# Supplementary material for: Estimating progress towards meeting women’s contraceptive needs in 185 countries: A Bayesian hierarchical modelling study
Source: PLoS Med. 2020 Feb 18;17(2):e1003026. doi: 10.1371/journal.pmed.1003026 (PMC7028249; doi:10.1371/journal.pmed.1003026)
Supplement: S1 Data — (CSV) [file pmed.1003026.s003.csv]

Country	ISO.code	Start.year_Year	End.year_Year	Age..range	Catalog.ID	Source.name	Data.series.type	Note.on.data	Note.on.methods	Note.on.country	Note.on.population	Contraceptive.use.ANY	Contraceptive.use.MODERN	Contraceptive.use.TRADITIONAL	Unmet	GEO.biases..unknown.direction.	Non.pregnant.and.other.positive.biases	Negative.bias	Population.type	age.cat.bias	Modern.method.bias	Folk.method.positive.bias	Absence.of.probing.questions.bias...1	Start.year	End.year	EXCLUDE1isyes
Afghanistan	4	2000	2000	Dec-49	2893	Afghanistan 2000 Multiple Indicator Cluster Survey	MICS	NA	NA	Data pertain to Nangarhar, Konar and Laghman, Ghazni, Paktika and Paktya, Logar and Wardak provinces.	NA	5.3	3.6	1.2	NA	Data pertain to Nangarhar, Konar and Laghman, Ghazni, Paktika and Paktya, Logar and Wardak provinces.	NA	NA	MW	?	NA	NA	1	2000.416382	2000.832886	0
Afghanistan	4	2003	2003	<50	1925	Afghanistan 2003 Multiple Indicator Cluster Survey	Survey	NA	Adjusted.	NA	NA	10.3	8.7	1.6	NA	NA	NA	NA	MW	?	NA	NA	0	2003.413696	2003.578125	0
Afghanistan	4	2005	2005	<50	4368	Afghanistan 2005 National Risk and Vulnerability Assessment	Survey	NA	Adjusted.	NA	NA	13.6	12.5	1.1	NA	NA	NA	NA	MW	?	NA	NA	0	2005.413696	2005.662964	0
Afghanistan	4	2006	2006	Oct-49	4369	Afghanistan 2006 Health Survey	National survey	NA	NA	Excluding the six largest cities (Kabul, Hirat, Mazar-e-Sharif, Kunduz, Jalalabad and Kandahar), 5 of the 34 provinces in the country and 28 out of the selected 425 clusters where fieldwork was not completed due to security reasons.	NA	18.6	17.5	1.1	NA	Excluding the six largest cities (Kabul, Hirat, Mazar-e-Sharif, Kunduz, Jalalabad and Kandahar), 5 of the 34 provinces in the country and 28 out of the selected 425 clusters where fieldwork was not completed due to security reasons.	NA	NA	MW	?	NA	NA	0	2006.704102	2006.912354	0
Afghanistan	4	2007	2008	15-49	4465	Afghanistan 2007-2008 National Risk and Vulnerability Assessment	National survey	NA	NA	NA	NA	22.8	15.2	7.6	NA	NA	NA	NA	MW	0	NA	NA	0	2007.619141	2008.665771	0
Afghanistan	4	2010	2011	15-49	4983	Afghanistan 2010-2011 Multiple Indicator Cluster Survey	MICS	NA	NA	NA	NA	21.23950997	20.20822583	1.031284138	NA	NA	NA	NA	MW	0	NA	NA	1	2010.747925	2011.411011	0
Afghanistan	4	2010	2010	15-49	5045	Afghanistan 2010 Mortality Survey	National survey	NA	NA	Excluding areas in the South zone.	NA	21.8	19.9	1.9	NA	Excluding areas in the South zone.	NA	NA	MW	0	NA	NA	0	2010.246582	2010.997314	0
Afghanistan	4	2012	2012	15-49	7515	Afghanistan 2012 Health Survey	Survey	NA	NA	NA	NA	NA	13.8	NA	NA	NA	NA	NA	MW	0	NA	NA	0	2012.583618	2013	0
Afghanistan	4	2015	2016	15-49	5689	Afghanistan 2015 Demographic and Health Survey	DHS	NA	NA	NA	NA	22.47050767	19.7840789	2.686428767	24.4653465	NA	NA	NA	MW	0	NA	NA	0	2015.413696	2016.161621	0
Albania	8	2000	2000	15-49	1943	Albania 2000 Multiple Indicator Cluster Survey	MICS	NA	NA	NA	NA	57.54509792	17.45935432	40.0857436	NA	NA	NA	NA	MW	0	NA	NA	1	2000.416382	2000.515015	0
Albania	8	2002	2002	15-44	1681	Albania 2002 Reproductive Health Survey	RHS	NA	NA	NA	NA	75.1	8	67.1	NA	NA	NA	NA	MW	?	NA	NA	0	2002.580811	2002.997314	0
Albania	8	2005	2005	15-49	1906	Albania 2005 Multiple Indicator Cluster Survey	MICS	NA	NA	NA	NA	60.12268719	24.82815703	35.29453016	NA	NA	NA	NA	MW	0	NA	NA	1	2005.747925	2005.912354	0
Albania	8	2008	2009	15-49	4483	Albania 2008-2009 Demographic and Health Survey	DHS	NA	NA	NA	NA	69.33324221	10.62799053	58.70525169	12.863141	NA	NA	NA	MW	0	NA	NA	0	2008.750732	2009.32605	0
Albania	8	2017	2018	15-49	7474	Albania 2017-2018 Demographic and Health Survey (DHS)	DHS	NA	NA	NA	NA	46.00868753	3.653840429	42.3548471	23.20431521	NA	NA	NA	MW	0	NA	NA	0	2017.693115	2018.136963	0
Algeria	12	1986	1987	15-49	693	Algeria 1986-1987 Enquête nationale sur la fécondité	National survey	NA	NA	NA	NA	35.8	31.3	4.5	NA	NA	NA	NA	MW	0	NA	NA	0	1986	1988	0
Algeria	12	1992	1992	15-49	32	Algeria 1992 Enquête sur la santé de la mère et de l'enfant	PAPCHILD	NA	NA	NA	NA	50.7	42.9	7.8	NA	NA	NA	NA	MW	0	NA	NA	0	1992.416382	1992.580811	0
Algeria	12	1995	1995	15-49	713	Algeria 1995 Enquête nationale sur les objectifs de la Mi-décennie "MDC Algérie 1995"	Survey	NA	NA	NA	NA	56.9	49.4	7.5	NA	NA	NA	NA	MW	0	NA	NA	0	1995.747925	1995.830078	0
Algeria	12	2002	2002	15-49	149	Algeria 2002 Enquête sur la santé de la famille	PAPFAM	NA	NA	NA	NA	57	51.7	4.9	NA	NA	NA	NA	MW	0	NA	NA	0	2002.665771	2002.912354	0
Algeria	12	2006	2006	15-49	1913	Algeria 2006 Multiple Indicator Cluster Survey	MICS	NA	NA	NA	NA	61.4	53.9	7.5	10.8	NA	NA	NA	MW	0	NA	NA	1	2006.227417	2006.438354	0
Algeria	12	2012	2013	15-49	4984	Algeria 2012-2013 Multiple Indicator Cluster Survey	MICS	NA	NA	NA	NA	57.12173594	47.87687673	9.244859216	7	NA	NA	NA	MW	0	NA	NA	1	2012.80542	2013.082153	0
Angola	24	1996	1996	15-50	1908	Angola 1996 Multiple Indicator Cluster Survey	MICS	NA	Traditional methods include folk methods.	NA	Data pertain to non-pregnant women.	8.1	4.0257	4.0743	NA	NA	+	NA	MW	0	NA	Including folk methods.	1	1996.583618	1997	0
Angola	24	2001	2001	15-49	1937	Angola 2001 Multiple Indicator Cluster Survey	MICS	NA	NA	NA	NA	6.270998417	4.864123817	1.4068746	NA	NA	NA	NA	MW	0	NA	NA	1	2001.246582	2001.830078	0
Angola	24	2008	2009	15-49	4873	Angola 2008-2009 Inquerito Integrado Sobre o Bem-estar da Populacio (IBEP)	National survey	Estimated from data reported for age groups 15-19 to 45-49.	NA	NA	NA	20	11.68421634	8.315783664	NA	NA	NA	NA	MW	0	NA	NA	0	2008.394531	2009.493164	0
Angola	24	2015	2016	15-49	5805	Angola 2015-2016 Demographic and Health Survey	DHS	NA	NA	NA	NA	13.6649912	12.53167678	1.133314418	37.99854314	NA	NA	NA	MW	0	NA	NA	0	2015.832886	2016.161621	0
Antigua and Barbuda	28	1981	1981	15-44	2707	Antigua and Barbuda 1981 Contraceptive Prevalence Survey	CPS	NA	NA	NA	Data pertain to women exposed to the risk of pregnancy.	48.2	44.6	2.4	NA	NA	+	NA	MW	?	NA	NA	0	1981	1982	0
Antigua and Barbuda	28	1988	1988	15-44	5083	Antigua and Barbuda 1988 Contraceptive Prevalence Survey in Antigua	CPS	NA	NA	NA	Data pertain to fecund women.	52.6	NA	NA	NA	NA	+	NA	MW	?	NA	NA	0	1988	1989	0
Argentina	32	2013	2013	15-49	6003	Argentina 2013 Encuesta Nacional sobre Salud Sexual y Reproductiva	National survey	NA	NA	Data pertain to urban centers with 2,000 or more people.	NA	72.3702102	68.93258395	3.437626246	NA	Data pertain to urban centers with 2,000 or more people.	NA	NA	MW	0	NA	NA	0	2013.328735	2013.493164	0
Armenia	51	1991	1991	15-44	5084	Armenia 1991 Study on Contraceptive Prevalence and Use in Yerevan	Survey	NA	NA	Data pertain to Yerevan.	NA	56	25.2	30.8	NA	Data pertain to Yerevan.	NA	NA	MW	?	NA	NA	0	1991	1992	0
Armenia	51	2000	2000	15-49	1848	Armenia 2000 Demographic and Health Survey	DHS	NA	NA	NA	NA	60.51641905	22.25455733	38.26186172	18.06607655	NA	NA	NA	MW	0	NA	NA	0	2000.750732	2001	0
Armenia	51	2005	2005	15-49	1843	Armenia 2005 Demographic and Health Survey	DHS	NA	NA	NA	NA	53.06841694	19.47972704	33.5886899	19.34117881	NA	NA	NA	MW	0	NA	NA	0	2005.665771	2005.997314	0
Armenia	51	2010	2010	15-49	5046	Armenia 2010 Demographic and Health Survey	DHS	NA	NA	NA	NA	54.88704756	26.8155655	28.07148206	13.49105577	NA	NA	NA	MW	0	NA	NA	0	2010.747925	2010.997314	0
Armenia	51	2015	2016	15-49	5806	Armenia 2015-16 Demographic and Health Survey	DHS	NA	NA	NA	NA	57.14919688	27.99093638	29.15826051	18.80103977	NA	NA	NA	MW	0	NA	NA	0	2015.934204	2016.260254	0
Australia	36	1986	1986	20-49	2757	Australia 1986 Family Project	Survey	NA	NA	NA	NA	76.1	72.2	3.9	NA	NA	NA	NA	MW	+	NA	NA	0	1986	1987	0
Australia	36	2005	2006	18-44	5603	Australia 2005-2006 HILDA	National survey	NA	NA	NA	NA	65.162	63.058	2.104	NA	NA	NA	NA	MW	+	NA	NA	0	2005.643799	2006.186279	0
Australia	36	2008	2009	18-44	6026	Australia 2008-2009 HILDA	National survey	NA	NA	NA	NA	61.96	59.21	2.75	NA	NA	NA	NA	MW	+	NA	NA	0	2008.621948	2009.158936	0
Australia	36	2011	2012	18-44	6002	Australia 2011-2012 HILDA	National survey	NA	NA	NA	NA	67.75	65.12	2.63	NA	NA	NA	NA	MW	+	NA	NA	0	2011.572632	2012.123291	0
Australia	36	2015	2016	18-44	7344	Australia 2015-2016 HILDA	National survey	NA	NA	NA	NA	66.93	64.65	2.28	NA	NA	NA	NA	MW	+	NA	NA	0	2015.569824	2016.101318	0
Austria	40	1995	1996	20-49	2848	Austria 1995-1996 Fertility and Family Survey	FFS	NA	NA	NA	NA	51.03079411	46.8325548	4.19823931	NA	NA	NA	NA	MW	+	NA	NA	0	1995.915039	1996.413696	0
Austria	40	2008	2009	18-46	5426	Austria 2008-2009 Generations and Gender Survey	Survey	NA	Modern methods include some cases of sterilisation for non-contraceptive reasons.	NA	Data pertain to women with co-resident male partner.	69.6	67.6	2	NA	NA	NA	NA	MW	+	+	NA	0	2008.706909	2009.123291	0
Austria	40	2012	2013	18-49	6025	Austria 2012-2013 Generations and Gender Survey	GGS	NA	Modern methods include some cases of sterilisation for non-contraceptive reasons.	NA	NA	65.65257471	63.01042287	2.642151841	NA	NA	NA	NA	MW	+	+	NA	0	2012.726074	2013.400024	0
Azerbaijan	31	2000	2000	15-49	1912	Azerbaijan 2000 Multiple Indicator Cluster Survey	MICS	NA	NA	NA	NA	55.0748363	16.67446211	38.40037418	NA	NA	NA	NA	MW	0	NA	NA	1	2000.583618	2000.660278	0
Azerbaijan	31	2001	2001	15-44	1670	Azerbaijan 2001 Reproductive Health Survey	RHS	NA	NA	NA	NA	55.4	11.9	43.5	11.5	NA	NA	NA	MW	?	NA	NA	0	2001.246582	2001.578125	0
Azerbaijan	31	2006	2006	15-49	179	Azerbaijan 2006 Demographic and Health Survey	DHS	NA	NA	NA	NA	51.13138901	14.28765423	36.84373478	15.40406	NA	NA	NA	MW	0	NA	NA	0	2006.49585	2006.912354	0
Azerbaijan	31	2011	2011	15-49	7530	Azerbaijan 2011 Demographic and Health Survey	National survey	NA	NA	NA	NA	54.9	13.9	41	NA	NA	NA	NA	MW	0	NA	NA	0	2011.580811	2011.830078	0
Bahamas	44	1988	1988	15-44	2777	Bahamas 1988 IPPF-WHR Caribbean Contraceptive Prevalence Survey	CCPS	NA	NA	NA	Data pertain to fecund women.	61.73	60.12502	1.60498	NA	NA	+	NA	MW	?	NA	NA	0	1988	1989	0
Bahrain	48	1989	1989	15-49	145	Bahrain 1989 Child Health Survey	GCHS	NA	NA	Data pertain to nationals of the country.	NA	53.8	30.3	23.5	NA	Data pertain to nationals of the country.	NA	NA	MW	0	NA	NA	0	1989	1990	0
Bahrain	48	1995	1995	15-49	181	Bahrain 1995 Family Health Survey	GFHS	NA	NA	Data pertain to nationals of the country.	NA	61.8	30.6	31.2	NA	Data pertain to nationals of the country.	NA	NA	MW	0	NA	NA	0	1995	1996	0
Bangladesh	50	1975	1976	15-49	749	Bangladesh 1975-1976 World Fertility Survey	WFS	NA	NA	NA	NA	7.9	5	3	NA	NA	NA	NA	MW	0	NA	NA	0	1975	1977	0
Bangladesh	50	1979	1980	Oct-49	822	Bangladesh 1979-1980 Contraceptive Prevalence Survey	CPS	NA	NA	NA	NA	12.1	8.8	3.3	NA	NA	NA	NA	MW	?	NA	NA	0	1979.665771	1980	0
Bangladesh	50	1981	1981	Oct-49	653	Bangladesh 1981 Contraceptive Prevalence Survey	National survey	NA	NA	NA	NA	18.6	11	7.6	NA	NA	NA	NA	MW	?	NA	NA	0	1981.328735	1981.580811	0
Bangladesh	50	1983	1984	Oct-49	164	Bangladesh 1983-1984 Contraceptive Prevalence Survey	National survey	NA	NA	NA	NA	19.1	13.8	5.4	NA	NA	NA	NA	MW	?	NA	NA	0	1983.747925	1984	0
Bangladesh	50	1985	1986	Oct-49	801	Bangladesh 1985-1986 Contraceptive Prevalence Survey	National survey	NA	NA	NA	NA	25.3	18.4	6.9	NA	NA	NA	NA	MW	?	NA	NA	0	1985.915039	1986.246582	0
Bangladesh	50	1988	1989	Oct-49	828	Bangladesh 1988-1989 Fertility Survey	National survey	NA	NA	NA	NA	30.8	23.2	7.6	NA	NA	NA	NA	MW	?	NA	NA	0	1988.917847	1989.246582	0
Bangladesh	50	1989	1989	Oct-49	161	Bangladesh 1989 Contraceptive Prevalence Survey	National survey	NA	NA	NA	NA	31.4	24.5	7	NA	NA	NA	NA	MW	?	NA	NA	0	1989.161621	1989.49585	0
Bangladesh	50	1991	1991	Oct-49	2802	Bangladesh 1991 Contraceptive Prevalence Survey	National survey	NA	NA	NA	NA	39.9	31.2	8.7	NA	NA	NA	NA	MW	?	NA	NA	0	1991	1992	0
Bangladesh	50	1993	1994	15-49	1814	Bangladesh 1993-1994 Demographic and Health Survey	DHS	NA	NA	NA	NA	44.56805152	36.20771179	8.360339735	21.73892891	NA	NA	NA	MW	0	NA	NA	0	1993.832886	1994.243896	0
Bangladesh	50	1996	1997	15-49	1815	Bangladesh 1996-1997 Demographic and Health Survey	DHS	NA	NA	NA	NA	49.24144444	41.56279832	7.678646115	19.79962585	NA	NA	NA	MW	0	NA	NA	0	1996.835571	1997.243896	0
Bangladesh	50	1999	2000	15-49	1816	Bangladesh 1999-2000 Demographic and Health Survey	DHS	NA	NA	NA	NA	53.77129147	43.46984538	10.30144609	18.47256463	NA	NA	NA	MW	0	NA	NA	0	1999.832886	2000.246582	0
Bangladesh	50	2004	2004	15-49	1813	Bangladesh 2004 Demographic and Health Survey	DHS	NA	NA	NA	NA	58.06648299	47.28889795	10.77758504	15.19374699	NA	NA	NA	MW	0	NA	NA	0	2004	2004.413696	0
Bangladesh	50	2007	2007	15-49	1840	Bangladesh 2007 Demographic and Health Survey	DHS	NA	NA	NA	NA	55.79032548	47.45693037	8.333395107	16.78745894	NA	NA	NA	MW	0	NA	NA	0	2007.161621	2007.662964	0
Bangladesh	50	2011	2011	15-49	5048	Bangladesh 2011 Demographic and Health Survey	DHS	NA	NA	NA	NA	61.21267468	52.05129875	9.16137593	13.4735596	NA	NA	NA	MW	0	NA	NA	0	2011.49585	2011.997314	0
Bangladesh	50	2012	2013	15-49	5595	Bangladesh 2012-2013 Multiple Indicator Cluster Survey	MICS	NA	NA	NA	NA	61.75754302	59.26917143	2.488371593	13.8952247	NA	NA	NA	MW	0	NA	NA	1	2012.917847	2013.32605	0
Bangladesh	50	2014	2014	15-49	5787	Bangladesh 2014 Demographic and Health Survey	DHS	NA	NA	NA	NA	62.44731217	54.05530282	8.392009347	12.01001095	NA	NA	NA	MW	0	NA	NA	0	2014.413696	2014.912354	0
Barbados	52	1980	1981	15-49	108	Barbados 1980-1981 Contraceptive Prevalence Survey	CPS	NA	NA	NA	NA	46.54334909	44.6240093	1.91933979	NA	NA	NA	NA	MW	0	NA	NA	0	1980	1982	0
Barbados	52	1988	1988	15-44	2778	Barbados 1988 IPPF/WHR Caribbean Contraceptive Prevalence Survey	CCPS	NA	NA	NA	NA	55	53.35	1.65	NA	NA	NA	NA	MW	?	NA	NA	0	1988	1989	0
Barbados	52	2012	2012	15-49	4986	Barbados 2012 Multiple Indicator Cluster Survey	MICS	NA	NA	NA	NA	59.20685012	55.38457469	3.822275429	19.9	NA	NA	NA	MW	0	NA	NA	1	2012.331543	2012.832886	0
Belarus	112	1995	1995	18-34	2850	Belarus 1995 World Bank Survey of Married Women 18-34	Survey	NA	NA	NA	NA	50.4	42.1	8.3	NA	NA	NA	NA	MW	+	NA	NA	0	1995	1996	0
Belarus	112	2005	2005	15-49	666	Belarus 2005 Multiple Indicator Cluster Survey	MICS	NA	NA	NA	NA	72.60969384	57.03718174	15.5725121	NA	NA	NA	NA	MW	0	NA	NA	1	2005.832886	2005.997314	0
Belarus	112	2012	2012	15-49	4987	Belarus 2012 Multiple Indicator Cluster Survey	MICS	NA	NA	NA	NA	63.05790059	51.93332514	11.12457545	7	NA	NA	NA	MW	0	NA	NA	1	2012.238403	2012.501343	0
Belarus	112	2017	2017	18-49	7498	Belarus 2017 Generations and Gender Survey	GGS	NA	Modern methods include some cases of sterilisation for non-contraceptive reasons.	NA	NA	72.1	60.5	11.6	NA	NA	NA	NA	MW	+	+	NA	0	2017	2017.912354	0
Belgium	56	1966	1966	20-44	4955	Belgium 1966 First Survey on Family Development, NEGO-IV	National survey	NA	Modern methods include some cases of sterilisation for non-contraceptive reasons.	Data pertain to the Flemish population only.	NA	72	10.8	61.2	NA	Data pertain to the Flemish population only.	NA	NA	MW	+	+	NA	0	1966	1967	0
Belgium	56	1975	1976	20-44	4956	Belgium 1975-1976 Third Survey on Family Development, NEGO-IV	National survey	NA	Modern methods include some cases of sterilisation for non-contraceptive reasons.	Data pertain to the Flemish population only.	NA	87	47.85	39.15	NA	Data pertain to the Flemish population only.	NA	NA	MW	+	+	NA	0	1975	1977	0
Belgium	56	1982	1983	20-44	2725	Belgium 1982-1983 Fourth Survey on Family Development, NEGO-IV	National survey	NA	Modern methods include some cases of sterilisation for non-contraceptive reasons.	Data pertain to the Flemish population only.	NA	81	63.18	17.82	NA	Data pertain to the Flemish population only.	NA	NA	MW	+	+	NA	0	1982	1984	0
Belgium	56	1991	1992	21-39	2803	Belgium 1991-1992 Fertility and Family Survey	FFS	NA	Modern methods include some cases of sterilisation for non-contraceptive reasons.	Data pertain to the Flemish population only.	NA	78.38644615	74.30012102	4.086325131	3.4	Data pertain to the Flemish population only.	NA	NA	MW	+	+	NA	0	1991.161621	1993	0
Belgium	56	2008	2010	18-49	5427	Belgium 2008-2010 Generations and Gender Survey	GGS	NA	Modern methods include some cases of sterilisation for non-contraceptive reasons.	NA	Data pertain to women with co-resident male partner.	73.7	72.8	0.9	NA	NA	NA	NA	MW	+	+	NA	0	2008.084961	2010.411011	0
Belgium	56	2013	2013	15-54	7346	Belgium 2013 Enquête de Santé	National survey	NA	NA	NA	NA	66.75316634	65.90758983	0.845576508	NA	NA	NA	NA	MW	-	NA	NA	0	2013	2013.997314	0
Belize	84	1991	1991	15-44	779	Belize 1991 Family Health Survey	RHS	NA	NA	NA	NA	46.87178815	43.1024646	3.663188254	25.7	NA	NA	NA	MW	?	NA	NA	0	1991.03833	1991.134277	0
Belize	84	1999	1999	15-44	154	Belize 1999 Family Health Survey	RHS	NA	NA	NA	NA	56.1	50.95	5.15	20.8	NA	NA	NA	MW	?	NA	NA	0	1999.827393	1999.950684	0
Belize	84	2011	2011	15-49	4988	Belize 2011 Multiple Indicator Cluster Survey	MICS	NA	NA	NA	NA	55.15686025	51.98317898	3.173681266	15.9	NA	NA	NA	MW	0	NA	NA	1	2011.446533	2011.591797	0
Belize	84	2015	2016	15-49	5761	Belize 2015-2016 Multiple Indicator Cluster Survey	MICS	NA	NA	NA	NA	51.4	48.5	2.9	22.2	NA	NA	NA	MW	0	NA	NA	1	2015.797241	2016.082153	0
Benin	204	1981	1982	15-49	697	Benin 1981-1982 World Fertility Survey	WFS	NA	NA	NA	NA	6.6	0.7	5.9	NA	NA	NA	NA	MW	0	NA	NA	0	1982	1982.745239	0
Benin	204	1996	1996	15-49	1780	Benin 1996 Demographic and Health Survey	DHS	NA	NA	NA	NA	16.40476259	3.424739737	12.98002285	27.66792586	NA	NA	NA	MW	0	NA	NA	0	1996.416382	1996.665771	0
Benin	204	2001	2001	15-49	1761	Benin 2001 Demographic and Health Survey	DHS	NA	NA	NA	NA	18.59309998	7.18321174	11.40988824	27.93150715	NA	NA	NA	MW	0	NA	NA	0	2001.580811	2001.912354	0
Benin	204	2006	2006	15-49	694	Benin 2006 Demographic and Health Survey	DHS	NA	NA	NA	NA	17.01408854	6.149999212	10.86408932	27.28751069	NA	NA	NA	MW	0	NA	NA	0	2006.580811	2006.912354	0
Benin	204	2011	2012	15-49	4493	Benin 2011-2012 Demographic and Health Survey	DHS	NA	NA	NA	NA	12.93466187	7.895987111	5.03867476	32.5608704	NA	NA	NA	MW	0	NA	NA	0	2011.915039	2012.246582	0
Benin	204	2014	2014	15-49	5665	Benin 2014 Multiple Indicator Cluster Survey	MICS	NA	NA	NA	NA	17.86317125	12.35804714	5.505124114	33.14087487	NA	NA	NA	MW	0	NA	NA	1	2014.328735	2014.328735	0
Benin	204	2017	2018	15-49	6055	Benin 2017-2018 Demographic and Health Survey (DHS)	DHS	NA	NA	NA	NA	15.5	12.4	3.1	32.3	NA	NA	NA	MW	0	NA	NA	0	2017	2019	0
Bhutan	64	2000	2000	15-49	630	Bhutan 2000 National Health Survey	Survey	NA	NA	NA	NA	30.7	30.7	NA	NA	NA	NA	NA	MW	0	NA	NA	0	2000	2001	0
Bhutan	64	2010	2010	15-49	4989	Bhutan 2010 Multiple Indicator Survey	MICS	NA	NA	NA	NA	65.60409679	65.38392636	0.22017043	11.7	NA	NA	NA	MW	0	NA	NA	1	2010.246582	2010.643799	0
Bolivia (Plurinational State of)	68	1989	1989	15-49	1768	Bolivia 1989 Demographic and Health Survey	DHS	NA	NA	NA	NA	30.27644579	12.24721146	18.02923434	35.7	NA	NA	NA	MW	0	NA	NA	0	1989.161621	1989.578125	0
Bolivia (Plurinational State of)	68	1993	1994	15-49	1769	Bolivia 1994 Demographic and Health Survey	DHS	NA	NA	NA	NA	45.32251415	17.78006253	27.54245161	28.88754129	NA	NA	NA	MW	0	NA	NA	0	1993.832886	1994.411011	0
Bolivia (Plurinational State of)	68	1998	1998	15-49	1766	Bolivia 1998 Demographic and Health Survey	DHS	NA	NA	NA	NA	48.32966455	25.21416154	23.11550301	26.5551806	NA	NA	NA	MW	0	NA	NA	0	1998.161621	1998.745239	0
Bolivia (Plurinational State of)	68	2003	2004	15-49	1844	Bolivia 2003 Demographic and Health Survey	DHS	NA	NA	NA	NA	58.35530592	34.91178631	23.4435196	22.82551584	NA	NA	NA	MW	0	NA	NA	0	2003.580811	2004.082153	0
Bolivia (Plurinational State of)	68	2008	2008	15-49	4492	Bolivia 2008 Demographic and Health Survey	DHS	NA	NA	NA	NA	60.62975488	34.56356995	26.06618493	20.12933457	NA	NA	NA	MW	0	NA	NA	0	2008.084961	2008.49585	0
Bolivia (Plurinational State of)	68	2000	2000	15-49	1930	Bolivia 2000 Multiple Indicator Cluster Survey	MICS	NA	NA	NA	NA	53.43939386	30.49482773	22.94456612	NA	NA	NA	NA	MW	0	NA	NA	1	2000.621948	2000.874023	0
Bolivia (Plurinational State of)	68	2016	2016	15-49	7485	Bolivia 2016 Demographic and Health Survey (National)	Survey	NA	NA	NA	NA	66.5	45.1	21.3	23.2	NA	NA	NA	MW	0	NA	NA	0	2016.337036	2016.747925	0
Bosnia and Herzegovina	70	2000	2000	15-49	2894	Bosnia and Herzegovina 2000 Multiple Indicator Cluster Survey	MICS	NA	NA	NA	NA	47.45555943	16.22516556	31.23039387	NA	NA	NA	NA	MW	0	NA	NA	1	2000.63562	2000.802734	0
Bosnia and Herzegovina	70	2006	2006	15-49	2296	Bosnia and Herzegovina 2006 Multiple Indicator Cluster Survey	MICS	NA	NA	NA	NA	35.7088405	11.28308818	24.42575232	NA	NA	NA	NA	MW	0	NA	NA	1	2006.367065	2006.520508	0
Bosnia and Herzegovina	70	2011	2012	15-49	4990	Bosnia and Herzegovina 2011-2012 Multiple Indicator Cluster Survey	MICS	NA	NA	NA	NA	46.01743031	12.13809947	33.87933083	9	NA	NA	NA	MW	0	NA	NA	1	2011.832886	2012.246582	0
Botswana	72	1984	1984	15-49	826	Botswana 1984 Family Health Survey	CPS	NA	NA	NA	NA	27.8	18.6	9.2	NA	NA	NA	NA	MW	0	NA	NA	0	1984.164429	1984.498657	0
Botswana	72	1988	1988	15-49	1803	Botswana 1988 Demographic and Health Survey	DHS	NA	NA	NA	NA	33	31.7	1.3	26.9	NA	NA	NA	MW	0	NA	NA	0	1988.583618	1989	0
Botswana	72	2000	2000	15-49	1927	Botswana 2000 Multiple Indicator Cluster Survey	MICS	NA	NA	NA	NA	44.4	42.1	2.3	NA	NA	NA	NA	MW	0	NA	NA	1	2000.391724	2000.580811	0
Brazil	76	1986	1986	15-49	1869	Brazil 1986 Demographic and Health Survey	DHS	NA	NA	NA	NA	66.18778933	56.5226841	9.665105229	12.8	NA	NA	NA	MW	0	NA	NA	0	1986.328735	1986.662964	0
Brazil	76	1996	1996	15-49	1868	Brazil 1996 Demographic and Health Survey	DHS	NA	NA	NA	NA	76.73561122	70.27654811	6.459063103	10.84937003	NA	NA	NA	MW	0	NA	NA	0	1996.164429	1996.49585	0
Brazil	76	2006	2007	15-49	2952	Brazil 2006-2007 Demographic and Health Survey	National survey	NA	Traditional methods include other methods.	NA	NA	80.6	77.1	3.5	6	NA	NA	NA	MW	0	NA	NA	0	2006.832886	2007.408203	0
Brazil	76	2013	2013	18-49	6006	Brazil 2013 Pesquisa Nacional de Saúde	National survey	NA	NA	NA	NA	80.20049957	77.67249424	2.528005332	NA	NA	NA	NA	MW	+	NA	NA	0	2013	2014	0
Bulgaria	100	1976	1976	15-44	4961	Bulgaria 1976 Fertility Survey	National survey	NA	NA	NA	NA	75.1	6	69.1	NA	NA	NA	NA	MW	?	NA	NA	0	1976.835571	1977	0
Bulgaria	100	1995	1995	15-44	2851	Bulgaria 1995 Women in the Transition Survey	National survey	NA	NA	NA	NA	85.9	45.6	40.3	NA	NA	NA	NA	MW	?	NA	NA	0	1995	1996	0
Bulgaria	100	1997	1998	20-44	2870	Bulgaria 1997-1998 Fertility and Family Survey	Survey	NA	Adjusted.	NA	NA	63.4	39.6	23.8	29.7	NA	NA	NA	MW	+	NA	NA	0	1997.832886	1998.243896	0
Bulgaria	100	2004	2005	18-49	5428	Bulgaria 2004-2005 Generations and Gender Survey Wave 1	Survey	NA	Modern methods include some cases of sterilisation for non-contraceptive reasons.	NA	Data pertain to women with co-resident male partner.	64.4	36.8	27.6	NA	NA	NA	NA	MW	+	+	NA	0	2004.835571	2005	0
Bulgaria	100	2007	2007	21-49	5429	Bulgaria 2007 Generations and Gender Survey Wave 2	GGS	NA	Modern methods exclude female and male sterilisation.	NA	NA	70.1	39.6	30.5	NA	NA	NA	NA	MW	+	-	NA	0	2007.246582	2007.493164	0
Burkina Faso	854	1992	1993	15-49	1776	Burkina Faso 1993 Demographic and Health Survey	DHS	NA	NA	NA	NA	24.88347271	4.185773992	20.69769872	24.58719833	NA	NA	NA	MW	0	NA	NA	0	1992.917847	1993.243896	0
Burkina Faso	854	1998	1999	15-49	1777	Burkina Faso 1998-1999 Demographic and Health Survey	DHS	NA	NA	NA	NA	11.86903674	4.829604657	7.039432084	30.29218648	NA	NA	NA	MW	0	NA	NA	0	1998.832886	1999.243896	0
Burkina Faso	854	2003	2003	15-49	1787	Burkina Faso 2003 Demographic and Health Survey	DHS	NA	NA	NA	NA	13.77901662	8.766270355	5.012746269	29.83143448	NA	NA	NA	MW	0	NA	NA	0	2003.413696	2003.912354	0
Burkina Faso	854	2006	2006	15-49	136	Burkina Faso 2006 Multiple Indicator Cluster Survey	MICS	NA	NA	NA	NA	17.47090032	14.3290945	3.141805827	NA	NA	NA	NA	MW	0	NA	NA	1	2006.238403	2006.449341	0
Burkina Faso	854	2010	2011	15-49	4494	Burkina Faso 2010 Demographic and Health Survey	DHS	NA	NA	NA	NA	16.17712845	15.01640497	1.160723485	24.50462354	NA	NA	NA	MW	0	NA	NA	0	2010.328735	2011.082153	0
Burkina Faso	854	2014	2014	15-49	5993	Burkina Faso 2014 PMA2020 Round 1	PMA	NA	NA	NA	NA	18.09302041	18.0222747	7.07E-02	38.58512291	NA	NA	NA	MW	0	NA	NA	0	2014.49585	2014.997314	0
Burkina Faso	854	2015	2015	15-49	5764	Burkina Faso 2015 PMA2020 Round 2	PMA	NA	NA	NA	NA	20.85161084	20.15083823	0.664633268	33.17454628	NA	NA	NA	MW	0	NA	NA	0	2015.328735	2015.493164	0
Burkina Faso	854	2016	2016	15-49	6107	Burkina Faso 2016 PMA2020 Round 3	PMA	NA	NA	NA	NA	25.52213666	24.21997446	1.242491566	28.63179229	NA	NA	NA	MW	0	NA	NA	0	2016.164429	2016.413696	0
Burkina Faso	854	2016	2017	15-49	7483	Burkina Faso 2016-2017 PMA2020 Round 4	PMA	NA	NA	NA	NA	25.4184477	24.51774495	0.900702747	29.05389858	NA	NA	NA	MW	0	NA	NA	0	2016.835571	2017.082153	0
Burkina Faso	854	2017	2018	15-49	7655	Burkina Faso 2017-2018 PMA2020 Round 5	PMA	NA	NA	NA	NA	31.66861262	30.13871699	1.510095393	22.79876053	NA	NA	NA	MW	0	NA	NA	0	2017.832886	2018.082153	0
Burundi	108	1987	1987	15-49	1716	Burundi 1987 Demographic and Health Survey	DHS	NA	NA	NA	NA	8.712501622	1.232876243	7.479625379	25.1	NA	NA	NA	MW	0	NA	NA	0	1987.161621	1987.578125	0
Burundi	108	2000	2000	15-49	1905	Burundi 2000 Multiple Indicator Cluster Survey	MICS	NA	NA	NA	NA	15.68627451	10.03921569	5.647058824	NA	NA	NA	NA	MW	0	NA	NA	1	2000.293091	2000.386353	0
Burundi	108	2002	2002	15-49	2919	Burundi 2002 Enquête Socio-démographique et de Santé de la Reproduction	National survey	NA	NA	NA	NA	20	8.484	11.514	29	NA	NA	NA	MW	0	NA	NA	0	2002	2003	0
Burundi	108	2005	2005	15-49	148	Burundi 2005 Multiple Indicator Cluster Survey	MICS	NA	NA	NA	NA	9.107053278	7.821634964	1.285418314	NA	NA	NA	NA	MW	0	NA	NA	1	2005.715088	2005.997314	0
Burundi	108	2009	2009	15-49	6035	Burundi 2009 Enquête ménages pour le suivi et l’évaluation de l’impact de l’appui au système de remboursement du Paquet Minimum des Services de santé	Survey	NA	NA	NA	NA	22.7	19.6	3.1	NA	NA	NA	NA	MW	0	NA	NA	0	2009	2010	0
Burundi	108	2010	2011	15-49	4950	Burundi 2010 Demographic and Health Survey	DHS	NA	NA	NA	NA	21.86581289	17.73441974	4.131393146	32.40371397	NA	NA	NA	MW	0	NA	NA	0	2010.580811	2011.082153	0
Burundi	108	2012	2012	15-49	6033	Burundi 2012 Enquête ménages pour le suivi et l’évaluation de l’impact de l’appui au système de remboursement du Paquet Minimum des Services de santé	National survey	NA	NA	NA	NA	31.7	30	1.7	NA	NA	NA	NA	MW	0	NA	NA	0	2012.835571	2013	0
Burundi	108	2016	2017	15-49	6056	Burundi 2016 Demographic and Health Survey (DHS)	DHS	NA	NA	NA	NA	28.5443379	22.47711239	6.067225505	32.48895889	NA	NA	NA	MW	0	NA	NA	0	2016.750732	2017.158936	0
Cabo Verde	132	1988	1989	15-49	2779	Cape Verde 1988-1989 Fertility Survey	Survey	NA	NA	NA	NA	23.8	19	4.8	NA	NA	NA	NA	MW	0	NA	NA	0	1988	1990	0
Cabo Verde	132	1998	1998	15-49	155	Cape Verde 1998 Demographic and Reproductive Health Survey	RHS	NA	NA	NA	NA	52.9	46	6.9	14.2	NA	NA	NA	MW	0	NA	NA	0	1998.161621	1998.662964	0
Cabo Verde	132	2005	2005	15-49	2942	Cape Verde 2005 Demographic and Reproductive Health Survey	DHS	NA	NA	NA	NA	61.3	57.1	4.3	16.7	NA	NA	NA	MW	0	NA	NA	0	2005.49585	2005.997314	0
Cambodia	116	1995	1995	15-44	2852	Cambodia 1995 KAP Survey on Fertility and Contraception	Survey	NA	NA	NA	NA	12.6	6.9	5.7	NA	NA	NA	NA	MW	?	NA	NA	0	1995	1996	0
Cambodia	116	1998	1998	15-49	172	Cambodia 1998 National Health Survey	National survey	NA	Traditional methods include folk methods.	NA	NA	21.8	16.1	5.7	NA	NA	NA	NA	MW	0	NA	Including folk methods.	0	1998.328735	1998.578125	0
Cambodia	116	2000	2000	15-49	1825	Cambodia 2000 Demographic and Health Survey	DHS	NA	NA	NA	NA	23.80604533	18.75651116	5.049534161	33.04765558	NA	NA	NA	MW	0	NA	NA	0	2000.084961	2000.580811	0
Cambodia	116	2005	2006	15-49	1812	Cambodia 2005 Demographic and Health Survey	DHS	NA	NA	NA	NA	40.00153025	27.15926691	12.84226334	25.27882439	NA	NA	NA	MW	0	NA	NA	0	2005.665771	2006.243896	0
Cambodia	116	2010	2011	15-49	4951	Cambodia 2010 Demographic and Health Survey	DHS	NA	NA	NA	NA	50.53950681	34.87330492	15.66620188	16.94928745	NA	NA	NA	MW	0	NA	NA	0	2010.49585	2011.082153	0
Cambodia	116	2014	2014	15-49	5566	Cambodia 2014 Demographic and Health Survey	DHS	NA	NA	NA	NA	56.31623643	38.81346052	17.50277591	12.46044566	NA	NA	NA	MW	0	NA	NA	0	2014.413696	2014.997314	0
Cameroon	120	1978	1978	15-54	776	Cameroon 1978 World Fertility Survey	WFS	NA	NA	NA	NA	2.2	NA	NA	NA	NA	NA	NA	MW	-	NA	NA	0	1978	1979	0
Cameroon	120	1991	1991	15-49	1798	Cameroon 1991 Demographic and Health Survey	DHS	NA	NA	NA	NA	16.05538489	4.280824244	11.77456064	22.34995675	NA	NA	NA	MW	0	NA	NA	0	1991.246582	1991.745239	0
Cameroon	120	1998	1998	15-49	1674	Cameroon 1998 Demographic and Health Survey	DHS	NA	NA	NA	NA	19.34752709	7.095535218	12.25199187	20.71102354	NA	NA	NA	MW	0	NA	NA	0	1998.084961	1998.493164	0
Cameroon	120	2000	2000	15-49	1914	Cameroon 2000 Multiple Indicator Cluster Survey	MICS	NA	NA	NA	NA	25.20526973	NA	NA	NA	NA	NA	NA	MW	0	NA	NA	1	2000.498657	2000.654785	0
Cameroon	120	2004	2004	15-49	1786	Cameroon 2004 Demographic and Health Survey	DHS	NA	NA	NA	NA	25.95845099	13.04281671	12.91563427	20.51284283	NA	NA	NA	MW	0	NA	NA	0	2004.084961	2004.665771	0
Cameroon	120	2006	2006	15-49	2312	Cameroon 2006 Multiple Indicator Cluster Survey	MICS	NA	NA	NA	NA	29.20094465	13.99160616	15.20933849	NA	NA	NA	NA	MW	0	NA	NA	1	2006.331543	2006.465698	0
Cameroon	120	2011	2011	15-49	4686	Cameroon 2011 Demographic and Health Survey	DHS	NA	NA	NA	NA	23.36664294	14.41850567	8.948137273	23.49206562	NA	NA	NA	MW	0	NA	NA	0	2011	2011.662964	0
Cameroon	120	2014	2014	15-49	5641	Cameroon 2014 Multiple Indicator Cluster Survey	MICS	NA	NA	NA	NA	34.34239566	19.93222125	14.41017442	17.97390889	NA	NA	NA	MW	0	NA	NA	1	2014	2015	0
Canada	124	1984	1984	18-49	2740	Canada 1984 Fertility Survey	National survey	NA	NA	NA	NA	73.1	70.6146	2.5585	NA	NA	NA	NA	MW	+	NA	NA	0	1984	1985	0
Canada	124	1995	1995	15-49	2854	Canada 1995 Fertility and Family Survey	FFS	NA	NA	NA	NA	74.714407	73.289476	1.424931	NA	NA	NA	NA	MW	0	NA	NA	0	1995	1995.997314	0
Canada	124	1998	1998	15-44	4962	Canada 1998 Contraceptive Studies	National survey	NA	NA	NA	NA	80	NA	NA	NA	NA	NA	NA	MW	?	NA	NA	0	1998	1999	0
Central African Republic	140	1994	1995	15-49	1732	Central African Republic 1994-1995 Demographic and Health Survey	DHS	NA	NA	NA	NA	14.77105056	3.234014813	11.53703575	19.07044583	NA	NA	NA	MW	0	NA	NA	0	1994.665771	1995.243896	0
Central African Republic	140	2000	2000	15-49	1934	Central African Republic 2000 Multiple Indicator Cluster Survey	MICS	NA	NA	NA	NA	27.94274232	11.55246449	16.39027784	NA	NA	NA	NA	MW	0	NA	NA	1	2000	2001	0
Central African Republic	140	2006	2006	15-49	54	Central African Republic 2006 Multiple Indicator Cluster Survey	MICS	NA	NA	NA	NA	19.01581185	10.23191238	8.783899466	NA	NA	NA	NA	MW	0	NA	NA	1	2006.49585	2006.852051	0
Central African Republic	140	2010	2011	15-49	4991	Central African Republic 2010 Multiple Indicator Cluster Survey	MICS	NA	NA	NA	NA	15.18044076	11.3315349	3.848905869	27	NA	NA	NA	MW	0	NA	NA	1	2010.471191	2011.016479	0
Chad	148	1996	1997	15-49	1675	Chad 1996-1997 Demographic and Health Survey	DHS	NA	NA	NA	NA	4.139537002	1.162910316	2.976626686	17.42601905	NA	NA	NA	MW	0	NA	NA	0	1996.917847	1997.578125	0
Chad	148	2000	2000	15-49	1896	Chad 2000 Multiple Indicator Cluster Survey	MICS	NA	NA	NA	NA	7.86800739	6.297988633	1.570018757	NA	NA	NA	NA	MW	0	NA	NA	1	2000.375366	2000.706909	0
Chad	148	2004	2004	15-49	1762	Chad 2004 Demographic and Health Survey	DHS	NA	NA	NA	NA	3.024037604	1.783983411	1.240054193	20.5822456	NA	NA	NA	MW	0	NA	NA	0	2004.55896	2004.942505	0
Chad	148	2010	2010	15-49	4992	Chad 2010 Multiple Indicator Cluster Survey	MICS	NA	NA	NA	NA	4.828020952	4.381153544	0.446867408	28.3	NA	NA	NA	MW	0	NA	NA	1	2010.115112	2010.411011	0
Chad	148	2014	2015	15-49	5564	Chad 2014-2015 Demographic and Health Survey and MICS	DHS	NA	NA	NA	NA	5.650488817	5.036918944	0.613569873	22.93366266	NA	NA	NA	MW	0	NA	NA	0	2014.747925	2015.32605	0
Chile	152	2006	2006	15-44	3061	Chile 2006 Encuesta Nacional de Calidad de Vida y Salud	Survey	NA	Data pertain to the four most commonly used methods only.	NA	Data pertain to men and women of reproductive age.	64.2	64.2	NA	NA	NA	NA	NA	BS	?	NA	NA	0	2006	2007	0
Chile	152	2015	2016	15-49	7494	Chile 2015-2016 Encuesta Nacional de Calidad de Vida y Salud	National survey	NA	NA	NA	NA	76.26352458	69.84474857	6.418776004	NA	NA	NA	NA	MW	0	NA	NA	0	2015.832886	2016.082153	0
China	156	1997	1997	15-49	2871	China 1997 National Family Planning and Reproductive Health Survey	Survey	NA	NA	NA	NA	83.8	83.3	0.5	2.7	NA	NA	NA	MW	0	NA	NA	0	1997.49585	1997.49585	0
China	156	2001	2001	15-49	2912	China 2001 National Family Planning and Reproductive Health Survey	National survey	NA	NA	NA	NA	86.9	86.2	0.7	2.3	NA	NA	NA	MW	0	NA	NA	0	2001	2002	0
China	156	2006	2006	15-49	4963	China 2006 National Family Planning and Reproductive Health Survey	Survey	NA	NA	NA	NA	84.6	84	0.6	NA	NA	NA	NA	MW	0	NA	NA	0	2006	2007	0
China	156	2017	2017	15-49	7509	China 2017 National Fertility Survey	National survey	NA	NA	NA	NA	84.5	80.5	4	NA	NA	NA	NA	MW	0	NA	NA	0	2017	2018	0
China, Hong Kong SAR	344	1967	1967	15-45	4964	China, Hong Kong (SAR) 1967 Family Planning Knowledge, Attitude and Practice	National survey	NA	NA	NA	NA	42	NA	NA	NA	NA	NA	NA	MW	?	NA	NA	0	1967	1968	0
China, Hong Kong SAR	344	1972	1972	15-49	4681	China, Hong Kong (SAR) 1972 Family Planning Knowledge, Attitude and Practice	Survey	NA	NA	NA	NA	49.6	43.3	6.5	NA	NA	NA	NA	MW	0	NA	NA	0	1972	1973	0
China, Hong Kong SAR	344	1977	1977	15-49	4965	China, Hong Kong (SAR) 1977 Family Planning Knowledge, Attitude and Practice	National survey	NA	NA	NA	NA	71.9	NA	NA	NA	NA	NA	NA	MW	0	NA	NA	0	1977	1978	0
China, Hong Kong SAR	344	1982	1982	15-49	2726	China, Hong Kong (SAR) 1982 Family Planning Knowledge, Attitude and Practice	National survey	NA	NA	NA	NA	72.3	NA	NA	NA	NA	NA	NA	MW	0	NA	NA	0	1982	1983	0
China, Hong Kong SAR	344	1987	1987	15-49	2767	China, Hong Kong (SAR) 1987 Family Planning Knowledge, Attitude and Practice	National survey	NA	NA	NA	NA	80.8	NA	NA	NA	NA	NA	NA	MW	0	NA	NA	0	1987	1988	0
China, Hong Kong SAR	344	1992	1992	15-49	2819	China, Hong Kong (SAR) 1992 Family Planning Knowledge, Attitude and Practice	National survey	NA	NA	NA	NA	86	NA	NA	NA	NA	NA	NA	MW	0	NA	NA	0	1992	1993	0
China, Hong Kong SAR	344	1997	1997	15-49	3126	China, Hong Kong (SAR) 1997 Family Planning Knowledge, Attitude and Practice	National survey	NA	NA	NA	NA	86	NA	NA	NA	NA	NA	NA	MW	0	NA	NA	0	1997	1998	0
China, Hong Kong SAR	344	2002	2002	15-49	3127	China, Hong Kong (SAR) 2002 Family Planning Knowledge, Attitude and Practice	National survey	NA	NA	NA	NA	84	NA	NA	NA	NA	NA	NA	MW	0	NA	NA	0	2002	2003	0
China, Hong Kong SAR	344	2007	2007	15-49	5087	China, Hong Kong (SAR) 2007 Family Planning Knowledge, Attitude and Practice	National survey	NA	NA	NA	NA	79.5	NA	NA	NA	NA	NA	NA	MW	0	NA	NA	0	2007	2008	0
China, Hong Kong SAR	344	2012	2012	15-49	6007	China, Hong Kong (SAR) 2012 Family Planning Knowledge, Attitude and Practice	National survey	NA	NA	NA	NA	74.8	NA	NA	NA	NA	NA	NA	MW	0	NA	NA	0	2012.621948	2012.956177	0
Colombia	170	1969	1969	15-49	678	Colombia 1969 Encuesta Nacional de Fecundidad	National survey	NA	NA	NA	NA	20.5	8.9	11.5	NA	NA	NA	NA	MW	0	NA	NA	0	1969.03833	1969.671265	0
Colombia	170	1976	1976	15-49	186	Colombia 1976 World Fertility Survey	WFS	NA	NA	NA	NA	42.5	30.4	12	NA	NA	NA	NA	MW	0	NA	NA	0	1976.356201	1976.608276	0
Colombia	170	1980	1980	15-49	4	Colombia 1980 Encuesta Nacional de Hogares	CPS	NA	NA	NA	NA	48.5	41	7.6	NA	NA	NA	NA	MW	0	NA	NA	0	1980	1981	0
Colombia	170	1986	1986	15-49	1712	Colombia 1986 Demographic and Health Survey	DHS	NA	NA	NA	NA	64.78072005	52.44390936	12.33681068	13.5	NA	NA	NA	MW	0	NA	NA	0	1986.665771	1986.997314	0
Colombia	170	1990	1990	15-49	1860	Colombia 1990 Demographic and Health Survey	DHS	NA	NA	NA	NA	66.08783595	54.61284652	11.47498943	13.72899993	NA	NA	NA	MW	0	NA	NA	0	1990.328735	1990.662964	0
Colombia	170	1995	1995	15-49	1862	Colombia 1995 Demographic and Health Survey	DHS	NA	NA	NA	NA	72.19617249	59.31989839	12.87627411	11.3786868	NA	NA	NA	MW	0	NA	NA	0	1995.161621	1995.493164	0
Colombia	170	2000	2000	15-49	1861	Colombia 2000 Demographic and Health Survey	DHS	NA	NA	NA	NA	76.93539269	63.99894508	12.93644761	10.03976221	NA	NA	NA	MW	0	NA	NA	0	2000.084961	2000.49585	0
Colombia	170	2004	2005	15-49	1859	Colombia 2005 Demographic and Health Survey	DHS	NA	NA	NA	NA	78.09932479	68.05935872	10.03996607	8.688252563	NA	NA	NA	MW	0	NA	NA	0	2004.750732	2005.493164	0
Colombia	170	2009	2010	15-49	4945	Colombia 2010 Demographic and Health Survey	DHS	NA	NA	NA	NA	78.98697991	72.87620163	6.110778274	8.13675656	NA	NA	NA	MW	0	NA	NA	0	2009.832886	2010.912354	0
Colombia	170	2015	2016	15-49	5788	Colombia 2015 Demographic and Health Survey (DHS)	DHS	NA	NA	NA	NA	80.91506613	75.9004533	5.014612831	7.037435778	NA	NA	NA	MW	0	NA	NA	0	2015.084961	2016.246582	0
Comoros	174	1996	1996	15-49	1707	Comoros 1996 Demographic and Health Survey	DHS	NA	NA	NA	NA	20.99143207	11.38310894	9.608323133	35.55691554	NA	NA	NA	MW	0	NA	NA	0	1996.164429	1996.413696	0
Comoros	174	2000	2000	15-49	1941	Comoros 2000 Multiple Indicator Cluster Survey	MICS	NA	NA	NA	NA	25.83913184	20.96967572	4.869456119	NA	NA	NA	NA	MW	0	NA	NA	1	2000.761597	2000.887695	0
Comoros	174	2012	2012	15-49	5459	Comoros 2012 Demographic and Health Survey and Multiple Indicator Cluster Survey	DHS	NA	NA	NA	NA	19.3638284	14.15772711	5.206101288	32.34444125	NA	NA	NA	MW	0	NA	NA	0	2012.583618	2013	0
Congo	178	2005	2005	15-49	1709	Congo 2005 Demographic and Health Survey	DHS	NA	NA	NA	NA	44.27477943	12.65123605	31.62354337	19.52077671	NA	NA	NA	MW	0	NA	NA	0	2005.49585	2005.912354	0
Congo	178	2011	2012	15-49	5050	Congo 2011-2012 Demographic and Health Survey	DHS	NA	NA	NA	NA	44.73321277	19.98791336	24.74529941	18.36234919	NA	NA	NA	MW	0	NA	NA	0	2011.665771	2012.161621	0
Congo	178	2014	2015	15-49	5642	Congo 2014-2015 Multiple Indicator Cluster Survey	MICS	NA	NA	NA	NA	30.11949285	18.51520781	11.60428504	17.91220439	NA	NA	NA	MW	0	NA	NA	1	2014.832886	2015.158936	0
Cook Islands	184	1996	1996	15-49	2865	Cook Islands 1996 KAP Survey	National survey	NA	NA	NA	NA	63.2	60.4	6.1	19.3	NA	NA	NA	MW	0	NA	NA	0	1996	1997	0
Cook Islands	184	1999	1999	15-49	4966	Cook Islands 1999 Reproductive Health Knowledge and Services	National survey	NA	NA	NA	NA	49.4	NA	NA	NA	NA	NA	NA	MW	0	NA	NA	0	1999	2000	0
Costa Rica	188	1976	1976	20-49	745	Costa Rica 1976 World Fertility Survey	WFS	NA	NA	NA	NA	64.4	53.5	10.9	NA	NA	NA	NA	MW	+	NA	NA	0	1976	1977	0
Costa Rica	188	1978	1978	15-49	637	Costa Rica 1978 Encuesta de Prevalencia Anticonceptiva	CPS	NA	Traditional methods include folk methods.	NA	NA	63.5	NA	NA	NA	NA	NA	NA	MW	0	NA	Including folk methods.	0	1978	1979	0
Costa Rica	188	1981	1981	15-49	742	Costa Rica 1981 Encuesta de Prevalencia Anticonceptiva	CPS	NA	Traditional methods include folk methods.	NA	NA	65.2	55.9	9.3	NA	NA	NA	NA	MW	0	NA	Including folk methods.	0	1981	1982	0
Costa Rica	188	1986	1986	15-49	42	Costa Rica 1986 Encuesta de Fecundidad y Salud	RHS	NA	NA	NA	NA	69	58	11	NA	NA	NA	NA	MW	0	NA	NA	0	1986	1987	0
Costa Rica	188	1992	1993	15-49	2820	Costa Rica 1993 Reproductive and Health Survey	RHS	NA	NA	NA	NA	75	65	10	5	NA	NA	NA	MW	0	NA	NA	0	1992.761597	1993.161621	0
Costa Rica	188	1999	1999	18-44	2886	Costa Rica 1999 Encuesta Nacional de Salud Reproductiva	National survey	NA	NA	NA	NA	80	71	9	NA	NA	NA	NA	MW	+	NA	NA	0	1999	2000	0
Costa Rica	188	2010	2010	15-49	5275	Costa Rica 2010 Encuesta Nacional de Salud Sexual y Reproductiva	National survey	NA	NA	NA	NA	82.1	NA	NA	11.7	NA	NA	NA	MW	0	NA	NA	0	2010.413696	2010.830078	0
Costa Rica	188	2011	2011	15-49	4993	Costa Rica 2011 Multiple Indicator Cluster Survey	MICS	NA	NA	NA	NA	76.2477885	74.73980031	1.507988185	7.6	NA	NA	NA	MW	0	NA	NA	1	2011.734253	2011.904053	0
Costa Rica	188	2015	2015	15-49	7651	Costa Rica 2015 Encuesta Nacional de Salud Reproductiva	RHS	NA	NA	NA	NA	77.8	74.9	2.8	NA	NA	NA	NA	MW	0	NA	NA	0	2015.49585	2015.997314	0
Côte d'Ivoire	384	1980	1981	15-49	142	Côte d'Ivoire 1980-1981 World Fertility Survey	Survey	NA	NA	NA	NA	2.9	0.5	2.4	NA	NA	NA	NA	MW	0	NA	NA	0	1980	1982	0
Côte d'Ivoire	384	2006	2006	15-49	2398	Côte d'Ivoire 2006 Multiple Indicator Cluster Survey	MICS	NA	NA	NA	NA	14.60509609	11.03054163	3.574554451	NA	NA	NA	NA	MW	0	NA	NA	1	2006.616455	2006.830078	0
Côte d'Ivoire	384	2016	2016	15-49	5635	Côte d'Ivoire 2016 Multiple Indicator Cluster Survey	MICS	NA	NA	NA	NA	15.5	14.3	1.2	30.5	NA	NA	NA	MW	0	NA	NA	1	2016.498657	2016.665771	0
Côte d'Ivoire	384	2017	2017	15-49	7652	Côte d'Ivoire 2017 PMA2020 Round 1	PMA	NA	NA	NA	NA	23.68379728	18.9989171	4.599859918	32.85649225	NA	NA	NA	MW	0	NA	NA	0	2017.665771	2017.830078	0
Côte d'Ivoire	384	2018	2018	15-49	7654	Côte d'Ivoire 2018 PMA2020 Round 2	PMA	NA	NA	NA	NA	23.3	19.6	3.7	26.5	NA	NA	NA	MW	0	NA	NA	0	2018.49585	2018.662964	0
Côte d'Ivoire	384	1994	1994	15-49	1779	Cote d'Ivoire 1994 Demographic and Health Survey	DHS	NA	NA	NA	NA	11.40305212	4.312885111	7.090167004	30.41595653	NA	NA	NA	MW	0	NA	NA	0	1994.413696	1994.912354	0
Côte d'Ivoire	384	1998	1999	15-49	1778	Côte d'Ivoire 1998-1999 Demographic and Health Survey	DHS	NA	NA	NA	NA	15.00220763	7.250900583	7.751307047	28.91897148	NA	NA	NA	MW	0	NA	NA	0	1998.665771	1999.243896	0
Côte d'Ivoire	384	2011	2012	15-49	4687	Côte d'Ivoire 2011-2012 Demographic and Health Survey	DHS	NA	NA	NA	NA	18.18633357	12.47328742	5.713046146	27.12498159	NA	NA	NA	MW	0	NA	NA	0	2011.915039	2012.413696	0
Cuba	192	1987	1987	15-49	118	Cuba 1987 Encuesta Nacional de Fecundidad	Survey	NA	NA	NA	NA	70	67	2	NA	NA	NA	NA	MW	0	NA	NA	0	1987.832886	1987.915039	0
Cuba	192	2000	2000	15-49	2896	Cuba 2000 Multiple Indicator Cluster Survey	MICS	NA	NA	NA	Data pertain to sexually active women of reproductive age.	73.3	72.1	1.2	NA	NA	NA	NA	SA	0	NA	NA	1	2000.498657	2000.665771	0
Cuba	192	2010	2011	15-49	4994	Cuba 2010-2011 Multiple Indicator Cluster Survey	MICS	NA	NA	NA	NA	74.31548663	73.17531654	1.14017009	9.1	NA	NA	NA	MW	0	NA	NA	1	2010.832886	2011.32605	0
Cuba	192	2014	2014	15-49	5673	Cuba 2014 Multiple Indicator Cluster Survey	MICS	NA	NA	NA	NA	73.71987482	72.1514273	1.568447523	8.02209029	NA	NA	NA	MW	0	NA	NA	1	2014.084961	2014.739746	0
Czechia	203	1970	1970	<45	4968	Czech Republic 1970 Marriage Reproduction Survey	Survey	NA	Data pertain to past or current use.	Data pertain to Czechoslovakia.	NA	66	24.3	41.6	NA	Data pertain to Czechoslovakia.	NA	NA	MW	?	NA	NA	0	1970	1971	0
Czechia	203	1993	1993	15-44	2829	Czech Republic 1993 Reproductive Health Survey	RHS	NA	NA	NA	NA	68.9	44.9	24.1	14.6	NA	NA	NA	MW	?	NA	NA	0	1993.084961	1993.493164	0
Czechia	203	1997	1997	15-44	2872	Czech Republic 1997 Fertility and Family Survey	FFS	NA	NA	NA	NA	72.3	62.8	9.5	10.8	NA	NA	NA	MW	?	NA	NA	0	1997.747925	1997.997314	0
Czechia	203	2005	2005	18-49	5455	Czech Republic 2005 Generations and Gender Survey	GGS	NA	Modern methods include some cases of sterilisation for non-contraceptive reasons.	NA	NA	62.3	55.9	6.4	8.1	NA	NA	NA	MW	+	+	NA	0	2005	2006	0
Czechia	203	2008	2008	18-44	5456	Czech Republic 2008 Generations and Gender Survey	Survey	NA	Modern methods exclude female and male sterilisation.	NA	Data pertain to women with a partner.	86.3	77.6	8.7	4.3	NA	NA	NA	MW	+	-	NA	0	2008	2009	0
Dem. People's Rep. of Korea	408	1990	1992	15-49	2807	Democratic People's Republic of Korea 1990-1992 The Basic Study on Contraceptive Methods among Women in our Country	Survey	NA	NA	NA	NA	61.9	53	8.9	NA	NA	NA	NA	MW	0	NA	NA	0	1990	1993	0
Dem. People's Rep. of Korea	408	1997	1997	20-49	2873	Democratic People's Republic of Korea 1997 Reproductive Health Survey	National survey	NA	NA	Data pertain to a sample of three provinces.	NA	67.3	55.8	11.6	NA	Data pertain to a sample of three provinces.	NA	NA	MW	+	NA	NA	0	1997	1998	0
Dem. People's Rep. of Korea	408	2002	2002	20-49	2921	Democratic People's Republic of Korea 2002 Reproductive Health Survey	National survey	NA	NA	NA	NA	68.6	58.2	10.4	16.7	NA	NA	NA	MW	+	NA	NA	0	2002	2003	0
Dem. People's Rep. of Korea	408	2004	2004	20-49	5374	Democratic People's Republic of Korea 2004 Reproductive Health Survey	RHS	NA	NA	NA	NA	67.6	56.3	11.4	NA	NA	NA	NA	MW	+	NA	NA	0	2004.536987	2004.608276	0
Dem. People's Rep. of Korea	408	2006	2006	18-49	5375	Democratic People's Republic of Korea 2006 Reproductive Health Survey	RHS	NA	NA	NA	Data pertain to non-pregnant women.	69.1	58.5	10.6	15.8	NA	+	NA	MW	+	NA	NA	0	2006.783569	2006.854736	0
Dem. People's Rep. of Korea	408	2010	2010	20-49	5467	Democratic People's Republic of Korea 2010 Reproductive Health Survey	National survey	NA	NA	NA	Data pertain to non-pregnant women.	70.6	65.3	6	14.5	NA	+	NA	MW	+	NA	NA	0	2010	2011	0
Dem. People's Rep. of Korea	408	2014	2014	15-49	7002	Democratic People's Republic of Korea 2014 Socio Economic Demographic Health Survey	National survey	NA	NA	NA	NA	78.2	76.5	1.6	7	NA	NA	NA	MW	0	NA	NA	0	2014.747925	2014.830078	0
Dem. Rep. of the Congo	180	1982	1984	13-49	4969	Democratic Republic of the Congo 1982-1984 Enquête sur la Prévalence de la Contraception au Zaïre	Survey	NA	NA	NA	NA	25.8	4.4	21.4	NA	NA	NA	NA	MW	0	NA	NA	0	1982	1985	0
Dem. Rep. of the Congo	180	1991	1991	Dec-49	2808	Democratic Republic of the Congo 1991 CDC survey	National survey	NA	NA	NA	NA	7.7	2.3	5.4	NA	NA	NA	NA	MW	?	NA	NA	0	1991	1992	0
Dem. Rep. of the Congo	180	2007	2007	15-49	1888	Democratic Republic of the Congo 2007 Demographic and Health Survey	DHS	NA	NA	NA	NA	20.64960345	5.789838751	14.8597647	26.90992124	NA	NA	NA	MW	0	NA	NA	0	2007	2007.662964	0
Dem. Rep. of the Congo	180	2013	2014	15-49	5612	Democratic Republic of the Congo 2013-2014 Demographic and Health Survey	DHS	NA	NA	NA	NA	20.43386808	7.507263334	12.92660474	27.67255469	NA	NA	NA	MW	0	NA	NA	0	2013.580811	2014.158936	0
Dem. Rep. of the Congo	180	2001	2001	15-49	1935	Democratic Republic of the Congo 2001 Multiple Indicator Cluster Survey	MICS	NA	NA	NA	NA	31.38955226	7.707581475	23.68197079	NA	NA	NA	NA	MW	0	NA	NA	1	2001.284912	2001.786255	0
Dem. Rep. of the Congo	180	2010	2010	15-49	4996	Democratic Republic of the Congo 2010 Multiple Indicator Cluster Survey	MICS	NA	NA	NA	NA	17.72319667	6.600873985	11.12232268	24.2	NA	NA	NA	MW	0	NA	NA	1	2010.104126	2010.315063	0
Denmark	208	1970	1970	<45	5088	Denmark 1970 Fertility Survey	Survey	NA	Adjusted. Data pertain to methods used during the last two months.	NA	NA	67	54	13	NA	NA	NA	NA	MW	?	NA	NA	0	1970	1971	0
Denmark	208	1975	1975	18-44	5089	Denmark 1975 Fertility Survey	Survey	NA	Data pertain to methods used during the last two months.	NA	NA	63	59.9	3.1	NA	NA	NA	NA	MW	+	NA	NA	0	1975.246582	1975.32605	0
Denmark	208	1991	1993	15-49	5588	Denmark 1991-1993 Infertility Survey	Survey	NA	NA	NA	Data pertain to women in a steady sexual relationship.	76.5	NA	NA	NA	NA	NA	NA	MW	0	NA	NA	0	1991.580811	1993.158936	0
Djibouti	262	2002	2002	15-49	167	Djibouti 2002 Family Health Survey	Survey	NA	NA	NA	NA	9	5.8	2.8	NA	NA	NA	NA	MW	0	NA	NA	0	2002.747925	2002.953369	0
Djibouti	262	2006	2006	15-49	1922	Djibouti 2006 Multiple Indicator Cluster Survey	MICS	NA	NA	NA	NA	17.83382615	17.68902115	0.144804997	NA	NA	NA	NA	MW	0	NA	NA	1	2006.473999	2006.641113	0
Djibouti	262	2012	2012	15-49	5568	Djibouti 2012 Family Health Survey	PAPFAM	NA	NA	NA	NA	19	18	1	NA	NA	NA	NA	MW	0	NA	NA	0	2012.460327	2012.761597	0
Dominica	212	1981	1982	15-44	2714	Dominica 1981 Contraceptive Prevalence Survey	CPS	NA	NA	NA	Data pertain to women exposed to the risk of pregnancy.	62.3	57.5	2.3	NA	NA	+	NA	MW	?	NA	NA	0	1981	1983	0
Dominica	212	1987	1987	15-44	2768	Dominica 1987 IPPF/WHR Caribbean Contraceptive Prevalence Survey	CCPS	NA	NA	NA	NA	49.8	47.9076	1.8924	NA	NA	NA	NA	MW	?	NA	NA	0	1987	1988	0
Dominican Republic	214	1975	1975	15-49	734	Dominican Republic 1975 World Fertility Survey	WFS	NA	NA	NA	NA	31.8	26	5.8	NA	NA	NA	NA	MW	0	NA	NA	0	1975	1976	0
Dominican Republic	214	1980	1980	15-49	795	Dominican Republic 1980 World Fertility Survey	WFS	NA	NA	NA	NA	42	35	6	NA	NA	NA	NA	MW	0	NA	NA	0	1980	1981	0
Dominican Republic	214	1983	1983	15-49	132	Dominican Republic 1983 Contraceptive Prevalence Survey	CPS	NA	NA	NA	NA	39.3	36.2	3.1	NA	NA	NA	NA	MW	0	NA	NA	0	1983	1984	0
Dominican Republic	214	1986	1986	15-49	1711	Dominican Republic 1986 Demographic and Health Survey	DHS	NA	NA	NA	NA	49.75505805	46.46585522	3.289202826	19.4	NA	NA	NA	MW	0	NA	NA	0	1986.665771	1986.997314	0
Dominican Republic	214	1991	1991	15-49	1671	Dominican Republic 1991 Demographic and Health Survey	DHS	NA	NA	NA	NA	56.38131378	51.68865807	4.692655701	19.39303011	NA	NA	NA	MW	0	NA	NA	0	1991.49585	1991.912354	0
Dominican Republic	214	1996	1996	15-49	1685	Dominican Republic 1996 Demographic and Health Survey	DHS	NA	NA	NA	NA	63.67487139	59.45210407	4.222767326	14.2535778	NA	NA	NA	MW	0	NA	NA	0	1996.668457	1997	0
Dominican Republic	214	1999	1999	15-49	1684	Dominican Republic 1999 Demographic and Health Survey	DHS	NA	NA	NA	NA	69.24848366	64.05499774	5.193485919	13.84861956	NA	NA	NA	MW	0	NA	NA	0	1999.580811	1999.997314	0
Dominican Republic	214	2000	2000	15-49	1910	Dominican Republic 2000 Multiple Indicator Cluster Survey	MICS	NA	NA	NA	NA	64.68122506	62.77780142	1.903423649	NA	NA	NA	NA	MW	0	NA	NA	1	2000.832886	2000.942505	0
Dominican Republic	214	2002	2002	15-49	1710	Dominican Republic 2002 Demographic and Health Survey	DHS	NA	NA	NA	NA	69.76298269	65.80904034	3.95394235	12.40684649	NA	NA	NA	MW	0	NA	NA	0	2002.49585	2002.997314	0
Dominican Republic	214	2006	2006	15-49	633	Dominican Republic 2006 Encuesta Nacional de Hogares de Propósitos Múltiples	National survey	NA	NA	NA	NA	61.3	60	1.3	NA	NA	NA	NA	MW	0	NA	NA	0	2006.375366	2006.534302	0
Dominican Republic	214	2007	2007	15-49	49	Dominican Republic 2007 Demographic and Health Survey	DHS	NA	NA	NA	NA	72.88153905	70.03422061	2.847318432	11.14731081	NA	NA	NA	MW	0	NA	NA	0	2007.161621	2007.660278	0
Dominican Republic	214	2009	2010	15-49	5591	Dominican Republic 2009-2010 Encuesta Nacional de Hogares de Propósitos Múltiples	DHS	NA	Traditional methods include folk methods.	NA	NA	73	71.1	1.9	NA	NA	NA	NA	MW	0	NA	Including folk methods.	0	2009.983521	2010.082153	0
Dominican Republic	214	2013	2013	15-49	5710	Dominican Republic 2013 Demographic and Health Survey	DHS	NA	NA	NA	NA	71.85206726	68.63237414	3.21969312	10.84593384	NA	NA	NA	MW	0	NA	NA	0	2013.49585	2013.830078	0
Dominican Republic	214	2014	2014	15-49	5674	Dominican Republic 2014 Multiple Indicator Cluster Survey	MICS	NA	NA	NA	NA	69.50153139	68.0480708	1.453460583	11.42111266	NA	NA	NA	MW	0	NA	NA	1	2014.413696	2014.662964	0
Ecuador	218	1979	1979	15-49	722	Ecuador 1979 World Fertility Survey	WFS	NA	NA	NA	NA	35	NA	NA	NA	NA	NA	NA	MW	0	NA	NA	0	1979.534302	1979.953369	0
Ecuador	218	1982	1982	15-49	38	Ecuador 1982 Encuesta Nacional de Salud Materno Infantil y Variables Demográficas	CPS	NA	Traditional methods include folk methods.	NA	NA	39.2	NA	NA	NA	NA	NA	NA	MW	0	NA	Including folk methods.	0	1982.665771	1982.832886	0
Ecuador	218	1987	1987	15-49	1683	Ecuador 1987 Demographic and Health Survey	DHS	NA	NA	NA	NA	44.26783903	35.81332432	8.454514711	24.2	NA	NA	NA	MW	0	NA	NA	0	1987	1987.243896	0
Ecuador	218	1989	1989	15-49	676	Ecuador 1989 Encuesta Demográfica y de Salud Materna e Infantil	RHS	NA	NA	NA	NA	52.9	41.5	11.3	24.6	NA	NA	NA	MW	0	NA	NA	0	1989.547974	1989.747925	0
Ecuador	218	1994	1994	15-49	143	Ecuador 1994 Encuesta Demográfica y de Salud Materna e Infantil	RHS	NA	NA	NA	NA	56.8	45.7	11.1	15.2	NA	NA	NA	MW	0	NA	NA	0	1994.49585	1994.619141	0
Ecuador	218	1999	1999	15-49	7	Ecuador 1999 Encuesta Demográfica y de Salud Materna e Infantil	RHS	NA	NA	NA	NA	66.3	51.7	14.8	10	NA	NA	NA	MW	0	NA	NA	0	1999.246582	1999.745239	0
Ecuador	218	2004	2004	15-49	667	Ecuador 2004 Encuesta Demográfica y de Salud Materna e Infantil	RHS	NA	NA	NA	NA	72.7	58.7	13.9	7.4	NA	NA	NA	MW	0	NA	NA	0	2004.164429	2004.413696	0
Ecuador	218	2007	2012	15-49	6000	Ecuador 2012 Encuesta Nacional de Salud y Nutrición	National survey	NA	NA	NA	NA	80.1	71.5	8.4	8.8	NA	NA	NA	MW	0	NA	NA	0	2007.452026	2012.536987	0
Egypt	818	1974	1975	15-49	5092	Egypt 1974-1975 National Fertility Survey	Survey	NA	Adjusted.	NA	NA	24.9	22.4	2.4	NA	NA	NA	NA	MW	0	NA	NA	0	1974	1976	0
Egypt	818	1980	1980	<44	22	Egypt 1980 World Fertility Survey	Survey	NA	NA	NA	Data pertain to women exposed to the risk of pregnancy.	31.4	29.7	1.8	NA	NA	+	NA	MW	?	NA	NA	0	1980	1981	0
Egypt	818	1984	1984	<50	692	Egypt 1984 Contraceptive Prevalence Survey	CPS	NA	NA	NA	NA	30.3	28.7	1.6	NA	NA	NA	NA	MW	?	NA	NA	0	1984	1985	0
Egypt	818	1988	1989	15-49	1831	Egypt 1988 Demographic and Health Survey	DHS	NA	NA	NA	NA	37.83691224	35.46485429	2.37205795	NA	NA	NA	NA	MW	0	NA	NA	0	1988.750732	1989.082153	0
Egypt	818	1991	1991	15-49	805	Egypt 1991 Maternal Health Survey	PAPCHILD	NA	NA	NA	NA	47.6	44.3	3.3	NA	NA	NA	NA	MW	0	NA	NA	0	1991	1991.243896	0
Egypt	818	1992	1993	15-49	1832	Egypt 1992 Demographic and Health Survey	DHS	NA	NA	NA	NA	47.08777029	44.76974658	2.318023707	22.87862787	NA	NA	NA	MW	0	NA	NA	0	1992.835571	1993.158936	0
Egypt	818	1995	1996	15-49	1829	Egypt 1995 Demographic and Health Survey	DHS	NA	NA	NA	NA	47.87278704	45.51623678	2.35655026	20.23228538	NA	NA	NA	MW	0	NA	NA	0	1995.832886	1996.082153	0
Egypt	818	1997	1998	15-49	656	Egypt 1997 Demographic and Health Survey	DHS	NA	NA	NA	NA	54.5	51.8	2.7	17.8	NA	NA	NA	MW	0	NA	NA	0	1997.915039	1998.082153	0
Egypt	818	1998	1998	15-49	643	Egypt 1998 Demographic and Health Survey (Interim)	DHS	NA	NA	NA	NA	51.8	49.5	2.3	14.5	NA	NA	NA	MW	0	NA	NA	0	1998.832886	1998.997314	0
Egypt	818	2000	2000	15-49	1830	Egypt 2000 Demographic and Health Survey	DHS	NA	NA	NA	NA	56.06554226	53.87602671	2.189515554	13.6873737	NA	NA	NA	MW	0	NA	NA	0	2000.084961	2000.328735	0
Egypt	818	2003	2003	15-49	778	Egypt 2003 Demographic and Health Survey (Interim)	DHS	NA	NA	NA	NA	59.99784333	56.60898816	3.388855179	11.8090517	NA	NA	NA	MW	0	NA	NA	0	2003.328735	2003.493164	0
Egypt	818	2005	2005	15-49	1806	Egypt 2005 Demographic and Health Survey	DHS	NA	NA	NA	NA	59.21545636	56.49631886	2.719137502	12.30466647	NA	NA	NA	MW	0	NA	NA	0	2005.246582	2005.493164	0
Egypt	818	2008	2008	15-49	4685	Egypt 2008 Demographic and Health Survey	DHS	NA	NA	NA	NA	60.28799901	57.60405305	2.683945966	11.59987551	NA	NA	NA	MW	0	NA	NA	0	2008.164429	2008.49585	0
Egypt	818	2014	2014	15-49	5711	Egypt 2014 Demographic and Health Survey	DHS	NA	NA	NA	NA	58.52437031	56.88441005	1.639960267	12.60397582	NA	NA	NA	MW	0	NA	NA	0	2014.246582	2014.493164	0
El Salvador	222	1975	1975	15-44	825	El Salvador 1975 Encuesta Nacional de Fecundidad y Planificación Familiar	Survey	NA	NA	NA	NA	21.6	20	1.6	NA	NA	NA	NA	MW	?	NA	NA	0	1975	1976	0
El Salvador	222	1978	1978	15-44	673	El Salvador 1978 Encuesta Nacional de Fecundidad, Planificación Familiar y Comunicación Masiva	RHS	NA	NA	NA	NA	34.4	32.1	2.3	NA	NA	NA	NA	MW	?	NA	NA	0	1978.49585	1978.953369	0
El Salvador	222	1985	1985	15-49	1672	El Salvador 1985 Demographic and Health Survey	DHS	NA	NA	NA	NA	47.30434306	44.32048917	2.983853892	NA	NA	NA	NA	MW	0	NA	NA	0	1985.328735	1985.578125	0
El Salvador	222	1988	1988	15-44	820	El Salvador 1988 Encuesta Nacional de Salud Familiar	RHS	NA	NA	NA	NA	47.1	43.5	3.4	16.2	NA	NA	NA	MW	?	NA	NA	0	1988.334229	1988.561646	0
El Salvador	222	1993	1993	15-44	162	El Salvador 1993 Encuesta Nacional de Salud Familiar	RHS	NA	NA	NA	NA	53.3	48.4	5	15.8	NA	NA	NA	MW	?	NA	NA	0	1993.161621	1993.534302	0
El Salvador	222	1998	1998	15-44	746	El Salvador 1998 Encuesta Nacional de Salud Familiar	RHS	NA	NA	NA	NA	59.7	54.1	5.7	14.2	NA	NA	NA	MW	?	NA	NA	0	1998.246582	1998.912354	0
El Salvador	222	2002	2003	15-44	48	El Salvador 2002-2003 Encuesta Nacional de Salud Familiar	RHS	NA	NA	NA	NA	67.3	61.9	5.5	8.9	NA	NA	NA	MW	?	NA	NA	0	2002.832886	2003.493164	0
El Salvador	222	2008	2008	15-44	4949	El Salvador 2008 Encuesta Nacional de Salud Familiar	RHS	NA	NA	NA	NA	72.5	66.2	6.3	18.4	NA	NA	NA	MW	?	NA	NA	0	2008.249268	2008.665771	0
El Salvador	222	2014	2014	15-49	5561	El Salvador 2014 MICS	MICS	NA	NA	NA	NA	71.83256637	67.71301662	4.119549748	11.09053397	NA	NA	NA	MW	0	NA	NA	1	2014.161621	2014.739746	0
Equatorial Guinea	226	2000	2000	15-49	1921	Equatorial Guinea 2000 Multiple Indicator Cluster Survey	MICS	NA	NA	NA	NA	8.633404324	5.575951546	3.057452778	NA	NA	NA	NA	MW	0	NA	NA	1	2000	2001	0
Equatorial Guinea	226	2011	2011	15-49	5052	Equatorial Guinea 2011 Demographic and Health Survey	DHS	NA	NA	NA	NA	12.6	9.6	3	33.8	NA	NA	NA	MW	0	NA	NA	0	2011.49585	2011.912354	0
Eritrea	232	1995	1996	15-49	1835	Eritrea 1995 Demographic and Health Survey	DHS	NA	NA	NA	NA	7.953519979	3.986109951	3.967410028	29.67694176	NA	NA	NA	MW	0	NA	NA	0	1995.665771	1996.082153	0
Eritrea	232	2002	2002	15-49	1849	Eritrea 2002 Demographic and Health Survey	DHS	NA	NA	NA	NA	8.042321293	7.264819801	0.777501493	28.49191105	NA	NA	NA	MW	0	NA	NA	0	2002.161621	2002.578125	0
Eritrea	232	2010	2010	15-49	5919	Eritrea 2010 Population and Health Survey	National survey	NA	NA	NA	NA	8.7	7.1	1.6	27.4	NA	NA	NA	MW	0	NA	NA	0	2010.035645	2010.512329	0
Estonia	233	1994	1994	20-49	2836	Estonia 1994 Fertility and Family Survey	FFS	NA	NA	NA	NA	61.14225111	43.94953815	17.19271297	NA	NA	NA	NA	MW	+	NA	NA	0	1994	1994.662964	0
Estonia	233	2004	2005	18-49	5424	Estonia 2005 Gender and Generation Survey	Survey	NA	Modern methods include some cases of sterilisation for non-contraceptive reasons.	NA	Data pertain to women with co-resident male partner.	63.4	57.9	5.5	NA	NA	NA	NA	MW	+	+	NA	0	2004.668457	2005.915039	0
Eswatini	748	1988	1989	15-49	2791	Swaziland 1988 Family Health Survey	National survey	NA	NA	NA	Including single women who have born a child.	19.91250394	17.15974803	2.752755906	NA	NA	+	+-	MW	0	NA	NA	0	1988.750732	1989.013672	0
Ethiopia	231	1990	1990	15-49	184	Ethiopia 1990 National Fertility and Family Survey	National survey	NA	Traditional methods include folk methods.	Excluding Eritrea, Tigray, Asseb, Ogaden, parts of Gondar and Wello and nomadic populations.	Data pertain to non-pregnant women.	4.8	2.9	1.9	NA	Excluding Eritrea, Tigray, Asseb, Ogaden, parts of Gondar and Wello and nomadic populations.	+	NA	MW	0	NA	Including folk methods.	0	1990	1991	0
Ethiopia	231	1997	1997	15-49	3082	Ethiopia 1997 Southern Nations Community and Family Survey	National survey	NA	NA	Data pertain to urban areas and rural areas of Guraghe, Hadiya, North Omo, Timbaro (K.A.T.) and Sidamo.	Data pertain to non-pregnant women.	3.3	2.8	0.5	NA	Data pertain to urban areas and rural areas of Guraghe, Hadiya, North Omo, Timbaro (K.A.T.) and Sidamo.	+	NA	MW	0	NA	NA	0	1997	1998	0
Ethiopia	231	2000	2000	15-49	1694	Ethiopia 2000 Demographic and Health Survey	DHS	NA	NA	NA	NA	8.078088461	6.328658809	1.749429652	36.56399438	NA	NA	NA	MW	0	NA	NA	0	2000.084961	2000.413696	0
Ethiopia	231	2005	2005	15-49	1858	Ethiopia 2005 Demographic and Health Survey	DHS	NA	NA	NA	NA	14.71755233	13.90384609	0.81370624	36.09351337	NA	NA	NA	MW	0	NA	NA	0	2005.246582	2005.662964	0
Ethiopia	231	2010	2011	15-49	5053	Ethiopia 2011 Demographic and Health Survey	DHS	NA	NA	NA	NA	28.61405672	27.3369627	1.277094018	26.29299792	NA	NA	NA	MW	0	NA	NA	0	2010.915039	2011.411011	0
Ethiopia	231	2014	2014	15-49	5503	Ethiopia 2014 PMA2020 Round 1	PMA	NA	NA	NA	NA	33.24797953	32.88853431	0.337256309	28.59250508	NA	NA	NA	MW	0	NA	NA	0	2014	2014.243896	0
Ethiopia	231	2014	2014	15-49	5765	Ethiopia 2014 PMA2020 Round 2	PMA	NA	NA	NA	NA	35.04647062	34.19538507	0.836853374	26.39127461	NA	NA	NA	MW	0	NA	NA	0	2014.747925	2014.997314	0
Ethiopia	231	2014	2014	15-49	7347	Ethiopia 2014 Mini Demographic and Health Survey	National survey	NA	NA	NA	NA	42	40.4	1.6	NA	NA	NA	NA	MW	0	NA	NA	0	2014.024658	2014.32605	0
Ethiopia	231	2015	2015	15-49	6001	Ethiopia 2015 PMA2020 Round 3	PMA	NA	NA	NA	NA	36.95819667	35.97606151	0.944460114	24.46400571	NA	NA	NA	MW	0	NA	NA	0	2015.246582	2015.411011	0
Ethiopia	231	2016	2016	15-49	5808	Ethiopia 2016 Demographic and Health Survey (DHS)	DHS	NA	NA	NA	NA	35.88431668	35.18920342	0.695113254	22.30363134	NA	NA	NA	MW	0	NA	NA	0	2016	2016.49585	0
Ethiopia	231	2016	2016	15-49	6115	Ethiopia 2016 PMA2020 Round 4	PMA	NA	NA	NA	NA	39.24621317	37.45284856	1.759481808	23.96583697	NA	NA	NA	MW	0	NA	NA	0	2016.164429	2016.328735	0
Ethiopia	231	2017	2017	15-49	7480	Ethiopia 2017 PMA2020 Round 5	PMA	NA	NA	NA	NA	36.55550261	35.38584781	1.09694504	22.72420518	NA	NA	NA	MW	0	NA	NA	0	2017.246582	2017.408203	0
Ethiopia	231	2018	2018	15-49	7656	Ethiopia 2018 PMA2020 Round 6	PMA	NA	NA	NA	NA	40.1	37.8	2.3	20.6	NA	NA	NA	MW	0	NA	NA	0	2018.413696	2018.578125	0
Fiji	242	1974	1974	15-49	3088	Fiji 1974 World Fertility Survey	WFS	NA	NA	NA	NA	40.9	35	6	NA	NA	NA	NA	MW	0	NA	NA	0	1974	1975	0
Finland	246	1989	1990	25-49	2794	Finland 1989-1990 Fertility and Family Survey	FFS	NA	Modern methods include some cases of sterilisation for non-contraceptive reasons.	NA	NA	77.42221826	75.4025321	2.019686163	NA	NA	NA	NA	MW	+	+	NA	0	1989.49585	1990.082153	0
Finland	246	1992	1992	18-49	7511	Finland 1992 Sex Survey	National survey	NA	NA	NA	NA	78.84615385	75.48076923	3.365384615	NA	NA	NA	NA	MW	+	NA	NA	0	1992	1993	0
Finland	246	1999	1999	18-49	3092	Finland 1999 Sex Survey	National survey	NA	NA	NA	NA	79.47019868	72.84768212	6.622516556	NA	NA	NA	NA	MW	+	NA	NA	0	1999	2000	0
Finland	246	2007	2007	18-49	7512	Finland 2007 Sex Survey	National survey	NA	NA	NA	NA	74.22222222	68.88888889	5.333333333	NA	NA	NA	NA	MW	+	NA	NA	0	2007	2008	0
Finland	246	2015	2015	18-49	7513	Finland 2015 Sex Survey	National survey	NA	NA	NA	NA	85.47486034	81.56424581	3.910614525	NA	NA	NA	NA	MW	+	NA	NA	0	2015	2016	0
France	250	1977	1978	20-44	3095	France 1977-1978 World Fertility Survey	WFS	NA	NA	NA	NA	78.7	47.6	31.1	NA	NA	NA	NA	MW	+	NA	NA	0	1977.915039	1978.997314	0
France	250	1988	1988	20-44	2781	France 1988 Enquête sur la Régulation des Naissances (ERN)	Survey	NA	NA	NA	NA	81.2	66.6	14.6	NA	NA	NA	NA	MW	+	NA	NA	0	1988	1989	0
France	250	1994	1994	15-49	2837	France 1994 Fertility and Family Survey	FFS	NA	NA	NA	NA	74.6	69.3	5.3	7.4	NA	NA	NA	MW	0	NA	NA	0	1994	1994.32605	0
France	250	2004	2005	15-49	4953	France 2005 Enquête du Baromètre Santé	Survey	NA	Modern methods include some cases of sterilisation for non-contraceptive reasons.	NA	NA	76.6	74.8	1.7	1.7	NA	NA	NA	MW	0	+	NA	0	2004.786255	2005.115112	0
France	250	2005	2005	18-49	5430	France 2005 Generations and Gender Survey	GGS	NA	Modern methods include some cases of sterilisation for non-contraceptive reasons.	NA	NA	73.2	72.1	1	NA	NA	NA	NA	MW	+	+	NA	0	2005.734253	2005.920532	0
France	250	2008	2008	21-49	5431	France 2008 Generations and Gender Survey	GGS	NA	Modern methods exclude female and male sterilisation.	NA	NA	75	71	4	NA	NA	NA	NA	MW	+	-	NA	0	2008.802734	2008.947998	0
France	250	2010	2011	15-49	5589	France 2010 Enquête Fecond	National survey	NA	NA	NA	NA	78.4	72.7	5.7	NA	NA	NA	NA	MW	0	NA	NA	0	2010.413696	2011.082153	0
Gabon	266	2000	2000	15-49	1737	Gabon 2000 Demographic and Health Survey	DHS	NA	NA	NA	NA	32.74721094	13.39699492	19.35021602	27.86966905	NA	NA	NA	MW	0	NA	NA	0	2000.498657	2001.082153	0
Gabon	266	2012	2012	15-49	5054	Gabon 2012 Demographic and Health Survey	DHS	NA	NA	NA	NA	31.14488565	19.41697992	11.72790573	26.45679712	NA	NA	NA	MW	0	NA	NA	0	2012	2012.413696	0
Gambia	270	1990	1990	15-49	2797	Gambia 1990 Contraceptive Prevalence and Fertility Determinants Survey	National survey	NA	Traditional methods include folk methods.	NA	NA	11.8	6.7	5.1	NA	NA	NA	NA	MW	0	NA	Including folk methods.	0	1990	1991	0
Gambia	270	2000	2000	15-49	1907	Gambia 2000 Multiple Indicator Cluster Survey	MICS	NA	NA	NA	NA	9.491894989	8.7106588	0.781236189	NA	NA	NA	NA	MW	0	NA	NA	1	2000.331543	2000.49585	0
Gambia	270	2001	2001	15-49	2363	Gambia 2001 National Survey on Maternal Perinatal, Neonatal and Infant Mortality and Contraceptive Prevalence	National survey	NA	Traditional methods include folk methods.	NA	NA	17.5	15.1	2.4	NA	NA	NA	NA	MW	0	NA	Including folk methods.	0	2001.561646	2001.852051	0
Gambia	270	2010	2010	15-49	4998	Gambia 2010 Multiple Indicator Cluster Survey	MICS	NA	NA	NA	NA	13.28850913	10.24388498	3.044624151	21.5	NA	NA	NA	MW	0	NA	NA	1	2010.246582	2010.662964	0
Gambia	270	2013	2013	15-49	5462	Gambia 2013 Demographic and Health Survey	DHS	NA	NA	NA	NA	8.965835851	8.079105936	0.886729914	24.91831215	NA	NA	NA	MW	0	NA	NA	0	2013.084961	2013.32605	0
Georgia	268	1999	2000	15-44	107	Georgia 1999 Reproductive Health Survey	RHS	NA	NA	NA	NA	40.5	19.8	20.7	23.8	NA	NA	NA	MW	?	NA	NA	0	1999.832886	2000.246582	0
Georgia	268	2005	2005	15-49	1900	Georgia 2005 Multiple Indicator Cluster Survey	MICS	NA	NA	NA	NA	31.54265452	21.62985376	9.912800761	NA	NA	NA	NA	MW	0	NA	NA	1	2005.832886	2005.997314	0
Georgia	268	2005	2005	15-44	715	Georgia 2005 Reproductive Health Survey	RHS	NA	NA	NA	NA	47.3	26.6	20.7	16.3	NA	NA	NA	MW	?	NA	NA	0	2005.161621	2005.662964	0
Georgia	268	2006	2006	18-49	5433	Georgia 2006 Generations and Gender Survey	GGS	NA	Modern methods include some cases of sterilisation for non-contraceptive reasons.	NA	NA	45.9	31.4	14.5	NA	NA	NA	NA	MW	+	+	NA	0	2006.161621	2006.408203	0
Georgia	268	2009	2009	21-49	5432	Georgia 2009 Generations and Gender Survey	GGS	NA	Modern methods exclude female and male sterilisation.	NA	NA	32.2	23	9.2	NA	NA	NA	NA	MW	+	-	NA	0	2009.246582	2009.493164	0
Georgia	268	2010	2010	15-44	5453	Georgia 2010 Reproductive Health Survey	RHS	NA	NA	NA	NA	53.4	34.7	18.5	12.3	NA	NA	NA	MW	?	NA	NA	0	2010.747925	2011.158936	0
Germany	276	1985	1985	15-44	6030	Germany 1985 Survey on Family Planning Behaviour	National survey	NA	NA	Data pertain to West Germany only.	Excluding women in cohabiting unions.	77.9	67.6	10.3	NA	Data pertain to West Germany only.	NA	+-	MW	?	NA	NA	0	1985.747925	1985.912354	0
Germany	276	1992	1992	20-39	2821	Germany 1992 Fertility and Family Survey	FFS	NA	NA	NA	NA	69.9555127	65.47017036	4.485342334	NA	NA	NA	NA	MW	+	NA	NA	0	1992.498657	1992.580811	0
Germany	276	2005	2005	18-49	5434	Germany 2005 Generations and Gender Survey	GGS	NA	Modern methods include some cases of sterilisation for non-contraceptive reasons.	NA	NA	68.4	64.5	3.8	NA	NA	NA	NA	MW	+	+	NA	0	2005.142456	2005.358887	0
Germany	276	2008	2008	21-49	5435	Germany 2008 Generations and Gender Survey	GGS	NA	Modern methods exclude female and male sterilisation.	NA	NA	50.4	49.1	1.3	NA	NA	NA	NA	MW	+	-	NA	0	2008.084961	2008.246582	0
Germany	276	2011	2011	18-49	7519	Germany 2011 Survey on Family Planning Behaviour	National survey	NA	NA	NA	NA	80.3	80.2	0.1	NA	NA	NA	NA	MW	+	NA	NA	0	2011.030151	2011.082153	0
Ghana	288	1979	1980	15-49	658	Ghana 1979-1980 World Fertility Survey	Survey	NA	NA	NA	NA	9.5	5.5	4	NA	NA	NA	NA	MW	0	NA	NA	0	1979.161621	1980.246582	0
Ghana	288	1988	1988	15-49	1753	Ghana 1988 Demographic and Health Survey	DHS	NA	NA	NA	NA	12.8643853	5.164765526	7.699619772	35.2	NA	NA	NA	MW	0	NA	NA	0	1988.084961	1988.49585	0
Ghana	288	1993	1994	15-49	1754	Ghana 1993 Demographic and Health Survey	DHS	NA	NA	NA	NA	20.25593009	10.11235955	10.14357054	36.89138577	NA	NA	NA	MW	0	NA	NA	0	1993.665771	1994.158936	0
Ghana	288	1998	1999	15-49	1751	Ghana 1998 Demographic and Health Survey	DHS	NA	NA	NA	NA	21.96839393	13.2978921	8.670501833	34.73885699	NA	NA	NA	MW	0	NA	NA	0	1998.832886	1999.158936	0
Ghana	288	2003	2003	15-49	1752	Ghana 2003 Demographic and Health Survey	DHS	NA	NA	NA	NA	25.1745759	18.6649293	6.509646598	34.47600217	NA	NA	NA	MW	0	NA	NA	0	2003.49585	2003.830078	0
Ghana	288	2006	2006	15-49	166	Ghana 2006 Multiple Indicator Cluster Survey	MICS	NA	NA	NA	NA	16.63177256	14.00796327	2.623809291	NA	NA	NA	NA	MW	0	NA	NA	1	2006.580811	2006.830078	0
Ghana	288	2008	2008	15-49	4688	Ghana 2008 Demographic and Health Survey	DHS	NA	NA	NA	NA	23.51606026	16.57341343	6.942646833	35.66763761	NA	NA	NA	MW	0	NA	NA	0	2008.668457	2008.915039	0
Ghana	288	2011	2011	15-49	5000	Ghana 2011 Multiple Indicator Cluster Survey	MICS	NA	NA	NA	NA	34.69978307	24.80882469	9.890958377	26.4	NA	NA	NA	MW	0	NA	NA	1	2011.665771	2011.997314	0
Ghana	288	2013	2013	15-49	5602	Ghana 2013 PMA2020 Round 1	PMA	NA	NA	NA	NA	20.16946322	18.81516773	1.114835826	40.45816734	NA	NA	NA	MW	0	NA	NA	0	2013.49585	2013.912354	0
Ghana	288	2014	2014	15-49	5766	Ghana 2014 PMA2020 Round 2	PMA	NA	NA	NA	NA	19.61921119	17.73151475	1.788750287	39.98786184	NA	NA	NA	MW	0	NA	NA	0	2014.084961	2014.411011	0
Ghana	288	2014	2014	15-49	5767	Ghana 2014 PMA2020 Round 3	PMA	NA	NA	NA	NA	25.70851542	21.11233405	4.364530777	34.43021299	NA	NA	NA	MW	0	NA	NA	0	2014.665771	2014.997314	0
Ghana	288	2014	2014	15-49	5778	Ghana 2014 Demographic and Health Survey	DHS	NA	NA	NA	NA	26.67421202	22.19058006	4.483631955	29.89716071	NA	NA	NA	MW	0	NA	NA	0	2014.665771	2014.997314	0
Ghana	288	2015	2015	15-49	5995	Ghana 2015 PMA2020 Round 4	PMA	NA	NA	NA	NA	34.81686159	29.08218111	5.366121168	29.68410484	NA	NA	NA	MW	0	NA	NA	0	2015.328735	2015.493164	0
Ghana	288	2016	2016	15-49	7360	Ghana 2016 PMA2020 Round 5	PMA	NA	NA	NA	NA	31.30650072	26.30086898	4.773100781	33.040952	NA	NA	NA	MW	0	NA	NA	0	2016.583618	2016.915039	0
Ghana	288	2017	2017	15-49	5809	Ghana 2017 Maternal Health Survey	National survey	NA	NA	NA	NA	30.8	25	5.8	NA	NA	NA	NA	MW	0	NA	NA	0	2017.452026	2017.778076	0
Ghana	288	2017	2017	15-49	7497	Ghana 2017 PMA2020 Round 6	PMA	NA	NA	NA	NA	33	27.4	5.6	26.3	NA	NA	NA	MW	0	NA	NA	0	2017.665771	2017.912354	0
Greece	300	1999	1999	18-49	2887	Greece 1999 Fertility and Family Survey	FFS	NA	Modern methods include some cases of sterilisation for non-contraceptive reasons.	NA	Data pertain to women who were sexually active during the month prior to the interview.	61.3	33.6	27.7	NA	NA	NA	NA	SA	+	+	NA	0	1999	1999.578125	0
Grenada	308	1985	1985	15-44	2751	Grenada 1985 IPPF/WHR Caribbean Contraceptive Prevalence Survey	CCPS	NA	NA	NA	NA	31	27.435	3.565	NA	NA	NA	NA	MW	?	NA	NA	0	1985	1986	0
Grenada	308	1990	1990	15-44	2798	Grenada 1990 IPPF/WHR Caribbean Contraceptive Prevalence Survey	National survey	NA	NA	NA	NA	54.3	NA	NA	NA	NA	NA	NA	MW	?	NA	NA	0	1990	1991	0
Guatemala	320	1977	1978	15-49	28	Guatemala 1977-1978 Encuesta Nacional de Fecundidad, Planificación Familiar y Comunicación	CPS	NA	NA	NA	NA	18.2	15.21666667	2.883333333	NA	NA	NA	NA	MW	0	NA	NA	0	1977	1979	0
Guatemala	320	1983	1983	15-44	2734	Guatemala 1983 Reproductive and Health Survey	RHS	NA	NA	NA	NA	25	20.6	4.4	NA	NA	NA	NA	MW	?	NA	NA	0	1983.665771	1983.997314	0
Guatemala	320	1987	1987	15-49	1763	Guatemala 1987 Demographic and Health Survey	DHS	NA	NA	NA	NA	23.15664791	18.98134439	4.175303524	29.4	NA	NA	NA	MW	0	NA	NA	0	1987.665771	1987.997314	0
Guatemala	320	1995	1995	15-49	1770	Guatemala 1995 Demographic and Health Survey	DHS	NA	NA	NA	NA	31.39338361	26.85656102	4.536822593	28.07937989	NA	NA	NA	MW	0	NA	NA	0	1995.413696	1995.997314	0
Guatemala	320	1998	1999	15-49	207	Guatemala 1998-1999 Demographic and Health Survey (Interim)	DHS	NA	NA	NA	NA	38.21381709	30.87477739	7.339039702	26.83864245	NA	NA	NA	MW	0	NA	NA	0	1998.832886	1999.411011	0
Guatemala	320	2002	2002	15-49	173	Guatemala 2002 Encuesta Nacional de Salud Materno Infantil	RHS	NA	Traditional methods include folk methods.	NA	NA	43.3	34.4	8.9	27.6	NA	NA	NA	MW	0	NA	Including folk methods.	0	2002.246582	2002.912354	0
Guatemala	320	2008	2009	15-49	3119	Guatemala 2008-2009 Encuesta Nacional de Salud Materno Infantil	RHS	NA	NA	NA	NA	54.1	44	10.1	20.8	NA	NA	NA	MW	0	NA	NA	0	2008.750732	2009.493164	0
Guatemala	320	2014	2015	15-49	5790	Guatemala 2014-2015 Encuesta Nacional de Salud Materno Infantil	DHS	NA	NA	NA	NA	60.62078299	48.80040432	11.82037866	13.91243916	NA	NA	NA	MW	0	NA	NA	0	2014.747925	2015.493164	0
Guinea	324	1992	1992	15-49	1738	Guinea 1992 Demographic and Health Survey	DHS	NA	NA	NA	NA	1.7	1	0.7	24.7	NA	NA	NA	MW	0	NA	NA	0	1992.331543	1992.580811	0
Guinea	324	1999	1999	15-49	1739	Guinea 1999 Demographic and Health Survey	DHS	NA	NA	NA	NA	6.228925976	4.216703363	2.012222614	24.81551757	NA	NA	NA	MW	0	NA	NA	0	1999.328735	1999.578125	0
Guinea	324	2005	2005	15-49	1740	Guinea 2005 Demographic and Health Survey	DHS	NA	NA	NA	NA	9.098504223	5.670142637	3.428361586	21.91473544	NA	NA	NA	MW	0	NA	NA	0	2005.084961	2005.493164	0
Guinea	324	2012	2012	15-49	5422	Guinea 2012 Demographic and Health Survey	DHS	NA	NA	NA	NA	5.584022462	4.632162156	0.951860307	23.67666585	NA	NA	NA	MW	0	NA	NA	0	2012.416382	2012.832886	0
Guinea	324	2016	2016	15-49	5676	Guinea 2016 Multiple Indicator Cluster Survey	MICS	NA	NA	NA	NA	8.7	7.8	0.9	27.6	NA	NA	NA	MW	0	NA	NA	1	2016	2017	0
Guinea-Bissau	624	2000	2000	15-49	1895	Guinea-Bissau 2000 Multiple Indicator Cluster Survey	MICS	NA	NA	NA	NA	7.643502113	4.438213411	3.205288702	NA	NA	NA	NA	MW	0	NA	NA	1	2000.273926	2000.397217	0
Guinea-Bissau	624	2006	2006	15-49	176	Guinea-Bissau 2006 Multiple Indicator Cluster Survey	MICS	NA	NA	NA	NA	10.2696058	9.525274438	0.744331367	NA	NA	NA	NA	MW	0	NA	NA	1	2006.358887	2006.443848	0
Guinea-Bissau	624	2010	2010	15-49	5002	Guinea-Bissau 2010 Multiple Indicator Cluster Survey	MICS	NA	NA	NA	NA	14.2	13.1	1.1	6	NA	NA	NA	MW	0	NA	NA	1	2010.191772	2010.523315	0
Guinea-Bissau	624	2014	2014	15-49	5637	Guinea-Bissau 2014 Multiple Indicator Cluster Survey	MICS	NA	NA	NA	NA	15.96114322	14.37259043	1.588552796	22.31656276	NA	NA	NA	MW	0	NA	NA	1	2014.161621	2014.578125	0
Guyana	328	1975	1975	15-49	3120	Guyana 1975 World Fertility Survey	WFS	NA	NA	NA	NA	29.5	23.4	7.4	NA	NA	NA	NA	MW	0	NA	NA	0	1975.328735	1975.493164	0
Guyana	328	1991	1992	15-44	2809	Guyana 1991-1992 IPPF-WHR Caribbean Contraceptive Prevalence Survey	CPS	NA	NA	NA	NA	38.2	36.9	1.3	NA	NA	NA	NA	MW	?	NA	NA	0	1991	1993	0
Guyana	328	2000	2000	15-49	1939	Guyana 2000 Multiple Indicator Cluster Survey	MICS	NA	NA	NA	NA	37.29240488	36.29191262	1.000492266	NA	NA	NA	NA	MW	0	NA	NA	1	2000.583618	2000.832886	0
Guyana	328	2005	2005	15-49	139	Guyana 2005 HIV-AIDS Indicator Survey	DHS	NA	Traditional methods include folk methods.	NA	NA	34.6	33.6	1	NA	NA	NA	NA	MW	0	NA	Including folk methods.	0	2005.413696	2005.745239	0
Guyana	328	2006	2007	15-49	1893	Guyana 2006 Multiple Indicator Cluster Survey	MICS	NA	NA	NA	NA	34.16822215	32.98895053	1.179271615	NA	NA	NA	NA	MW	0	NA	NA	1	2006.243896	2007.03833	0
Guyana	328	2009	2009	15-49	4701	Guyana 2009 Demographic and Health Survey	DHS	NA	NA	NA	NA	42.48418192	39.95437886	2.529803053	28.45895015	NA	NA	NA	MW	0	NA	NA	0	2009.161621	2009.578125	0
Guyana	328	2014	2014	15-49	5675	Guyana 2014 Multiple Indicator Cluster Survey	MICS	NA	NA	NA	NA	33.89188879	32.56591276	1.325976028	28.01973942	NA	NA	NA	MW	0	NA	NA	1	2014	2015	0
Haiti	332	1977	1977	15-50	791	Haiti 1977 World Fertility Survey	WFS	NA	NA	NA	NA	18.9	5.4	13.5	NA	NA	NA	NA	MW	0	NA	NA	0	1977	1978	0
Haiti	332	1983	1983	15-49	718	Haiti 1983 Contraceptive Prevalence Survey	Survey	NA	NA	NA	NA	6.9	3.9	3	NA	NA	NA	NA	MW	0	NA	NA	0	1983	1984	0
Haiti	332	1987	1987	15-49	2769	Haiti 1987 Enquête Mortalité, Morbidité et Utilisation des Services	Survey	NA	NA	NA	NA	6.7	5	1.9	NA	NA	NA	NA	MW	0	NA	NA	0	1987	1988	0
Haiti	332	1989	1989	15-49	4521	Haiti 1989 Contraceptive Prevalence Survey	CPS	NA	NA	NA	NA	10.2	9.4	0.8	27.2	NA	NA	NA	MW	0	NA	NA	0	1989.665771	1989.830078	0
Haiti	332	1994	1995	15-49	1764	Haiti 1994-1995 Demographic and Health Survey	DHS	NA	NA	NA	NA	17.95087049	13.23475755	4.716112943	44.65279781	NA	NA	NA	MW	0	NA	NA	0	1994.49585	1995.082153	0
Haiti	332	2000	2000	15-49	1765	Haiti 2000 Demographic and Health Survey	DHS	NA	NA	NA	NA	28.0686274	22.84480408	5.223823322	39.58744955	NA	NA	NA	MW	0	NA	NA	0	2000.084961	2000.580811	0
Haiti	332	2005	2006	15-49	1785	Haiti 2005-2006 Demographic and Health Survey	DHS	NA	NA	NA	NA	32.02889132	24.8366314	7.192259918	37.34476319	NA	NA	NA	MW	0	NA	NA	0	2005.747925	2006.493164	0
Haiti	332	2012	2012	15-49	5451	Haiti 2012 Demographic and Health Survey	DHS	NA	NA	NA	NA	34.50191816	31.2747392	3.227178962	35.33596125	NA	NA	NA	MW	0	NA	NA	0	2012	2012.49585	0
Haiti	332	2016	2017	15-49	5825	Haiti 2016 Demographic and Health Survey (DHS)	DHS	NA	NA	NA	NA	34.32139369	31.81359482	2.50779887	43.0369816	NA	NA	NA	MW	0	NA	NA	0	2016.915039	2017.32605	0
Honduras	340	1981	1981	15-49	120	Honduras 1981 Encuesta Nacional de Prevalencia del Uso de Anticonceptivos	Survey	NA	NA	NA	NA	26.9	23.6	3.3	NA	NA	NA	NA	MW	0	NA	NA	0	1981	1982	0
Honduras	340	1984	1984	15-44	135	Honduras 1984 Encuesta Nacional de Salud Materno Infantil	Survey	NA	NA	NA	NA	34.9	30.4	4.6	NA	NA	NA	NA	MW	?	NA	NA	0	1984.084961	1985.084961	0
Honduras	340	1987	1987	15-44	157	Honduras 1987 Epidemiology and Family Health Survey	RHS	NA	NA	NA	NA	40.6	32.9	7.6	15.8	NA	NA	NA	MW	?	NA	NA	0	1987.432861	1987.884888	0
Honduras	340	1991	1992	15-44	707	Honduras 1991-1992 Encuesta Nacional de Epidemiología y Salud Familiar	RHS	NA	NA	NA	NA	46.7	34.7	12	13.2	NA	NA	NA	MW	?	NA	NA	0	1991	1993	0
Honduras	340	1996	1996	15-44	199	Honduras 1996 Encuesta Nacional de Epidemiología y Salud Familiar	RHS	NA	NA	NA	NA	49.2	40.3	9	18	NA	NA	NA	MW	?	NA	NA	0	1996	1996.747925	0
Honduras	340	2001	2001	15-44	640	Honduras 2001 Encuesta Nacional de Epidemiología y Salud Familiar	RHS	NA	NA	NA	NA	61.77493922	50.96457827	10.85150552	11.2	NA	NA	NA	MW	?	NA	NA	0	2001.084961	2001.745239	0
Honduras	340	2005	2006	15-49	1788	Honduras 2005-2006 Demographic and Health Survey	DHS	NA	NA	NA	NA	65.23225282	56.36006661	8.87218621	16.77900889	NA	NA	NA	MW	0	NA	NA	0	2005.747925	2006.411011	0
Honduras	340	2011	2012	15-49	5056	Honduras 2011-2012 Demographic and Health Survey	DHS	NA	NA	NA	NA	73.22864078	63.84557519	9.383065591	10.57931567	NA	NA	NA	MW	0	NA	NA	0	2011.665771	2012.580811	0
Hungary	348	1958	1958	<35	4982	Hungary 1958 Fertility and Family Planning Study	Survey	NA	NA	NA	NA	58	18	40	NA	NA	NA	NA	MW	?	NA	NA	0	1958	1959	0
Hungary	348	1965	1966	15-39	5099	Hungary 1966 Fertility and Family Planning Study	Survey	NA	NA	NA	NA	66.6	18.5	48.1	NA	NA	NA	NA	MW	?	NA	NA	0	1965	1967	0
Hungary	348	1969	1969	<35	5407	Hungary 1969 Longitudinal Marriage Survey (Round 2)	Survey	NA	NA	NA	NA	67	31	35	NA	NA	NA	NA	MW	?	NA	NA	0	1969	1970	0
Hungary	348	1972	1972	<35	3128	Hungary 1972 Longitudinal Marriage Survey (Round 3)	Survey	NA	NA	NA	NA	73	40	33	NA	NA	NA	NA	MW	?	NA	NA	0	1972	1973	0
Hungary	348	1974	1974	<35	5100	Hungary 1974 Fertility and Family Planning Study	Survey	NA	NA	NA	NA	74	44	30	NA	NA	NA	NA	MW	?	NA	NA	0	1974	1975	0
Hungary	348	1975	1975	<35	5101	Hungary 1975 Longitudinal Marriage Survey (Round 4)	Survey	NA	NA	NA	NA	76	52	24	NA	NA	NA	NA	MW	?	NA	NA	0	1975	1976	0
Hungary	348	1977	1977	15-39	3129	Hungary 1977 World Fertility Survey	National survey	NA	NA	NA	NA	73.1	52.2	20.9	NA	NA	NA	NA	MW	?	NA	NA	0	1977.328735	1977.493164	0
Hungary	348	1986	1986	15-39	2760	Hungary 1986 Fertility Survey	Survey	NA	NA	NA	NA	73.1	62.3	10.7	NA	NA	NA	NA	MW	?	NA	NA	0	1986	1987	0
Hungary	348	1992	1993	18-41	2822	Hungary 1992-1993 Fertility and Family Survey	FFS	NA	NA	NA	NA	80.6847783	71.30290893	9.381869364	7	NA	NA	NA	MW	+	NA	NA	0	1992.835571	1993.997314	0
Hungary	348	2008	2009	21-49	6010	Hungary 2008-2009 Generations and Gender Survey Wave 2	GGS	NA	Modern methods exclude female and male sterilisation.	NA	NA	61.8	54.1	7.7	NA	NA	NA	NA	MW	+	-	NA	0	2008.835571	2009.084961	0
India	356	1970	1971	15-44	1856	India 1970-1971 National Family Planning Survey	National survey	NA	NA	NA	NA	13.6	9.5	4.1	NA	NA	NA	NA	MW	?	NA	NA	0	1970.49585	1971.49585	0
India	356	1980	1981	>15	123	India 1980-1981 Second All-India Family Planning Survey	National survey	NA	NA	NA	NA	35.3	28.1	7.3	NA	NA	NA	NA	MW	?	NA	NA	0	1980	1982	0
India	356	1988	1988	15-44	2782	India 1988 Third All-India Family Planning Survey	Survey	NA	NA	NA	Data pertain to men and women of reproductive age who are married or in a union.	44.9	39.9	5	NA	NA	NA	NA	HW	?	NA	NA	0	1988	1989	0
India	356	1992	1993	15-49	1789	India 1992-1993 Demographic and Health Survey	DHS	NA	NA	NA	NA	40.57052516	36.30376445	4.266760718	20.38200491	NA	NA	NA	MW	0	NA	NA	0	1992.249268	1993.745239	0
India	356	1998	1999	15-49	1790	India 1998-1999 Demographic and Health Survey	DHS	NA	NA	NA	NA	48.2344776	42.84946388	5.385013713	16.0978206	NA	NA	NA	MW	0	NA	NA	0	1998.832886	1999.997314	0
India	356	2000	2000	15-49	2898	India 2000 Multiple Indicator Cluster Survey	Survey	NA	NA	NA	NA	46.9	42.3	4.6	NA	NA	NA	NA	MW	0	NA	NA	0	2000	2001	0
India	356	2002	2004	15-44	1791	India 2002-2004 District Level Household Survey	National survey	NA	NA	NA	NA	53	45.7	7.3	21.1	NA	NA	NA	MW	?	NA	NA	0	2002	2005	0
India	356	2004	2005	15-49	5871	India 2004-2005 Human Development Survey	Survey	NA	NA	NA	NA	54.4	NA	NA	NA	NA	NA	NA	MW	0	NA	NA	0	2004	2006	0
India	356	2005	2006	15-49	1792	India 2005-2006 Demographic and Health Survey	DHS	NA	NA	NA	NA	56.33118992	48.53359013	7.797599794	13.91181996	NA	NA	NA	MW	0	NA	NA	0	2005.832886	2006.662964	0
India	356	2007	2008	15-49	5336	India 2007-2008 District Level Household Survey	National survey	NA	NA	NA	NA	54.8	48.2	6.6	20.5	NA	NA	NA	MW	0	NA	NA	0	2007.915039	2008.997314	0
India	356	2015	2016	15-49	5565	India 2015-2016 Demographic and Health Survey	DHS	NA	NA	NA	NA	53.54022296	47.7579169	5.782306063	18.59466591	NA	NA	NA	MW	0	NA	NA	0	2015.052002	2016.926025	0
Indonesia	360	1973	1973	15-49	5103	Indonesia 1973 Fertility-Mortality Survey	Survey	NA	NA	NA	NA	8.6	7.2	1.4	NA	NA	NA	NA	MW	0	NA	NA	0	1973	1974	0
Indonesia	360	1976	1976	15-49	703	Indonesia 1976 World Fertility Survey	WFS	NA	NA	Data pertain to Java and Bali.	NA	26.3	22.9	3.4	NA	Data pertain to Java and Bali.	NA	NA	MW	0	NA	NA	0	1976	1977	0
Indonesia	360	1979	1979	Oct-49	488	Indonesia 1979 National Socio-economic Survey	National survey	NA	NA	NA	NA	31.2	24.6	6.8	NA	NA	NA	NA	MW	?	NA	NA	0	1979	1980	0
Indonesia	360	1985	1985	15-49	686	Indonesia 1985 Intercensal Population Survey	National survey	NA	NA	NA	NA	38.51624111	36.93523399	1.581007115	NA	NA	NA	NA	MW	0	NA	NA	0	1985	1986	0
Indonesia	360	1987	1987	15-49	1693	Indonesia 1987 National Contraceptive Prevalence Survey	DHS	NA	NA	NA	NA	47.75158373	43.9231855	3.828398222	16	NA	NA	NA	MW	0	NA	NA	0	1987.665771	1987.997314	0
Indonesia	360	1991	1991	15-49	1687	Indonesia 1991 Demographic and Health Survey	DHS	NA	NA	NA	NA	49.67988613	47.06638891	2.613497221	17.03900236	NA	NA	NA	MW	0	NA	NA	0	1991.328735	1991.578125	0
Indonesia	360	1993	1993	15-49	3133	Indonesia 1993 National Socio-economic Survey	Survey	NA	NA	NA	NA	53.1	51.2	2	NA	NA	NA	NA	MW	0	NA	NA	0	1993	1994	0
Indonesia	360	1994	1994	15-49	1688	Indonesia 1994 Demographic and Health Survey	DHS	NA	NA	NA	NA	54.73858453	52.05201397	2.686570558	15.33614125	NA	NA	NA	MW	0	NA	NA	0	1994.49585	1994.912354	0
Indonesia	360	1995	1995	15-49	489	Indonesia 1995 National Socio-economic Survey	Survey	NA	NA	NA	NA	54.2	52.5	1.7	NA	NA	NA	NA	MW	0	NA	NA	0	1995	1996	0
Indonesia	360	1996	1996	15-49	491	Indonesia 1996 National Socio-economic Survey	Survey	NA	NA	NA	NA	54.2	52.6	1.6	NA	NA	NA	NA	MW	0	NA	NA	0	1996	1997	0
Indonesia	360	1997	1997	15-49	1690	Indonesia 1997 Demographic and Health Survey	DHS	NA	NA	NA	NA	57.42226166	54.7269701	2.695291556	13.59501169	NA	NA	NA	MW	0	NA	NA	0	1997.665771	1997.997314	0
Indonesia	360	1998	1998	15-49	493	Indonesia 1998 National Socio-economic Survey	Survey	NA	NA	NA	NA	55.4	54.2	1.3	NA	NA	NA	NA	MW	0	NA	NA	0	1998	1999	0
Indonesia	360	1999	1999	15-49	484	Indonesia 1999 National Socio-economic Survey	Survey	NA	NA	NA	NA	55.4	54.3	1.1	NA	NA	NA	NA	MW	0	NA	NA	0	1999	2000	0
Indonesia	360	2000	2000	15-49	494	Indonesia 2000 National Socio-economic Survey	Survey	NA	NA	NA	NA	54.8	53.8	1	NA	NA	NA	NA	MW	0	NA	NA	0	2000	2001	0
Indonesia	360	2001	2001	15-49	490	Indonesia 2001 National Socio-economic Survey	Survey	NA	NA	NA	NA	52.5	51.8	0.8	NA	NA	NA	NA	MW	0	NA	NA	0	2001	2002	0
Indonesia	360	2002	2003	15-49	1689	Indonesia 2002-2003 Demographic and Health Survey	DHS	NA	NA	NA	NA	60.32840291	56.72288674	3.605516171	13.24661248	NA	NA	NA	MW	0	NA	NA	0	2002.747925	2003.32605	0
Indonesia	360	2002	2002	15-49	4523	Indonesia 2002 National Socio-economic Survey	Survey	NA	NA	NA	NA	54.2	NA	NA	NA	NA	NA	NA	MW	0	NA	NA	0	2002	2003	0
Indonesia	360	2003	2003	15-49	4524	Indonesia 2003 National Socio-economic Survey	Survey	NA	NA	NA	NA	54.5	NA	NA	NA	NA	NA	NA	MW	0	NA	NA	0	2003	2004	0
Indonesia	360	2004	2004	15-49	4525	Indonesia 2004 National Socio-economic Survey	Survey	NA	NA	NA	NA	56.7	NA	NA	NA	NA	NA	NA	MW	0	NA	NA	0	2004	2005	0
Indonesia	360	2005	2005	15-49	3135	Indonesia 2005 National Socio-economic Survey	Survey	NA	NA	NA	NA	57.9	57.5	0.6	NA	NA	NA	NA	MW	0	NA	NA	0	2005	2006	0
Indonesia	360	2005	2005	15-49	9	Indonesia 2005 Intercensal Population Survey	National survey	NA	NA	NA	NA	57.2	57.1	0.1	NA	NA	NA	NA	MW	0	NA	NA	0	2005	2006	0
Indonesia	360	2006	2006	15-49	5858	Indonesia 2006 National Socio-economic Survey	Survey	NA	NA	NA	NA	57.9	56.5	1.4	NA	NA	NA	NA	MW	0	NA	NA	0	2006	2007	0
Indonesia	360	2007	2007	15-49	5856	Indonesia 2007 National Socio-economic Survey	Survey	NA	NA	NA	NA	57.4	56.1	1.4	NA	NA	NA	NA	MW	0	NA	NA	0	2007	2008	0
Indonesia	360	2007	2008	15-49	739	Indonesia 2007 Demographic and Health Survey	DHS	NA	NA	NA	NA	61.36361072	57.37080277	3.992807945	13.14231239	NA	NA	NA	MW	0	NA	NA	0	2007.413696	2008.161621	0
Indonesia	360	2008	2008	15-49	5857	Indonesia 2008 National Socio-economic Survey	Survey	NA	NA	NA	NA	56.6	55.2	1.4	NA	NA	NA	NA	MW	0	NA	NA	0	2008	2009	0
Indonesia	360	2009	2009	15-49	5859	Indonesia 2009 National Socio-economic Survey	Survey	NA	NA	NA	NA	60.6	58.8	1.8	NA	NA	NA	NA	MW	0	NA	NA	0	2009	2010	0
Indonesia	360	2010	2010	15-49	5860	Indonesia 2010 National Socio-economic Survey	Survey	NA	NA	NA	NA	61	59.5	1.5	NA	NA	NA	NA	MW	0	NA	NA	0	2010	2011	0
Indonesia	360	2011	2011	15-49	5861	Indonesia 2011 National Socio-economic Survey	Survey	NA	NA	NA	NA	61.3	59.4	1.9	NA	NA	NA	NA	MW	0	NA	NA	0	2011	2012	0
Indonesia	360	2012	2012	15-49	5458	Indonesia 2012 Demographic and Health Survey (Special)	DHS	NA	NA	NA	NA	61.8668318	57.86250376	4.004328045	13.62660007	NA	NA	NA	MW	0	NA	NA	0	2012.331543	2012.580811	0
Indonesia	360	2012	2012	15-49	5862	Indonesia 2012 National Socio-economic Survey	Survey	NA	NA	NA	NA	62.4	60.6	1.8	NA	NA	NA	NA	MW	0	NA	NA	0	2012	2013	0
Indonesia	360	2013	2013	15-49	5724	Indonesia 2013 National Socio-economic Survey	Survey	NA	NA	NA	NA	62	60.9	1	NA	NA	NA	NA	MW	0	NA	NA	0	2013	2014	0
Indonesia	360	2014	2014	15-49	5863	Indonesia 2014 National Socio-economic Survey	Survey	NA	NA	NA	NA	61.6	60.5	1.1	NA	NA	NA	NA	MW	0	NA	NA	0	2014	2015	0
Indonesia	360	2015	2015	15-49	5980	Indonesia 2015 Intercensal Population Survey	Survey	NA	NA	NA	NA	61.5	60.7	0.8	NA	NA	NA	NA	MW	0	NA	NA	0	2015	2016	0
Indonesia	360	2015	2015	15-49	5994	Indonesia 2015 PMA2020 Round 1	PMA	NA	NA	NA	NA	61.10642805	59.49421365	1.612214401	14.83955612	NA	NA	NA	MW	0	NA	NA	0	2015.413696	2015.662964	0
Indonesia	360	2015	2015	15-49	6038	Indonesia 2015 National Socio-economic Survey	Survey	NA	NA	NA	NA	60	59.1	1	NA	NA	NA	NA	MW	0	NA	NA	0	2015	2016	0
Indonesia	360	2016	2017	15-49	7479	Indonesia 2016-2017 PMA2020 Round 2	PMA	NA	NA	NA	NA	61.04875139	58.80071388	2.197623206	14.82991997	NA	NA	NA	MW	0	NA	NA	0	2016.750732	2017.082153	0
Indonesia	360	2016	2016	15-49	7504	Indonesia 2016 National Socio-economic Survey	Survey	NA	NA	NA	NA	59.4	58.2	1.2	16.2	NA	NA	NA	MW	0	NA	NA	0	2016	2017	0
Iran (Islamic Republic of)	364	1976	1977	15-49	1872	Iran (Islamic Republic of) 1977 Fertility Survey	Survey	NA	NA	NA	NA	36	25.9	10.1	NA	NA	NA	NA	MW	0	NA	NA	0	1976	1978	0
Iran (Islamic Republic of)	364	1989	1989	15-49	2796	Iran (Islamic Republic of) 1989 Knowledge, Attitudes and Practice (KAP) Survey	Survey	NA	NA	NA	NA	48.9	30.5	18.4	NA	NA	NA	NA	MW	0	NA	NA	0	1989	1990	0
Iran (Islamic Republic of)	364	1992	1992	15-49	2823	Iran (Islamic Republic of) 1992 Knowledge, Attitudes and Practice (KAP) Survey	Survey	NA	NA	NA	NA	64.6	44.6	20	NA	NA	NA	NA	MW	0	NA	NA	0	1992	1993	0
Iran (Islamic Republic of)	364	1993	1993	15-49	5105	Iran (Islamic Republic of) 1993 Knowledge, Attitudes and Practice (KAP) Survey	Survey	NA	NA	NA	NA	67.8	49.2	18.6	NA	NA	NA	NA	MW	0	NA	NA	0	1993	1994	0
Iran (Islamic Republic of)	364	1994	1994	15-49	3137	Iran (Islamic Republic of) 1994 Knowledge, Attitudes and Practice (KAP) Survey	Survey	NA	NA	NA	NA	70	51.1	18.9	NA	NA	NA	NA	MW	0	NA	NA	0	1994	1995	0
Iran (Islamic Republic of)	364	1995	1995	15-49	5104	Iran (Islamic Republic of) 1995 Knowledge, Attitudes and Practice (KAP) Survey	Survey	NA	NA	NA	NA	72.8	53.6	19.2	NA	NA	NA	NA	MW	0	NA	NA	0	1995	1996	0
Iran (Islamic Republic of)	364	1996	1996	15-49	3138	Iran (Islamic Republic of) 1996 Knowledge, Attitudes and Practice (KAP) Survey	Survey	NA	Adjusted.	NA	NA	73.7	56.1	18	NA	NA	NA	NA	MW	0	NA	NA	0	1996	1997	0
Iran (Islamic Republic of)	364	1997	1997	15-49	2875	Iran (Islamic Republic of) 1997 Knowledge, Attitudes and Practice (KAP) Survey	Survey	NA	NA	NA	NA	72.9	56	16.9	NA	NA	NA	NA	MW	0	NA	NA	0	1997	1998	0
Iran (Islamic Republic of)	364	2000	2000	15-49	696	Iran (Islamic Republic of) 2000 Demographic and Health Survey	National survey	NA	NA	NA	NA	73.8	56	17.8	NA	NA	NA	NA	MW	0	NA	NA	0	2000.750732	2000.750732	0
Iran (Islamic Republic of)	364	2002	2002	15-49	1878	Iran (Islamic Republic of) 2002 Socioeconomic Characteristics of Iranian Households	National survey	NA	NA	NA	Data pertain to non-pregnant women.	73.3396765	59.02949572	14.31018078	NA	NA	+	NA	MW	0	NA	NA	0	2002.49585	2002.997314	0
Iran (Islamic Republic of)	364	2010	2011	15-49	5558	Iran (Islamic Republic of) 2010 Multiple-Indicator Demographic and Health Survey	Survey	NA	NA	NA	NA	77.4	57	21.7	5.7	NA	NA	NA	MW	0	NA	NA	0	2010.49585	2011.158936	0
Iraq	368	1974	1974	15-49	15	Iraq 1974 Fertility Survey	Survey	NA	NA	NA	NA	14.5	12.9	1.7	NA	NA	NA	NA	MW	0	NA	NA	0	1974	1975	0
Iraq	368	1989	1989	15-49	833	Iraq 1989 National Child Health Survey	Survey	NA	NA	NA	NA	13.7	10.4	3.4	NA	NA	NA	NA	MW	0	NA	NA	0	1989.161621	1989.411011	0
Iraq	368	2000	2000	15-49	4439	Iraq 2000 Multiple Indicator Cluster Survey	MICS	NA	NA	NA	NA	43.52311187	25.40303211	18.12007977	NA	NA	NA	NA	MW	0	NA	NA	1	2000.668457	2000.736938	0
Iraq	368	2006	2006	15-49	151	Iraq 2006 Multiple Indicator Cluster Survey	MICS	NA	NA	NA	NA	49.84756674	32.84561211	17.00195463	NA	NA	NA	NA	MW	0	NA	NA	1	2006.084961	2006.493164	0
Iraq	368	2011	2011	15-49	5334	Iraq 2011 Multiple Indicator Cluster Survey	MICS	NA	NA	NA	NA	52.45781096	33.59872871	18.85908225	8	NA	NA	NA	MW	0	NA	NA	1	2011.117798	2011.208252	0
Iraq	368	2018	2018	15-49	5586	Iraq 2018 Multiple Indicator Cluster Survey	MICS	NA	NA	NA	NA	52.8	36.1	16.7	13.3	NA	NA	NA	MW	0	NA	NA	1	2018	2019	0
Ireland	372	2003	2004	18-49	5110	Ireland 2004 Contraception and Crisis Pregnancy Study	National survey	NA	NA	NA	NA	73.69047619	67.38095238	6.30952381	NA	NA	NA	NA	MW	+	NA	NA	0	2003.49585	2004.328735	0
Ireland	372	2004	2005	18-49	3143	Ireland 2004-2005 SSHR	Survey	NA	NA	NA	NA	64.8	61.4	5.4	NA	NA	NA	NA	MW	+	NA	NA	0	2004	2006	0
Ireland	372	2010	2010	18-45	7672	Ireland 2010 Contraception and Crisis Pregnancy Study	National survey	Contraceptive use question refers to contraceptive use in the 12 months prior to the survey.	NA	NA	NA	73.26266196	70.90694935	2.355712603	NA	NA	+	NA	MW	+	NA	NA	0	2010	2011	0
Israel	376	1987	1988	18-39	2770	Israel 1987-1988 Study of Fertility and Family Formation Survey	Survey	NA	NA	NA	Data pertain to the Jewish population.	68	51.9	16	NA	NA	NA	NA	MW	+	NA	NA	0	1987	1989	0
Italy	380	1995	1996	20-49	2855	Italy 1995-1996 Fertility and Family Survey	FFS	NA	Modern methods include some cases of sterilisation for non-contraceptive reasons.	NA	NA	62.65562707	40.48145075	22.17417632	11.8	NA	NA	NA	MW	+	+	NA	0	1995.832886	1996.082153	0
Italy	380	2013	2013	18-49	7508	Italy 2013 Condizioni di salute e ricorso ai servizi sanitari	National survey	Contraceptive use question refers to contraceptive use in the 12 months prior to the survey.	NA	NA	NA	65.1	51.8	13.3	NA	NA	+	NA	MW	+	NA	NA	0	2013	2014	0
Jamaica	388	1975	1976	15-49	654	Jamaica 1975-1976 World Fertility Survey	WFS	NA	NA	NA	NA	38.3	36.2	2.1	NA	NA	NA	NA	MW	0	NA	NA	0	1975	1977	0
Jamaica	388	1979	1979	15-44	5112	Jamaica 1979 Survey of Contraceptive Use	Survey	NA	NA	NA	NA	54.9	54.2	0.7	NA	NA	NA	NA	MW	?	NA	NA	0	1979	1980	0
Jamaica	388	1983	1983	15-49	2735	Jamaica 1983 Contraceptive Prevalence Survey	CPS	NA	NA	NA	NA	51.4	48.4	3	NA	NA	NA	NA	MW	0	NA	NA	0	1983	1984	0
Jamaica	388	1989	1989	15-49	809	Jamaica 1989 Contraceptive Prevalence Survey	CPS	NA	NA	NA	NA	54.6	51.20797014	3.3919817	20.6	NA	NA	NA	MW	0	NA	NA	0	1989	1990	0
Jamaica	388	1993	1993	15-49	2830	Jamaica 1993 Contraceptive Prevalence Survey	CPS	NA	NA	NA	NA	61.99272887	58.29794131	3.69478756	13	NA	NA	NA	MW	0	NA	NA	0	1993	1994	0
Jamaica	388	1997	1997	15-49	2876	Jamaica 1997 Reproductive and Health Survey	RHS	NA	NA	NA	NA	65.72807659	62.66923408	3.058842513	14.2	NA	NA	NA	MW	0	NA	NA	0	1997.580811	1997.997314	0
Jamaica	388	2002	2003	15-49	2922	Jamaica 2002-2003 Reproductive and Health Survey	RHS	NA	NA	NA	NA	69.1	66.1	3	11.7	NA	NA	NA	MW	0	NA	NA	0	2002	2004	0
Jamaica	388	2008	2009	15-49	3168	Jamaica 2008 Reproductive and Health Survey	RHS	NA	NA	NA	NA	61	56.2	4.8	10	NA	NA	NA	MW	0	NA	NA	0	2008.416382	2009.32605	0
Japan	392	1950	1950	15-49	5113	Japan 1950 1st Public Opinion Survey on Birth Control	Survey	NA	NA	NA	NA	19.5	14.2	10.3	NA	NA	NA	NA	MW	0	NA	NA	0	1950	1951	0
Japan	392	1952	1952	15-49	5114	Japan 1952 2nd Public Opinion Survey on Birth Control	Survey	NA	NA	NA	NA	26.6	23.5	14.3	NA	NA	NA	NA	MW	0	NA	NA	0	1952	1953	0
Japan	392	1952	1952	20-49	7421	Japan 1952 Sample Study of Fertility	National survey	NA	NA	NA	Pertain to married women only.	21.7	NA	NA	NA	NA	NA	NA	MW	+	NA	NA	0	1952	1953	0
Japan	392	1954	1954	20-49	7420	Japan 1954 Survey of Prevalence of Contraceptive Practice	National survey	NA	NA	NA	Pertain to married women only.	33.2	NA	NA	NA	NA	NA	NA	MW	+	NA	NA	0	1954.246582	1954.246582	0
Japan	392	1955	1955	15-49	5115	Japan 1955 3rd Public Opinion Survey on Birth Control	Survey	NA	NA	NA	NA	34.1	30.2	19.9	NA	NA	NA	NA	MW	0	NA	NA	0	1955	1956	0
Japan	392	1957	1957	15-49	5116	Japan 1957 4th Public Opinion Survey on Birth Control	Survey	NA	NA	NA	NA	39	36.1	22.6	NA	NA	NA	NA	MW	0	NA	NA	0	1957	1958	0
Japan	392	1959	1959	15-49	5117	Japan 1959 5th Public Opinion Survey on Birth Control	Survey	NA	NA	NA	NA	42.7	40.2	26.2	NA	NA	NA	NA	MW	0	NA	NA	0	1959	1960	0
Japan	392	1961	1961	15-49	5118	Japan 1961 6th Public Opinion Survey on Birth Control	Survey	NA	NA	NA	NA	42	39.2	24	NA	NA	NA	NA	MW	0	NA	NA	0	1961	1962	0
Japan	392	1963	1963	15-49	5119	Japan 1963 7th Public Opinion Survey on Birth Control	Survey	NA	NA	NA	NA	44.6	43.8	21.3	NA	NA	NA	NA	MW	0	NA	NA	0	1963	1964	0
Japan	392	1965	1965	15-49	5120	Japan 1965 8th Public Opinion Survey on Birth Control	Survey	NA	NA	NA	NA	55.5	54.1	27.5	NA	NA	NA	NA	MW	0	NA	NA	0	1965	1966	0
Japan	392	1967	1967	15-49	5121	Japan 1967 9th Public Opinion Survey on Birth Control	Survey	NA	NA	NA	NA	53	49.1	26.5	NA	NA	NA	NA	MW	0	NA	NA	0	1967	1968	0
Japan	392	1969	1969	15-49	5122	Japan 1969 10th Public Opinion Survey on Birth Control	Survey	NA	NA	NA	NA	52.1	52.1	23.2	NA	NA	NA	NA	MW	0	NA	NA	0	1969	1970	0
Japan	392	1971	1971	15-49	5123	Japan 1971 11th National Survey on Family Planning	Survey	NA	NA	NA	NA	52.6	52.6	22.3	NA	NA	NA	NA	MW	0	NA	NA	0	1971	1972	0
Japan	392	1973	1973	15-49	5130	Japan 1973 12th National Survey on Family Planning	Survey	NA	NA	NA	NA	59.3	59.3	23	NA	NA	NA	NA	MW	0	NA	NA	0	1973	1974	0
Japan	392	1975	1975	15-49	5131	Japan 1975 13th National Survey on Family Planning	Survey	NA	NA	NA	NA	60.5	60.5	25.2	NA	NA	NA	NA	MW	0	NA	NA	0	1975	1976	0
Japan	392	1977	1977	15-49	5132	Japan 1977 14th National Survey on Family Planning	National survey	NA	NA	NA	Pertain to married women only.	60.4	NA	NA	NA	NA	NA	NA	MW	0	NA	NA	0	1977	1978	0
Japan	392	1979	1979	15-49	5133	Japan 1979 15th National Survey on Family Planning	Survey	NA	NA	NA	NA	62.2	62.2	19.3	NA	NA	NA	NA	MW	0	NA	NA	0	1979	1980	0
Japan	392	1984	1984	15-49	2742	Japan 1984 17th National Survey on Family Planning	Survey	NA	NA	NA	NA	57.3	57.3	16.4	NA	NA	NA	NA	MW	0	NA	NA	0	1984	1985	0
Japan	392	1986	1986	15-49	2761	Japan 1986 18th National Survey on Family Planning	Survey	NA	NA	NA	NA	62.8	62.7	19.5	NA	NA	NA	NA	MW	0	NA	NA	0	1986	1987	0
Japan	392	1987	1987	20-49	2771	Japan 1987 9th National Fertility Survey	National survey	NA	NA	NA	Pertain to married women only.	64.5	NA	NA	NA	NA	NA	NA	MW	+	NA	NA	0	1987	1988	0
Japan	392	1988	1988	15-49	2783	Japan 1988 19th National Survey on Family Planning	Survey	NA	NA	NA	NA	56.3	51.7	13.8	NA	NA	NA	NA	MW	0	NA	NA	0	1988	1989	0
Japan	392	1990	1990	15-49	2799	Japan 1990 20th National Survey on Family Planning	Survey	NA	NA	NA	NA	57.9	52.5	13.3	NA	NA	NA	NA	MW	0	NA	NA	0	1990	1991	0
Japan	392	1992	1992	15-49	2824	Japan 1992 21th National Survey on Family Planning	Survey	NA	NA	NA	NA	64	57	16.1	NA	NA	NA	NA	MW	0	NA	NA	0	1992	1993	0
Japan	392	1994	1994	15-49	2839	Japan 1994 22th National Survey on Family Planning	Survey	NA	NA	NA	NA	58.6	52.8	12.6	NA	NA	NA	NA	MW	0	NA	NA	0	1994	1995	0
Japan	392	1996	1996	15-49	2866	Japan 1996 23th National Survey on Family Planning	Survey	NA	NA	NA	NA	56.6	50.6	15.3	NA	NA	NA	NA	MW	0	NA	NA	0	1996	1997	0
Japan	392	1997	1997	20-49	2877	Japan 1997 11th National Fertility Survey	National survey	NA	NA	NA	Pertain to married women only.	60.4	NA	NA	NA	NA	NA	NA	MW	+	NA	NA	0	1997	1998	0
Japan	392	1998	1998	15-49	2881	Japan 1998 24th National Survey on Family Planning	Survey	NA	NA	NA	NA	54.1	48	13.5	NA	NA	NA	NA	MW	0	NA	NA	0	1998	1999	0
Japan	392	2000	2000	15-49	2899	Japan 2000 25th National Survey on Family Planning	Survey	NA	NA	NA	NA	55.9	48.3	24.2	NA	NA	NA	NA	MW	0	NA	NA	0	2000	2001	0
Japan	392	2004	2004	15-49	2935	Japan 2004 1st Survey on Population, Family and Generation 2004	Survey	NA	NA	NA	NA	52	44.4	18.5	NA	NA	NA	NA	MW	0	NA	NA	0	2004	2005	0
Japan	392	2005	2005	20-49	3170	Japan 2005 13th National Fertility Survey	National survey	NA	NA	NA	Pertain to married women only.	54.3	44.4	16.8	NA	NA	NA	NA	MW	+	NA	NA	0	2005	2006	0
Japan	392	2014	2014	20-44	7438	Japan 2014 Biodemography Project Survey	National Survey	Adjusted.	Modern methods exclude female and male sterilisation.	NA	NA	54.73029812	39.0344488	15.69584932	NA	NA	NA	NA	MW	+	-	NA	0	2014.161621	2014.243896	0
Japan	392	2015	2015	15-49	5786	Japan 2015 15th National Fertility Survey	National survey	NA	NA	NA	Pertain to married women only.	39.8	NA	NA	NA	NA	NA	NA	MW	0	NA	NA	0	2015	2016	0
Jordan	400	1972	1972	15-49	701	Jordan 1972 National Fertility Sruvey	Survey	NA	NA	Excluding the West Bank.	NA	26.1	17.6	8.5	NA	Excluding the West Bank.	NA	NA	MW	0	NA	NA	0	1972	1973	0
Jordan	400	1976	1976	15-49	29	Jordan 1976 World Fertility Survey	WFS	NA	NA	Excluding the West Bank.	NA	25.2	17.4	7.8	NA	Excluding the West Bank.	NA	NA	MW	0	NA	NA	0	1976	1977	0
Jordan	400	1983	1983	15-49	1728	Jordan 1983 Fertility and Family Health Survey	RHS	NA	NA	Excluding the West Bank.	NA	26	20.8	5.3	NA	Excluding the West Bank.	NA	NA	MW	0	NA	NA	0	1983.49585	1983.764404	0
Jordan	400	1990	1990	15-49	1727	Jordan 1990 Demographic and Health Survey	DHS	NA	NA	NA	NA	39.95089806	26.86216601	13.08873205	26.46673992	NA	NA	NA	MW	0	NA	NA	0	1990.747925	1990.997314	0
Jordan	400	1997	1997	15-49	1724	Jordan 1997 Demographic and Health Survey	DHS	NA	NA	NA	NA	52.58449582	37.6814804	14.90301542	20.06835772	NA	NA	NA	MW	0	NA	NA	0	1997.413696	1997.830078	0
Jordan	400	2002	2002	15-49	1725	Jordan 2002 Demographic and Health Survey	DHS	NA	NA	NA	NA	55.7780404	41.21823829	14.55980211	14.94122827	NA	NA	NA	MW	0	NA	NA	0	2002.49585	2002.745239	0
Jordan	400	2007	2007	15-49	2407	Jordan 2007 Demographic and Health Survey	DHS	NA	NA	NA	NA	57.09710034	42.20032315	14.89677719	13.82868532	NA	NA	NA	MW	0	NA	NA	0	2007.413696	2007.912354	0
Jordan	400	2009	2009	15-49	4698	Jordan 2009 Demographic and Health Survey (Interim)	DHS	NA	NA	NA	NA	59.26466753	42.03113143	17.2335361	13.37767644	NA	NA	NA	MW	0	NA	NA	0	2009.747925	2009.997314	0
Jordan	400	2012	2012	15-49	5339	Jordan 2012 Demographic and Health Survey	DHS	NA	NA	NA	NA	61.17410827	42.31194459	18.86216368	11.73176713	NA	NA	NA	MW	0	NA	NA	0	2012.668457	2013	0
Jordan	400	2017	2018	15-49	7364	Jordan 2017 Demographic and Health Survey (DHS)	DHS	NA	NA	NA	NA	51.8	37.4	14.4	14.2	NA	NA	NA	MW	0	NA	NA	0	2017.747925	2018.158936	0
Kazakhstan	398	1995	1995	15-49	1826	Kazakhstan 1995 Demographic and Health Survey	DHS	NA	NA	NA	NA	59.10288626	46.06082622	13.04206005	16.31061892	NA	NA	NA	MW	0	NA	NA	0	1995.328735	1995.745239	0
Kazakhstan	398	1999	1999	15-49	1669	Kazakhstan 1999 Demographic and Health Survey	DHS	NA	NA	NA	NA	66.08012096	54.42922636	11.65089459	11.85641329	NA	NA	NA	MW	0	NA	NA	0	1999.49585	1999.745239	0
Kazakhstan	398	2006	2006	15-49	1882	Kazakhstan 2006 Multiple Indicator Cluster Survey	MICS	NA	NA	NA	NA	50.70393556	49.40031588	1.303619682	NA	NA	NA	NA	MW	0	NA	NA	1	2006	2006.243896	0
Kazakhstan	398	2010	2011	15-49	5006	Kazakhstan 2010-2011 Multiple Indicator Cluster Survey	MICS	NA	NA	NA	NA	50.9960363	49.7401943	1.255842003	11.6	NA	NA	NA	MW	0	NA	NA	1	2010.832886	2011.082153	0
Kazakhstan	398	2015	2015	15-49	5666	Kazakhstan 2015 Multiple Indicator Cluster Survey	MICS	NA	NA	NA	NA	55.69399923	53.59843033	2.095568904	9.804698364	NA	NA	NA	MW	0	NA	NA	1	2015.704102	2015.871216	0
Kazakhstan	398	2018	2018	18-49	7680	Kazakhstan 2018 Gender and Generations Survey	National survey	NA	NA	NA	NA	54.76369	51.91298	2.85071	10.6	NA	NA	NA	MW	+	NA	NA	0	2018	2019	0
Kenya	404	1977	1978	15-50	753	Kenya 1977-1978 World Fertility Survey	WFS	NA	NA	NA	NA	7	4.4	2.5	NA	NA	NA	NA	MW	0	NA	NA	0	1977	1979	0
Kenya	404	1984	1984	15-49	2743	Kenya 1984 Contraceptive Prevalence Survey	CPS	NA	NA	NA	NA	17	9.7	7.3	NA	NA	NA	NA	MW	0	NA	NA	0	1984	1985	0
Kenya	404	1988	1989	15-49	1822	Kenya 1989 Demographic and Health Survey	DHS	NA	NA	NA	NA	26.90688395	17.8710205	9.035863453	38	NA	NA	NA	MW	0	NA	NA	0	1988.917847	1989.411011	0
Kenya	404	1993	1993	15-49	1823	Kenya 1993 Demographic and Health Survey	DHS	NA	NA	NA	NA	32.74728081	27.29654491	5.450735897	35.30439365	NA	NA	NA	MW	0	NA	NA	0	1993.084961	1993.662964	0
Kenya	404	1998	1998	15-49	1824	Kenya 1998 Demographic and Health Survey	DHS	NA	NA	NA	NA	38.97230022	31.46706905	7.505231166	27.99136026	NA	NA	NA	MW	0	NA	NA	0	1998.084961	1998.578125	0
Kenya	404	2003	2003	15-49	1692	Kenya 2003 Demographic and Health Survey	DHS	NA	NA	NA	NA	39.31630777	31.53541257	7.780895205	27.4079014	NA	NA	NA	MW	0	NA	NA	0	2003.246582	2003.745239	0
Kenya	404	2008	2009	15-49	4689	Kenya 2008-2009 Demographic and Health Survey	DHS	NA	NA	NA	NA	45.47217596	39.44455538	6.027620585	25.63424992	NA	NA	NA	MW	0	NA	NA	0	2008.835571	2009.158936	0
Kenya	404	2014	2014	15-49	5721	Kenya 2014 PMA2020 Round 1	PMA	NA	NA	NA	NA	53.90071929	53.32663799	0.25704692	22.84323584	NA	NA	NA	MW	0	NA	NA	0	2014.49585	2014.556152	0
Kenya	404	2014	2014	15-49	5780	Kenya 2014 Demographic and Health Survey	DHS	NA	NA	NA	NA	57.97149058	53.22078859	4.750701992	9.024807448	NA	NA	NA	MW	0	NA	NA	0	2014.328735	2014.830078	0
Kenya	404	2014	2014	15-49	5996	Kenya 2014 PMA2020 Round 2	PMA	NA	NA	NA	NA	56.66880978	55.74714212	0.815768485	21.6518948	NA	NA	NA	MW	0	NA	NA	0	2014.832886	2014.997314	0
Kenya	404	2015	2015	15-49	5768	Kenya 2015 PMA2020 Round 3	PMA	NA	NA	NA	NA	61.12013795	58.88717371	2.145622624	17.07863213	NA	NA	NA	MW	0	NA	NA	0	2015.413696	2015.578125	0
Kenya	404	2015	2015	15-49	6037	Kenya 2015 PMA2020 Round 4	PMA	NA	NA	NA	NA	64.69485141	62.41173371	2.171676373	16.89403934	NA	NA	NA	MW	0	NA	NA	0	2015.832886	2015.997314	0
Kenya	404	2016	2016	15-49	7484	Kenya 2016 PMA2020 Round 5	PMA	NA	NA	NA	NA	61.63937514	59.83443095	1.614089351	15.62773737	NA	NA	NA	MW	0	NA	NA	0	2016.835571	2017	0
Kenya	404	2017	2017	15-49	7657	Kenya 2017 PMA2020 Round 6	PMA	NA	NA	NA	NA	60.56328581	59.03247605	1.273219691	14.89241279	NA	NA	NA	MW	0	NA	NA	0	2017.832886	2017.997314	0
Kiribati	296	2000	2000	15-49	3112	Kiribati 2000 Reproductive Health Knowledge and Services	National survey	NA	NA	NA	NA	40.7	NA	NA	NA	NA	NA	NA	MW	0	NA	NA	0	2000	2001	0
Kiribati	296	2008	2008	15-49	6017	Kiribati 2008 Family Health and Support Study	Survey	NA	NA	NA	NA	20	NA	NA	NA	NA	NA	NA	MW	0	NA	NA	0	2008.331543	2008.528809	0
Kiribati	296	2009	2009	15-49	5444	Kiribati 2009 Demographic and Health Survey	National survey	NA	NA	NA	NA	22.3	18	4.3	28	NA	NA	NA	MW	0	NA	NA	0	2009.71228	2009.96167	0
Kuwait	414	1984	1985	15-49	2744	Kuwait 1984-1985 Health Survey	Survey	NA	NA	NA	Data pertain to non-pregnant women.	39	37.3	1.7	NA	NA	+	NA	MW	0	NA	NA	0	1984	1986	0
Kuwait	414	1987	1987	15-49	185	Kuwait 1987 Child Health Survey	GCHS	NA	NA	Data pertain to nationals of the country.	NA	34.6	31.7	2.9	NA	Data pertain to nationals of the country.	NA	NA	MW	0	NA	NA	0	1987	1988	0
Kuwait	414	1994	1994	<50	2840	Kuwait 1994 Patterns of Desired Fertility and Contraceptive Use	Survey	NA	NA	Data pertain to Kuwait City and Jahra.	Data pertain to non-pregnant women.	49.8	47.4	2.5	NA	Data pertain to Kuwait City and Jahra.	+	NA	MW	?	NA	NA	0	1994	1995	0
Kuwait	414	1996	1996	15-49	815	Kuwait 1996 Family Health Survey	GFHS	NA	NA	Data pertain to nationals of the country.	NA	50.2	40.9	9.3	NA	Data pertain to nationals of the country.	NA	NA	MW	0	NA	NA	0	1996	1997	0
Kuwait	414	1999	1999	15-49	2888	Kuwait 1999 Desired Fertility and Contraceptive Use	Survey	NA	NA	NA	Data pertain to non-pregnant women.	52	39.3	12.9	NA	NA	+	NA	MW	0	NA	NA	0	1999	2000	0
Kyrgyzstan	417	1997	1997	15-49	1782	Kyrgyzstan 1997 Demographic and Health Survey	DHS	NA	NA	NA	NA	59.54290588	48.88308257	10.65982331	11.83612728	NA	NA	NA	MW	0	NA	NA	0	1997.580811	1997.912354	0
Kyrgyzstan	417	2005	2006	15-49	652	Kyrgyzstan 2005-2006 Multiple Indicator Cluster Survey	MICS	NA	NA	NA	NA	47.76110807	45.72305384	2.038054224	NA	NA	NA	NA	MW	0	NA	NA	1	2005.96167	2006.090454	0
Kyrgyzstan	417	2012	2012	15-49	5457	Kyrgyzstan 2012 Demographic and Health Survey	DHS	NA	NA	NA	NA	36.29187518	33.67072313	2.621152052	18.02110748	NA	NA	NA	MW	0	NA	NA	0	2012.583618	2013	0
Kyrgyzstan	417	2014	2014	15-49	5577	Kyrgyzstan 2014 Multiple Indicator Cluster Survey	MICS	NA	NA	NA	NA	41.91864521	39.94052088	1.978124329	19.09589631	NA	NA	NA	MW	0	NA	NA	1	2014.30957	2014.493164	0
Lao People's Dem. Republic	418	1993	1993	15-49	23	Lao People's Democratic Republic 1993 Social Indicator Survey	Survey	NA	NA	NA	NA	18.6	15.1	3.5	NA	NA	NA	NA	MW	0	NA	NA	0	1993.328735	1993.49585	0
Lao People's Dem. Republic	418	1994	1995	15-49	770	Lao People's Democratic Republic 1994-1995 Fertility and Birth Spacing Survey	Survey	NA	NA	NA	NA	20	NA	NA	NA	NA	NA	NA	MW	0	NA	NA	0	1994.665771	1995.161621	0
Lao People's Dem. Republic	418	2000	2000	15-49	680	Lao People's Democratic Republic 2000 Reproductive Health Survey	National survey	NA	Traditional methods include folk methods.	NA	NA	32.2	28.9	3.2	39.5	NA	NA	NA	MW	0	NA	Including folk methods.	0	2000	2001	0
Lao People's Dem. Republic	418	2005	2005	15-49	4618	Lao People's Democratic Republic 2005 Reproductive Health Survey	National survey	NA	NA	NA	NA	38.4	35	3.4	27.3	NA	NA	NA	MW	0	NA	NA	0	2005.747925	2005.830078	0
Lao People's Dem. Republic	418	2017	2017	15-49	7348	Lao People's Democratic Republic 2017 Social Indicator Survey (MICS/DHS)	MICS	NA	NA	NA	NA	54.1	49	5	14.3	NA	NA	NA	MW	0	NA	NA	1	2017.49585	2017.745239	0
Lao People's Dem. Republic	418	2011	2012	15-49	5062	Lao People's Democratic Republic 2011-2012 Social Indicator Survey (MICS/DHS)	MICS	NA	NA	NA	NA	49.64620322	42.6680544	6.97814882	19.93087309	NA	NA	NA	MW	0	NA	NA	1	2011.665771	2012.161621	0
Latvia	428	1995	1995	18-49	2856	Latvia 1995 Fertility and Family Survey	FFS	NA	NA	NA	NA	67.89250354	55.58698727	12.30551627	16.8	NA	NA	NA	MW	+	NA	NA	0	1995.665771	1995.830078	0
Lebanon	422	1971	1971	15-49	804	Lebanon 1971 National Fertility and Family Planning Survey	Survey	NA	NA	NA	NA	53	23	30	NA	NA	NA	NA	MW	0	NA	NA	0	1971.468506	1971.720581	0
Lebanon	422	1983	1984	15-49	3174	Lebanon 1983-1984 contraceptive prevalence survey	Survey	NA	NA	Data pertain to West Bekaa.	NA	68.8	30.7	37.9	NA	Data pertain to West Bekaa.	NA	NA	MW	0	NA	NA	0	1983.161621	1983.493164	0
Lebanon	422	1983	1984	15-49	3174	Lebanon 1983-1984 contraceptive prevalence survey	Survey	NA	NA	Data pertain to South Lebanon.	NA	61.7	46.7	15.1	NA	Data pertain to South Lebanon.	NA	NA	MW	0	NA	NA	0	1983.161621	1983.493164	0
Lebanon	422	1996	1996	15-49	711	Lebanon 1996 Maternal and Child Health Survey	PAPCHILD	NA	NA	NA	NA	61.1	37.2	23.8	NA	NA	NA	NA	MW	0	NA	NA	0	1996	1996.246582	0
Lebanon	422	2000	2000	15-49	1932	Lebanon 2000 Multiple Indicator Cluster Survey	MICS	NA	NA	NA	NA	62.7	40.4	22.2	NA	NA	NA	NA	MW	0	NA	NA	1	2000.835571	2001	0
Lebanon	422	2004	2004	15-49	2416	Lebanon 2004 Family Health Survey	PAPFAM	NA	NA	NA	NA	58	34.2	23.8	NA	NA	NA	NA	MW	0	NA	NA	0	2004.260254	2004.90686	0
Lebanon	422	2009	2009	15-49	4872	Lebanon 2009 Multiple Indicator Cluster Survey	Survey	NA	Adjusted.	NA	NA	54.5	46.8	7.7	NA	NA	NA	NA	MW	0	NA	NA	0	2009.199951	2009.953369	0
Lesotho	426	1977	1977	15-49	639	Lesotho 1977 World Fertility Survey	WFS	NA	NA	NA	NA	6	3	3	NA	NA	NA	NA	MW	0	NA	NA	0	1977.246582	1977.997314	0
Lesotho	426	1995	1995	15-49	5135	Lesotho 1995 Safe Motherhood Initiative Women's Health Survey	National survey	NA	NA	NA	Data pertain to women exposed to the risk of pregnancy (non-pregnant, who has ever had sex).	28.6	NA	NA	NA	NA	NA	NA	SA	0	NA	NA	0	1995	1996	0
Lesotho	426	2000	2000	15-49	1920	Lesotho 2000 Multiple Indicator Cluster Survey	MICS	NA	NA	NA	NA	30.43133104	29.58454618	0.846784864	NA	NA	NA	NA	MW	0	NA	NA	1	2000.164429	2000.413696	0
Lesotho	426	2001	2001	Dec-49	1676	Lesotho 2001 Demographic Survey	National survey	NA	NA	NA	NA	40.6	36.1	4.5	NA	NA	NA	NA	MW	?	NA	NA	0	2001.361694	2001.493164	0
Lesotho	426	2002	2002	18233	2923	Lesotho 2002 Reproductive Health Survey	Survey	NA	Data pertain to methods used during the last month.	NA	Data pertain to sexually active, married women.	38	34.7	5.9	NA	NA	NA	NA	MW	+	NA	NA	0	2002	2003	0
Lesotho	426	2004	2005	15-49	1808	Lesotho 2004 Demographic and Health Survey	DHS	NA	NA	NA	NA	37.30018159	35.17932121	2.120860375	30.98041271	NA	NA	NA	MW	0	NA	NA	0	2004.668457	2005.082153	0
Lesotho	426	2009	2010	15-49	4947	Lesotho 2009 Demographic and Health Survey	DHS	NA	NA	NA	NA	47.02880324	45.62331688	1.405486362	23.27867218	NA	NA	NA	MW	0	NA	NA	0	2009.747925	2010.082153	0
Lesotho	426	2011	2011	Dec-49	5608	Lesotho 2011 Demographic Survey	National survey	Data pertains to women who are living with a partner, or are monogamously or polygamously married.	NA	NA	NA	63.42277705	60.84445979	2.578317257	NA	NA	NA	NA	MW	?	NA	NA	0	2011.290405	2011.375366	0
Lesotho	426	2014	2014	15-49	5769	Lesotho 2014 Demographic and Health Survey	DHS	NA	NA	NA	NA	60.15056698	59.79442073	0.356146248	18.42795358	NA	NA	NA	MW	0	NA	NA	0	2014.665771	2014.997314	0
Liberia	430	1986	1986	15-49	1802	Liberia 1986 Demographic and Health Survey	DHS	NA	NA	NA	NA	6.422166792	5.542273113	0.87989368	32.8	NA	NA	NA	MW	0	NA	NA	0	1986.084961	1986.578125	0
Liberia	430	2006	2007	15-49	647	Liberia 2007 Demographic and Health Survey	DHS	NA	NA	NA	NA	11.44803245	10.25945573	1.188576723	35.61084595	NA	NA	NA	MW	0	NA	NA	0	2006.915039	2007.32605	0
Liberia	430	2013	2013	15-49	5469	Liberia 2013 Demographic and Health Survey	DHS	NA	NA	NA	NA	20.23512033	19.06417996	1.170940371	31.10194771	NA	NA	NA	MW	0	NA	NA	0	2013.161621	2013.578125	0
Liberia	430	2016	2016	15-49	6077	Liberia 2016 Malaria Indicators Survey (MIS)	Survey	NA	NA	NA	NA	31	30.7	0.3	NA	NA	NA	NA	MW	0	NA	NA	0	2016.668457	2016.915039	0
Libya	434	1995	1995	15-49	757	Libya 1995 Maternal and Child Health Survey	PAPCHILD	NA	NA	NA	NA	45.2	25.7	19.6	NA	NA	NA	NA	MW	0	NA	NA	0	1995	1996	0
Libya	434	2003	2003	15-49	7537	Libya 2003 Multiple Indicators Cluster Survey	MICS	NA	NA	NA	NA	44.5	23.7	20.8	NA	NA	NA	NA	MW	0	NA	NA	1	2003.49585	2003.662964	0
Libya	434	2007	2007	15-49	4527	Libya 2007 Family Health Survey	Survey	NA	NA	NA	NA	41.9	20.4	21.5	27	NA	NA	NA	MW	0	NA	NA	0	2007.328735	2007.830078	0
Libya	434	2014	2014	15-49	7050	Libya 2014 National Family Health Survey	National survey	NA	NA	NA	NA	27.7	16.3	11.4	40.2	NA	NA	NA	MW	0	NA	NA	0	2014	2015	0
Lithuania	440	1994	1995	18-49	2841	Lithuania 1994-1995 Fertility and Family Survey	FFS	NA	NA	NA	NA	50.70883315	33.15158124	17.55725191	18	NA	NA	NA	MW	+	NA	NA	0	1994.747925	1995.997314	0
Lithuania	440	2006	2006	18-49	5438	Lithuania 2006 Generations and Gender Survey	GGS	NA	Modern methods include some cases of sterilisation for non-contraceptive reasons.	NA	NA	65.1	52.3	12.8	NA	NA	NA	NA	MW	+	+	NA	0	2006.246582	2006.994507	0
Madagascar	450	1992	1992	15-49	1708	Madagascar 1992 Demographic and Health Survey	DHS	NA	NA	NA	NA	16.71905305	5.125120848	11.5939322	32.31445126	NA	NA	NA	MW	0	NA	NA	0	1992.331543	1992.915039	0
Madagascar	450	1997	1997	15-49	1729	Madagascar 1997 Demographic and Health Survey	DHS	NA	NA	NA	NA	19.44848446	9.749364996	9.699119464	27.6610058	NA	NA	NA	MW	0	NA	NA	0	1997.665771	1997.997314	0
Madagascar	450	1999	1999	15-49	3179	Madagascar 1999 Survey	National survey	NA	NA	NA	NA	25	12.9	12.1	NA	NA	NA	NA	MW	0	NA	NA	0	1999	2000	0
Madagascar	450	2000	2000	15-49	1891	Madagascar 2000 Multiple Indicator Cluster Survey	MICS	NA	NA	NA	NA	18.8412734	NA	NA	NA	NA	NA	NA	MW	0	NA	NA	1	2000.591797	2000.778076	0
Madagascar	450	2003	2004	15-49	1734	Madagascar 2003-2004 Demographic and Health Survey	DHS	NA	NA	NA	NA	27.13845123	18.3087983	8.829652923	24.48411929	NA	NA	NA	MW	0	NA	NA	0	2003.832886	2004.246582	0
Madagascar	450	2008	2009	15-49	4691	Madagascar 2008-2009 Demographic and Health Survey	DHS	NA	NA	NA	NA	39.92902442	29.13449521	10.79452922	18.98405826	NA	NA	NA	MW	0	NA	NA	0	2008.835571	2009.662964	0
Madagascar	450	2012	2013	15-49	7412	Madagascar 2012-2013 Enquête Nationale sur les Suivi des indicateurs des Objectifs du Millénaire pour le Développement	National survey	NA	NA	NA	NA	39.8	33.3	6.4	NA	NA	NA	NA	MW	0	NA	NA	0	2012	2014	0
Madagascar	450	2017	2017	15-49	7650	Madagascar 2017 Enquete menage sur la contraception	National survey	NA	NA	NA	NA	47.9	38.9	9	16.4	NA	NA	NA	MW	0	NA	NA	0	2017.454834	2017.599976	0
Malawi	454	1984	1984	15-49	712	Malawi 1984 Family Formation Survey	Survey	NA	NA	NA	NA	6.9	3.2	3.7	NA	NA	NA	NA	MW	0	NA	NA	0	1984.331543	1984.49585	0
Malawi	454	1992	1992	15-49	1834	Malawi 1992 Demographic and Health Survey	DHS	NA	NA	NA	NA	13.00671173	7.359563263	5.647148471	36.51506943	NA	NA	NA	MW	0	NA	NA	0	1992.668457	1992.915039	0
Malawi	454	1996	1996	15-49	4952	Malawi 1996 Knowledge, Attitudes and Practices in Health Survey	DHS	NA	NA	NA	NA	21.9	14.4	7.5	NA	NA	NA	NA	MW	0	NA	NA	0	1996.416382	1996.832886	0
Malawi	454	2000	2000	15-49	1833	Malawi 2000 Demographic and Health Survey	DHS	NA	NA	NA	NA	30.64917745	26.11808377	4.531093682	29.94619779	NA	NA	NA	MW	0	NA	NA	0	2000.498657	2000.915039	0
Malawi	454	2004	2005	15-49	1885	Malawi 2004 Demographic and Health Survey	DHS	NA	NA	NA	NA	32.47104383	28.14600793	4.325035899	30.29757396	NA	NA	NA	MW	0	NA	NA	0	2004.750732	2005.082153	0
Malawi	454	2006	2006	15-49	1845	Malawi 2006 Multiple Indicator Cluster Survey	MICS	NA	NA	NA	NA	41.0162764	38.63413272	2.38214368	NA	NA	NA	NA	MW	0	NA	NA	1	2006.534302	2006.871216	0
Malawi	454	2010	2010	15-49	4692	Malawi 2010 Demographic and Health Survey	DHS	NA	NA	NA	NA	46.11084509	42.23590994	3.87493515	26.1975872	NA	NA	NA	MW	0	NA	NA	0	2010.413696	2010.912354	0
Malawi	454	2013	2014	15-49	5582	Malawi 2013-2014 Multiple Indicator Cluster Survey	MICS	NA	NA	NA	NA	58.59982232	57.35197492	1.247847396	19.43945176	NA	NA	NA	MW	0	NA	NA	1	2013.832886	2014.320557	0
Malawi	454	2015	2016	15-49	5952	Malawi 2015-2016 Demographic and Health Survey	DHS	NA	NA	NA	NA	59.2206713	58.05745743	1.163213868	18.6691142	NA	NA	NA	MW	0	NA	NA	0	2015.747925	2016.161621	0
Malaysia	458	1966	1967	15-44	5137	Malaysia 1966-1967 West Malaysian Family Survey	Survey	NA	NA	Data pertain to Peninsular Malaysia.	NA	8.7	6.2	2.5	NA	Data pertain to Peninsular Malaysia.	NA	NA	MW	?	NA	NA	0	1966	1968	0
Malaysia	458	1974	1974	15-49	16	Malaysia 1974 World Fertility Survey	WFS	NA	NA	Data pertain to Peninsular Malaysia.	NA	33	23.7	9.3	NA	Data pertain to Peninsular Malaysia.	NA	NA	MW	0	NA	NA	0	1974	1975	0
Malaysia	458	1984	1984	15-49	2745	Malaysia 1984-1985 Population and Family Survey	Survey	NA	NA	Data pertain to Peninsular Malaysia.	NA	51.4	29.8	21.7	NA	Data pertain to Peninsular Malaysia.	NA	NA	MW	0	NA	NA	0	1984.865723	1985.060303	0
Malaysia	458	1988	1988	15-49	2784	Malaysia 1988 Family Life Survey II	Survey	NA	NA	Data pertain to Peninsular Malaysia.	NA	48.3	31.4	17	NA	Data pertain to Peninsular Malaysia.	NA	NA	MW	0	NA	NA	0	1988	1989	0
Malaysia	458	1994	1994	15-49	2842	Malaysia 1994 Population and Family Survey	Survey	NA	Adjusted.	Data pertain to Peninsular Malaysia.	NA	55.1	30.4	24.7	NA	Data pertain to Peninsular Malaysia.	NA	NA	MW	0	NA	NA	0	1994	1995	0
Malaysia	458	2004	2004	15-49	3184	Malaysia 2004 Population and Family Survey	Survey	NA	Adjusted.	Data pertain to Peninsular Malaysia.	NA	49	32.3	16.7	NA	Data pertain to Peninsular Malaysia.	NA	NA	MW	0	NA	NA	0	2004.498657	2004.832886	0
Malaysia	458	2014	2014	15-49	5770	Malaysia 2014 Population and Family Survey	National survey	NA	NA	NA	NA	52.2	34.3	17.9	NA	NA	NA	NA	MW	0	NA	NA	0	2014.665771	2015.082153	0
Maldives	462	1991	1991	15-49	2812	Maldives 1991 KAP Survey on Child Spacing Methods	Survey	NA	Adjusted.	NA	NA	29	19	10	NA	NA	NA	NA	MW	0	NA	NA	0	1991	1992	0
Maldives	462	1999	1999	15-49	2889	Maldives 1999 Reproductive Health Baseline Survey	National survey	NA	NA	NA	NA	42	33	9	NA	NA	NA	NA	MW	0	NA	NA	0	1999	2000	0
Maldives	462	2004	2004	15-49	2936	Maldives 2004 Reproductive Health Baseline Survey	National survey	NA	NA	NA	NA	39	34	5	NA	NA	NA	NA	MW	0	NA	NA	0	2004	2005	0
Maldives	462	2009	2009	15-49	4699	Maldives 2009 Demographic and Health Survey	DHS	NA	NA	NA	NA	34.73423644	26.97494917	7.759287264	28.72393887	NA	NA	NA	MW	0	NA	NA	0	2009	2009.830078	0
Mali	466	1987	1987	15-49	1784	Mali 1987 Demographic and Health Survey	DHS	NA	NA	NA	NA	4.633446483	1.284458372	3.348988111	22.9	NA	NA	NA	MW	0	NA	NA	0	1987.161621	1987.662964	0
Mali	466	1995	1996	15-49	1715	Mali 1995-1996 Demographic and Health Survey	DHS	NA	NA	NA	NA	6.730887115	4.482200192	2.248686923	27.48583847	NA	NA	NA	MW	0	NA	NA	0	1995.832886	1996.413696	0
Mali	466	2001	2001	15-49	1714	Mali 2001 Demographic and Health Survey	DHS	NA	NA	NA	NA	8.074050795	6.978909793	1.095141002	29.62667443	NA	NA	NA	MW	0	NA	NA	0	2001	2001.411011	0
Mali	466	2006	2006	15-49	1682	Mali 2006 Demographic and Health Survey	DHS	NA	NA	NA	NA	8.242359473	6.877334271	1.365025202	27.58883782	NA	NA	NA	MW	0	NA	NA	0	2006.328735	2006.997314	0
Mali	466	2009	2010	15-49	5011	Mali 2009-2010 Multiple Indicator Cluster Survey	MICS	NA	NA	NA	NA	9.798936329	9.002794057	0.796142272	NA	NA	NA	NA	MW	0	NA	NA	1	2009	2011	0
Mali	466	2012	2013	15-49	5460	Mali 2012-2013 Demographic and Health Survey	DHS	NA	NA	NA	NA	10.34487546	9.891482292	0.453393164	26.00328418	NA	NA	NA	MW	0	NA	NA	0	2012.835571	2013.158936	0
Mali	466	2015	2015	15-49	5677	Mali 2015 Multiple Indicator Cluster Survey	MICS	NA	NA	NA	NA	15.57167489	15.10583244	0.46584245	30.68040516	NA	NA	NA	MW	0	NA	NA	1	2015.547974	2015.802734	0
Malta	470	1971	1971	20-45	5140	Malta 1971 Survey of Family Planning in Malta	Survey	NA	NA	NA	Data pertain to married women who visited a practitioner belonging to the Malta College of Family Doctors.	87	16	NA	NA	NA	NA	NA	MW	+	NA	NA	0	1971	1972	0
Malta	470	1993	1993	20-45	3204	Malta 1993 Survey of Family Planning	Survey	NA	NA	NA	Data pertain to married women who visited a practitioner belonging to the Malta College of Family Doctors.	85.8	46	NA	NA	NA	NA	NA	MW	+	NA	NA	0	1993	1994	0
Marshall Islands	584	2007	2007	15-49	3259	Marshall Islands 2007 Demographic Health Survey (national)	National survey	NA	Traditional methods include folk methods.	NA	NA	44.6	42.4	2.2	8.1	NA	NA	NA	MW	0	NA	Including folk methods.	0	2007.104126	2007.430176	0
Mauritania	478	1981	1981	15-49	183	Mauritania 1981 World Fertility Survey	Survey	NA	NA	NA	NA	0.8	0.3	0.5	NA	NA	NA	NA	MW	0	NA	NA	0	1981.246582	1981.912354	0
Mauritania	478	1990	1991	15-49	37	Mauritania 1990-1991 Maternal and Child Health Survey	PAPCHILD	NA	NA	NA	NA	4.1	1.3	2.8	NA	NA	NA	NA	MW	0	NA	NA	0	1990	1991.997314	0
Mauritania	478	2000	2001	15-49	1853	Mauritania 2000-2001 Demographic and Health Survey	DHS	NA	NA	NA	NA	7.981597144	5.442855264	2.538741881	32.07524625	NA	NA	NA	MW	0	NA	NA	0	2000.583618	2001.32605	0
Mauritania	478	2007	2007	15-49	2443	Mauritania 2007 Multiple Indicator Cluster Survey	MICS	NA	NA	NA	NA	9.3	8	1.3	24.6	NA	NA	NA	MW	0	NA	NA	1	2007.328735	2007.745239	0
Mauritania	478	2011	2011	15-49	5012	Mauritania 2011 Multiple Indicator Cluster Survey	MICS	NA	NA	NA	NA	5.945937205	4.548494949	1.397442256	31.1	NA	NA	NA	MW	0	NA	NA	1	2011.468506	2011.769897	0
Mauritania	478	2015	2015	15-49	5638	Mauritania 2015 Multiple Indicator Cluster Survey	Survey	NA	NA	NA	NA	17.8	15.6	2.2	33.6	NA	NA	NA	MW	0	NA	NA	0	2015.49585	2015.912354	0
Mauritius	480	1985	1985	15-49	2753	Mauritius 1985 Contraceptive Prevalence Survey	Survey	NA	Adjusted.	NA	NA	74.6	44.2	30.6	NA	NA	NA	NA	MW	0	NA	NA	0	1985.534302	1985.739746	0
Mauritius	480	1991	1991	15-44	2813	Mauritius 1991 Contraceptive Prevalence Survey	CPS	NA	NA	NA	NA	44.6	42.4	2.2	6.4	NA	NA	NA	MW	?	NA	NA	0	1991.246582	1991.662964	0
Mauritius	480	2002	2002	15-49	2924	Mauritius 2002 Contraceptive Prevalence Survey of Mauritius and Rodrigues Islands	National survey	NA	NA	NA	NA	75.9	38.6	37.3	3.5	NA	NA	NA	MW	0	NA	NA	0	2002	2003	0
Mauritius	480	2014	2014	15-49	5970	Mauritius 2014 Contraceptive Prevalence Survey	CPS	NA	NA	NA	NA	63.8	31.1	32.7	12.5	NA	NA	NA	MW	0	NA	NA	0	2014.49585	2014.745239	0
Mexico	484	1976	1977	15-49	110	Mexico 1976-1977 World Fertility Survey	WFS	NA	NA	NA	NA	30.3	23.3	7.1	NA	NA	NA	NA	MW	0	NA	NA	0	1976.536987	1977.199951	0
Mexico	484	1978	1978	15-49	418	Mexico 1978 Encuesta Nacional de Prevalencia en el Uso de Métodos Anticonceptivos	Survey	NA	NA	NA	NA	40	32.8	7.3	NA	NA	NA	NA	MW	0	NA	NA	0	1978.49585	1978.830078	0
Mexico	484	1979	1979	15-49	128	Mexico 1979 Encuesta Nacional de Prevalencia en el Uso de Métodos Anticonceptivos	CPS	NA	NA	NA	NA	37.8	32	5.7	NA	NA	NA	NA	MW	0	NA	NA	0	1979.704102	1979.997314	0
Mexico	484	1982	1982	15-49	2727	Mexico 1982 Fecundidad, Anticoncepción y Planificación Familiar en Mexico	Survey	NA	NA	NA	NA	47.7	41.5	6.1	NA	NA	NA	NA	MW	0	NA	NA	0	1982	1983	0
Mexico	484	1987	1987	15-49	1733	Mexico 1987 Demographic and Health Survey	DHS	NA	NA	NA	NA	52.6995967	44.64416497	8.055431731	25.1	NA	NA	NA	MW	0	NA	NA	0	1987.084961	1987.411011	0
Mexico	484	1992	1992	15-49	46	Mexico 1992 Encuesta Nacional de la Dinámica Demográfica	National survey	NA	NA	NA	NA	63.1	55.2	7.9	NA	NA	NA	NA	MW	0	NA	NA	0	1992.665771	1992.915039	0
Mexico	484	1995	1995	15-49	1151	Mexico 1995 Encuesta Nacional de Planificación Familiar	National survey	NA	NA	NA	NA	66.5	57.5	8.9	16.1	NA	NA	NA	MW	0	NA	NA	0	1995.808228	1995.879395	0
Mexico	484	1997	1997	15-49	688	Mexico 1997 Encuesta Nacional de la Dinámica Demográfica	National survey	NA	NA	NA	NA	68.4	59.5	8.9	12.1	NA	NA	NA	MW	0	NA	NA	0	1997.684937	1997.953369	0
Mexico	484	2003	2003	15-49	2931	Mexico 2003 Encuesta Nacional de Salud Reproductiva	National survey	NA	NA	NA	NA	74.5	69.3	5.2	9.9	NA	NA	NA	MW	0	NA	NA	0	2003	2004	0
Mexico	484	2006	2006	15-49	2947	Mexico 2006 Encuesta Nacional de la Dinámica Demográfica	National survey	NA	NA	NA	NA	70.9	66.5	4.4	12	NA	NA	NA	MW	0	NA	NA	0	2006	2007	0
Mexico	484	2009	2009	15-49	5550	Mexico 2009 Encuesta Nacional de la Dinámica Demográfica	National survey	NA	NA	NA	NA	72.5	67.425	5.075	9.8	NA	NA	NA	MW	0	NA	NA	0	2009.49585	2009.520508	0
Mexico	484	2014	2014	15-49	5734	Mexico 2014 Encuesta Nacional de la Dinámica Demográfica	National survey	NA	NA	NA	NA	72.3	68.3958	3.9042	NA	NA	NA	NA	MW	0	NA	NA	0	2014.588989	2014.734253	0
Mexico	484	2015	2015	15-49	7339	Mexico 2015 Encuesta Nacional de Niños, Niñas y Mujeres	MICS	NA	NA	NA	NA	66.90078956	65.03784485	1.862944709	12.92496526	NA	NA	NA	MW	0	NA	NA	1	2015.704102	2015.953369	0
Mongolia	496	1998	1998	15-49	675	Mongolia 1998 Reproductive Health Survey	National survey	NA	NA	NA	NA	59.9	45.7	14.2	9.9	NA	NA	NA	MW	0	NA	NA	0	1998	1999	0
Mongolia	496	2000	2000	15-49	1916	Mongolia 2000 Multiple Indicator Cluster Survey	MICS	NA	NA	NA	NA	67.36821006	58.82942473	8.538785328	NA	NA	NA	NA	MW	0	NA	NA	1	2000.383545	2000.613647	0
Mongolia	496	2003	2003	15-49	677	Mongolia 2003 Reproductive Health Survey	National survey	NA	NA	NA	NA	69	58.4	10.6	4.6	NA	NA	NA	MW	0	NA	NA	0	2003	2004	0
Mongolia	496	2005	2005	15-49	832	Mongolia 2005 Multiple Indicator Cluster Survey	MICS	NA	NA	NA	NA	65.97498227	60.88028828	5.094693987	NA	NA	NA	NA	MW	0	NA	NA	1	2005.832886	2005.997314	0
Mongolia	496	2008	2008	15-49	4566	Mongolia 2008 Reproductive Health Survey	National survey	NA	NA	NA	NA	55.2	49.6	5.6	14.4	NA	NA	NA	MW	0	NA	NA	0	2008	2009	0
Mongolia	496	2010	2010	15-49	5014	Mongolia 2010 Multiple Indicator Cluster Survey	MICS	NA	NA	NA	NA	54.9059143	50.43322695	4.47268735	22.3	NA	NA	NA	MW	0	NA	NA	1	2010.588989	2010.627441	0
Mongolia	496	2013	2013	15-49	5579	Mongolia 2013 Multiple Indicator Cluster Survey	MICS	NA	NA	NA	NA	54.58329359	48.20098431	6.382309276	17.30773972	NA	NA	NA	MW	0	NA	NA	1	2013.745239	2013.989014	0
Montenegro	499	2000	2000	15-49	4451	Montenegro 2000 Multiple Indicator Cluster Survey (Federal Republic of Yugoslavia)	Survey	NA	Adjusted.	NA	NA	52.7	30.7	22	NA	NA	NA	NA	MW	0	NA	NA	0	2000.468506	2000.550659	0
Montenegro	499	2005	2006	15-49	2456	Montenegro 2005-2006 Multiple Indicator Cluster Survey	MICS	NA	NA	NA	NA	39.58535141	17.44911735	22.13623406	NA	NA	NA	NA	MW	0	NA	NA	1	2005.747925	2006.082153	0
Montenegro	499	2013	2013	15-49	5015	Montenegro 2013 Multiple Indicator Cluster Survey	MICS	NA	NA	NA	NA	23.20209561	15.35659995	7.845495653	21.81680597	NA	NA	NA	MW	0	NA	NA	1	2013.161621	2013.411011	0
Morocco	504	1979	1980	15-49	771	Morocco 1980 World Fertility Survey	Survey	NA	NA	NA	NA	19.4	16.4	3	NA	NA	NA	NA	MW	0	NA	NA	0	1979	1981	0
Morocco	504	1983	1984	15-49	642	Morocco 1983-1984 Enquête nationale de prévalence contraceptive	CPS	NA	NA	NA	NA	25.5	21.2	4.3	NA	NA	NA	NA	MW	0	NA	NA	0	1983	1985	0
Morocco	504	1987	1987	15-49	1796	Morocco 1987 Demographic and Health Survey	DHS	NA	NA	NA	NA	35.85737916	28.96526374	6.89211542	22.1	NA	NA	NA	MW	0	NA	NA	0	1987.328735	1987.578125	0
Morocco	504	1992	1992	15-49	1797	Morocco 1992 Demographic and Health Survey	DHS	NA	NA	NA	NA	41.50058617	35.54122704	5.959359125	23.48573662	NA	NA	NA	MW	0	NA	NA	0	1992	1992.328735	0
Morocco	504	1995	1995	15-49	695	Morocco 1995 Enquête de panel sur la population et la santé	DHS	NA	NA	NA	NA	50.3	42.4	7.9	16.1	NA	NA	NA	MW	0	NA	NA	0	1995.246582	1995.411011	0
Morocco	504	1997	1997	15-49	204	Morocco 1997 Enquête nationale sur la santé de la mère et de l'enfant	PAPCHILD	NA	NA	NA	NA	58.4	48.8	9.6	NA	NA	NA	NA	MW	0	NA	NA	0	1997.665771	1997.997314	0
Morocco	504	2003	2004	15-49	1866	Morocco 2003-2004 Demographic and Health Survey	DHS	NA	NA	NA	NA	62.98775017	54.77575926	8.211990906	11.87139256	NA	NA	NA	MW	0	NA	NA	0	2003.747925	2004.161621	0
Morocco	504	2010	2011	15-49	5353	Morocco 2011 Enquête Nationale sur la Population et la Santé Familiale	PAPFAM	NA	NA	NA	NA	67.4	58.6	8.8	10.9	NA	NA	NA	MW	0	NA	NA	0	2010.832886	2011.243896	0
Morocco	504	2018	2018	15-49	7640	Morocco 2018 Enquête Nationale sur la Population et la Santé Familiale	National survey	NA	NA	NA	NA	70.8	58	12.8	13.8	NA	NA	NA	MW	0	NA	NA	0	2018	2019	0
Mozambique	508	1997	1997	15-49	1767	Mozambique 1997 Demographic and Health Survey	DHS	NA	NA	NA	NA	5.615520716	5.07300581	0.542514906	24.91092345	NA	NA	NA	MW	0	NA	NA	0	1997.161621	1997.578125	0
Mozambique	508	2003	2004	15-49	1758	Mozambique 2003 Demographic and Health Survey	DHS	NA	NA	NA	NA	25.5205309	20.78313404	4.737396854	18.89652555	NA	NA	NA	MW	0	NA	NA	0	2003.580811	2004.082153	0
Mozambique	508	2008	2008	15-49	4871	Mozambique 2008 Multiple Indicator Cluster Survey	MICS	NA	NA	NA	NA	16.19194295	14.65121236	1.540730594	NA	NA	NA	NA	MW	0	NA	NA	1	2008.583618	2008.915039	0
Mozambique	508	2011	2011	15-49	5064	Mozambique 2011 Demographic and Health Survey	DHS	NA	NA	NA	NA	11.63455036	11.33755344	0.296996925	23.89558985	NA	NA	NA	MW	0	NA	NA	0	2011.413696	2011.912354	0
Mozambique	508	2015	2015	15-49	5794	Mozambique 2015 AIDS Indicator Survey (AIS)	National survey	NA	NA	NA	NA	27.1	25.3	1.8	23.1	NA	NA	NA	MW	0	NA	NA	0	2015.328735	2015.830078	0
Myanmar	104	1991	1991	15-49	195	Myanmar 1991 Population Change and Fertility Survey	National survey	NA	NA	NA	NA	16.8	13.6	3.3	20.6	NA	NA	NA	MW	0	NA	NA	0	1991	1992	0
Myanmar	104	1997	1997	15-49	638	Myanmar 1997 Fertility and Reproductive Health Survey	National survey	NA	NA	NA	NA	32.7	28.3	4.5	19.1	NA	NA	NA	MW	0	NA	NA	0	1997.161621	1997.411011	0
Myanmar	104	2001	2001	15-49	816	Myanmar 2001 Fertility and Reproductive Health Survey	National survey	NA	NA	NA	NA	32.5	28.9	3.6	19.1	NA	NA	NA	MW	0	NA	NA	0	2001	2002	0
Myanmar	104	2007	2007	15-49	5142	Myanmar 2007 Fertility and Reproductive Health Survey	National survey	NA	NA	NA	NA	41	38.4	2.6	NA	NA	NA	NA	MW	0	NA	NA	0	2007.49585	2007.021973	0
Myanmar	104	2015	2016	15-49	6084	Myanmar 2015-2016 Demographic and Health Survey	DHS	NA	NA	NA	NA	52.24315083	51.27508589	0.968064937	16.24046692	NA	NA	NA	MW	0	NA	NA	0	2015.915039	2016.580811	0
Namibia	516	1989	1989	15-49	5143	Namibia 1989 Southern African Demographic and Health Survey	National survey	NA	NA	NA	Data pertain to non-pregnant women.	40.9	32.1	8.8	NA	NA	+	NA	MW	0	NA	NA	0	1989	1990	0
Namibia	516	1992	1992	15-49	1799	Namibia 1992 Demographic and Health Survey	DHS	NA	NA	NA	NA	28.89565027	26.02881542	2.866834846	21.75147467	NA	NA	NA	MW	0	NA	NA	0	1992.498657	1992.915039	0
Namibia	516	2000	2000	15-49	1807	Namibia 2000 Demographic and Health Survey	DHS	NA	NA	NA	NA	43.74763872	42.64251294	1.105125784	23.86746409	NA	NA	NA	MW	0	NA	NA	0	2000.668457	2001	0
Namibia	516	2006	2007	15-49	43	Namibia 2006-2007 Demographic and Health Survey	DHS	NA	NA	NA	NA	55.05431483	53.44421465	1.610100183	20.70988085	NA	NA	NA	MW	0	NA	NA	0	2006.832886	2007.243896	0
Namibia	516	2013	2013	15-49	5616	Namibia 2013 Demographic and Health Survey	DHS	NA	NA	NA	NA	56.11064164	55.26488581	0.845755829	17.53017452	NA	NA	NA	MW	0	NA	NA	0	2013.328735	2013.745239	0
Nauru	520	2007	2007	15-49	3228	Nauru 2007 Demographic Health Survey (national)	National survey	NA	Traditional methods include folk methods.	NA	NA	35.6	25.1	10.5	23.5	NA	NA	NA	MW	0	NA	Including folk methods.	0	2007.613647	2007.758911	0
Nepal	524	1976	1976	15-49	818	Nepal 1976 World Fertility Survey	WFS	NA	NA	NA	NA	2.4	2.4	0	NA	NA	NA	NA	MW	0	NA	NA	0	1976.249268	1976.49585	0
Nepal	524	1981	1981	15-49	681	Nepal 1981 Contraceptive Prevalence Survey	Survey	NA	NA	NA	NA	6.8	6.8	NA	NA	NA	NA	NA	MW	0	NA	NA	0	1981.071289	1981.471191	0
Nepal	524	1985	1986	15-49	781	Nepal 1985-1986 Fertility and Family Planning Survey	Survey	NA	NA	NA	Data pertain to non-pregnant women.	15.1	15.1	NA	NA	NA	+	NA	MW	0	NA	NA	0	1985	1987	0
Nepal	524	1991	1992	15-49	13	Nepal 1991-1992 Fertility, Family Planning and Health Survey	Survey	NA	NA	NA	Data pertain to non-pregnant women.	24.1	24.1	NA	27.7	NA	+	NA	MW	0	NA	NA	0	1991.580811	1992.082153	0
Nepal	524	1996	1996	15-49	1801	Nepal 1996 Demographic and Health Survey	DHS	NA	NA	NA	NA	28.48707116	26.01652153	2.470549637	32.35013629	NA	NA	NA	MW	0	NA	NA	0	1996	1996.49585	0
Nepal	524	2000	2000	15-49	3229	Nepal 2000 BCHIMES	Survey	NA	NA	NA	Data pertain to non-pregnant women.	37.3	37.1	0.2	NA	NA	+	NA	MW	0	NA	NA	0	2000.180786	2000.411011	0
Nepal	524	2001	2001	15-49	1800	Nepal 2001 Demographic and Health Survey	DHS	NA	NA	NA	NA	39.32954353	35.39140314	3.938140385	27.7553026	NA	NA	NA	MW	0	NA	NA	0	2001	2001.493164	0
Nepal	524	2003	2004	15-49	2932	Nepal 2003-2004 Living Standards Measurement Survey	LSMS	NA	NA	NA	NA	38.3	37.917	0.383	NA	NA	NA	NA	MW	0	NA	NA	0	2003	2005	0
Nepal	524	2006	2006	15-49	1851	Nepal 2006 Demographic and Health Survey	DHS	NA	NA	NA	NA	47.95562693	44.21387789	3.741749046	24.69130027	NA	NA	NA	MW	0	NA	NA	0	2006.084961	2006.662964	0
Nepal	524	2011	2011	15-49	5065	Nepal 2011 Demographic and Health Survey	DHS	NA	NA	NA	NA	49.69281595	43.15256042	6.540255528	27.54378431	NA	NA	NA	MW	0	NA	NA	0	2011	2011.493164	0
Nepal	524	2014	2014	15-49	5672	Nepal 2014 Multiple Indicator Cluster Survey	MICS	NA	NA	NA	NA	49.62671555	47.14957864	2.477136908	25.21313066	NA	NA	NA	MW	0	NA	NA	1	2014.084961	2014.493164	0
Nepal	524	2016	2017	15-49	6086	Nepal 2016 Demographic and Health Survey (DHS)	DHS	NA	NA	NA	NA	52.61337854	42.79042704	9.822951505	23.73220776	NA	NA	NA	MW	0	NA	NA	0	2016.416382	2017.082153	0
Netherlands	528	1969	1969	See notes	5144	Netherlands 1969 National Fertility Survey	Survey	NA	Adjusted.	NA	Data pertain to women who married in 1958, 1963 and 1968.	59	41.6	17.5	NA	NA	NA	NA	MW	?	NA	NA	0	1969	1970	0
Netherlands	528	1975	1975	See notes	3230	Netherlands 1975 Survey on Fertility and Parenthood Motivation	Survey	NA	Adjusted.	NA	Data pertain to women who married between 1963 and 1973.	75	69.1	5.9	NA	NA	NA	NA	MW	?	NA	NA	0	1975.161621	1975.411011	0
Netherlands	528	1982	1982	18-37	2728	Netherlands 1982 Birth Control Survey	National survey	NA	NA	NA	NA	76.82063385	73.82063385	3	NA	NA	NA	NA	MW	+	NA	NA	0	1982	1983	0
Netherlands	528	1988	1988	18-37	2785	Netherlands 1988 Family Formation Survey	National survey	NA	NA	NA	NA	76.27049407	72.07811206	4.192382004	NA	NA	NA	NA	MW	+	NA	NA	0	1988	1989	0
Netherlands	528	1993	1993	18-42	2831	Netherlands 1993 Fertility and Family Survey	FFS	NA	NA	NA	NA	78.46829932	75.60408163	2.864217687	NA	NA	NA	NA	MW	+	NA	NA	0	1993.084961	1993.493164	0
Netherlands	528	1998	1998	18-44	3231	Netherlands 1998 Family Formation Survey	National survey	NA	NA	NA	NA	75	NA	NA	NA	NA	NA	NA	MW	+	NA	NA	0	1998.49585	1998.328735	0
Netherlands	528	2003	2003	18-44	3233	Netherlands 2003 Family Formation Survey	National survey	NA	NA	NA	NA	75	NA	NA	NA	NA	NA	NA	MW	+	NA	NA	0	2003.084961	2003.328735	0
Netherlands	528	2008	2008	18-44	5146	Netherlands 2008 Family Formation Survey	National survey	NA	NA	NA	NA	75	NA	NA	NA	NA	NA	NA	MW	+	NA	NA	0	2008.164429	2008.583618	0
Netherlands	528	2013	2013	18-44	6009	Netherlands 2013 Family Formation Survey	National survey	NA	NA	NA	NA	73	NA	NA	NA	NA	NA	NA	MW	+	NA	NA	0	2013.49585	2013.747925	0
New Zealand	554	1976	1976	>15	5415	New Zealand 1976 National Survey of Contraceptive Practice	National survey	NA	NA	NA	Data pertain to women exposed to the risk of pregnancy.	70.1	61.5	8.6	NA	NA	+	NA	MW	?	NA	NA	0	1976	1977	0
New Zealand	554	1995	1995	20-49	2857	New Zealand 1995 Fertility and Family Survey	FFS	NA	NA	NA	NA	75	72.3	2.7	NA	NA	NA	NA	MW	+	NA	NA	0	1995.747925	1995.830078	0
Nicaragua	558	1981	1981	15-49	2718	Nicaragua 1981 Contraceptive Prevalence Survey	Survey	NA	NA	NA	NA	27	22.8	4.4	NA	NA	NA	NA	MW	0	NA	NA	0	1981	1982	0
Nicaragua	558	1992	1993	15-49	1863	Nicaragua 1992-1993 Encuesta sobre Salud Familiar	RHS	NA	NA	NA	NA	48.74	45.13692308	3.613846154	23.9	NA	NA	NA	MW	0	NA	NA	0	1992.841064	1993.117798	0
Nicaragua	558	1997	1998	15-49	1775	Nicaragua 1998 Demographic and Health Survey	DHS	NA	NA	NA	NA	60.33594616	57.38549309	2.950453065	17.85353833	NA	NA	NA	MW	0	NA	NA	0	1997.915039	1998.411011	0
Nicaragua	558	2001	2001	15-49	1759	Nicaragua 2001 Demographic and Health Survey	DHS	NA	NA	NA	NA	68.63133242	66.13077545	2.500556966	14.61967892	NA	NA	NA	MW	0	NA	NA	0	2001.665771	2001.997314	0
Nicaragua	558	2006	2007	15-49	2948	Nicaragua 2006-2007 Reproductive and Health Survey	RHS	NA	NA	NA	NA	72.44178953	69.80055923	2.6412303	7.519776309	NA	NA	NA	MW	0	NA	NA	0	2006.665771	2007.32605	0
Nicaragua	558	2011	2012	15-49	5569	Nicaragua 2011-2012 Demographic and Health Survey	DHS	NA	NA	NA	NA	80.4	77.4	3	3.2	NA	NA	NA	MW	0	NA	NA	0	2011.413696	2012.909546	0
Niger	562	1992	1992	15-49	1731	Niger 1992 Demographic and Health Survey	DHS	NA	NA	NA	NA	4.441532478	2.252852108	2.18868037	19.18613641	NA	NA	NA	MW	0	NA	NA	0	1992.164429	1992.49585	0
Niger	562	1998	1998	15-49	1680	Niger 1998 Demographic and Health Survey	DHS	NA	NA	NA	NA	8.205529371	4.604445736	3.601083634	17.71560453	NA	NA	NA	MW	0	NA	NA	0	1998.161621	1998.578125	0
Niger	562	2000	2000	15-49	1923	Niger 2000 Multiple Indicator Cluster Survey	MICS	NA	NA	NA	NA	13.96974696	11.16096246	2.808784502	NA	NA	NA	NA	MW	0	NA	NA	1	2000.290405	2000.599976	0
Niger	562	2006	2006	15-49	1736	Niger 2006 Demographic and Health Survey	DHS	NA	NA	NA	NA	11.23284147	9.674658197	1.558183272	16.07635202	NA	NA	NA	MW	0	NA	NA	0	2006	2006.411011	0
Niger	562	2012	2012	15-49	5413	Niger 2012 Demographic and Health Survey	DHS	NA	NA	NA	NA	13.90353977	12.2106441	1.692895673	16.01297898	NA	NA	NA	MW	0	NA	NA	0	2012.084961	2012.49585	0
Niger	562	2016	2016	15-49	6116	Niger 2016 PMA2020 Round 1	PMA	NA	NA	NA	NA	16.98941518	14.83618089	2.153234288	24.13021801	NA	NA	NA	MW	0	NA	NA	0	2016.142456	2016.32605	0
Niger	562	2017	2018	15-49	7366	Niger 2017 Enquête Démographique et de Santé du Niger	National survey	NA	NA	NA	NA	11.1	10.5	0.6	12	NA	NA	NA	MW	0	NA	NA	0	2017.747925	2018.158936	0
Niger	562	2017	2017	15-49	7514	Niger 2017 PMA2020 Round 2	PMA	NA	NA	NA	NA	18.89769197	18.15421232	0.743479656	22.18641598	NA	NA	NA	MW	0	NA	NA	0	2017.328735	2017.745239	0
Nigeria	566	1981	1982	15-49	719	Nigeria 1981-1982 World Fertility Survey	WFS	NA	NA	NA	NA	6.8	0.9	5.9	NA	NA	NA	NA	MW	0	NA	NA	0	1981.778076	1982.619141	0
Nigeria	566	1990	1990	15-49	1742	Nigeria 1990 Demographic and Health Survey	DHS	NA	NA	NA	NA	6.003169442	3.54365803	2.459511412	21.51924291	NA	NA	NA	MW	0	NA	NA	0	1990.246582	1990.830078	0
Nigeria	566	1999	1999	15-49	1828	Nigeria 1999 Demographic and Health Survey	DHS	NA	NA	NA	NA	15.1909278	8.481497926	6.709429875	19.90475356	NA	NA	NA	MW	0	NA	NA	0	1999.161621	1999.411011	0
Nigeria	566	2003	2003	15-49	1884	Nigeria 2003 Demographic and Health Survey	DHS	NA	NA	NA	NA	12.5903766	8.248005688	4.342370915	17.49598714	NA	NA	NA	MW	0	NA	NA	0	2003.161621	2003.662964	0
Nigeria	566	2007	2007	15-49	2478	Nigeria 2007 Multiple Indicator Cluster Survey	MICS	NA	NA	NA	NA	14.67709276	10.54506957	4.132023184	NA	NA	NA	NA	MW	0	NA	NA	1	2007.161621	2007.284912	0
Nigeria	566	2008	2008	15-49	4695	Nigeria 2008 Demographic and Health Survey	DHS	NA	NA	NA	NA	14.58426461	9.681963847	4.902300764	20.24059957	NA	NA	NA	MW	0	NA	NA	0	2008.416382	2008.832886	0
Nigeria	566	2011	2011	15-49	5018	Nigeria 2011 Multiple Indicator Cluster Survey	MICS	NA	NA	NA	NA	17.54732001	11.49079001	6.056529993	18.9	NA	NA	NA	MW	0	NA	NA	1	2011.084961	2011.243896	0
Nigeria	566	2012	2012	15-49	5549	Nigeria 2012 National HIV & AIDS and Reproductive Health Survey	National survey	NA	NA	NA	NA	13.5	10.73863636	2.761363636	NA	NA	NA	NA	MW	0	NA	NA	0	2012.498657	2013	0
Nigeria	566	2013	2013	15-49	5447	Nigeria 2013 Demographic and Health Survey	DHS	NA	NA	NA	NA	15.14973843	9.664552849	5.485185585	16.09863803	NA	NA	NA	MW	0	NA	NA	0	2013.084961	2013.493164	0
Nigeria	566	2016	2017	15-49	5640	Nigeria 2016-2017 Multiple Indicator Cluster Survey	Survey	NA	NA	NA	NA	13.4	10.8	2.6	27.6	NA	NA	NA	MW	0	NA	NA	0	2016.668457	2017.082153	0
Nigeria	566	2016	2016	15-49	7045	Nigeria 2016 PMA2020 Round 1	PMA	NA	NA	NA	NA	22.59399006	16.71385884	5.705376295	27.42680381	NA	NA	NA	MW	0	NA	NA	0	2016.331543	2016.49585	0
Nigeria	566	2017	2017	15-49	7482	Nigeria 2017 PMA2020 Round 2	PMA	NA	NA	NA	NA	24.18519681	16.71769346	7.365235856	26.14698192	NA	NA	NA	MW	0	NA	NA	0	2017.246582	2017.408203	0
Nigeria	566	2018	2018	15-49	7653	Nigeria 2018 PMA2020 Round 3	PMA	NA	NA	NA	NA	27.61494159	19.19371674	8.249685788	23.05636121	NA	NA	NA	MW	0	NA	NA	0	2018.246582	2018.408203	0
Norway	578	1988	1989	20-43	2786	Norway 1988-1989 Fertility and Family Survey	FFS	NA	NA	NA	NA	73.84365537	69.21665465	4.627000721	NA	NA	NA	NA	MW	+	NA	NA	0	1988.750732	1989.411011	0
Oman	512	1988	1989	15-49	19	Oman 1988-1989 Child Health Survey	GCHS	NA	NA	Data pertain to nationals of the country.	NA	8.6	7.5	1.1	NA	Data pertain to nationals of the country.	NA	NA	MW	0	NA	NA	0	1987.832886	1989.158936	0
Oman	512	1995	1995	15-49	189	Oman 1995 Family Health Survey	GFHS	NA	NA	Data pertain to nationals of the country.	NA	23.7	18.2	5.6	NA	Data pertain to nationals of the country.	NA	NA	MW	0	NA	NA	0	1995.747925	1995.997314	0
Oman	512	2000	2000	15-49	4541	Oman 2000 Comprehensive Health Survey for Evaluation and Reproductive Health	National survey	NA	NA	Data pertain to nationals of the country.	NA	31.7	24.6	7.1	NA	Data pertain to nationals of the country.	NA	NA	MW	0	NA	NA	0	2000	2001	0
Oman	512	2007	2008	15-49	5559	Oman 2008 Reproductive Health Survey	RHS	NA	NA	Data pertain to nationals of the country.	NA	24.4	15.3	9.1	55.9	Data pertain to nationals of the country.	NA	NA	MW	0	NA	NA	0	2007.49585	2008.413696	0
Oman	512	2014	2014	15-49	5587	Oman 2014 Multiple Indicator Cluster Survey	Survey	NA	NA	NA	NA	29.7	18.8	10.9	17.8	NA	NA	NA	MW	0	NA	NA	0	2014	2015	0
Pakistan	586	1968	1969	15-49	4542	Pakistan 1968-1969 National Impact Survey	Survey	NA	NA	NA	NA	5.5	NA	NA	NA	NA	NA	NA	MW	0	NA	NA	0	1968	1970	0
Pakistan	586	1975	1975	15-49	129	Pakistan 1975 World Fertility Survey	WFS	NA	NA	NA	NA	5.4	3.9	1.5	NA	NA	NA	NA	MW	0	NA	NA	0	1975.328735	1975.997314	0
Pakistan	586	1979	1980	15-49	798	Pakistan 1979-1980 Labor Force and Migration Survey	Survey	NA	NA	NA	NA	3.3	NA	NA	NA	NA	NA	NA	MW	0	NA	NA	0	1979	1981	0
Pakistan	586	1984	1985	15-49	650	Pakistan 1984-1985 Contraceptive Prevalence Survey	CPS	NA	NA	NA	Data pertain to non-pregnant women.	9.1	7.6258	1.4742	NA	NA	+	NA	MW	0	NA	NA	0	1984.750732	1985.243896	0
Pakistan	586	1990	1991	15-49	1827	Pakistan 1990-1991 Demographic and Health Survey	DHS	NA	NA	NA	NA	11.84200772	9.014487109	2.827520611	30.47182523	NA	NA	NA	MW	0	NA	NA	0	1990.915039	1991.411011	0
Pakistan	586	1991	1991	15-49	1998	Pakistan 1991 Living Standards Measurement Survey	Survey	NA	NA	NA	NA	6.9	NA	NA	NA	NA	NA	NA	MW	0	NA	NA	0	1991	1991.997314	0
Pakistan	586	1993	1993	15-49	2832	Pakistan 1993 Contraceptive Prevalence Survey	National survey	NA	NA	NA	NA	21.9	17.6	4	NA	NA	NA	NA	MW	0	NA	NA	0	1993.328735	1993.493164	0
Pakistan	586	1994	1995	15-49	2843	Pakistan 1994-1995 Contraceptive Prevalence Survey	National survey	NA	NA	NA	NA	17.8	12.6	5.2	NA	NA	NA	NA	MW	0	NA	NA	0	1994.846558	1995.227417	0
Pakistan	586	1995	1996	15-49	153	Pakistan 1995-1996 Integrated Household Survey	Survey	NA	NA	NA	NA	13	NA	NA	NA	NA	NA	NA	MW	0	NA	NA	0	1995	1997	0
Pakistan	586	1996	1997	15-49	1841	Pakistan 1996-1997 Fertility and Family Planning Survey	National survey	NA	NA	NA	NA	23.9	16.9	7	37.5	NA	NA	NA	MW	0	NA	NA	0	1996	1998	0
Pakistan	586	1996	1997	15-49	665	Pakistan 1996-1997 Integrated Household Survey	Survey	NA	NA	NA	NA	15	NA	NA	NA	NA	NA	NA	MW	0	NA	NA	0	1996	1998	0
Pakistan	586	1998	1999	15-49	152	Pakistan 1998-1999 Integrated Household Survey	Survey	NA	NA	NA	NA	17	NA	NA	NA	NA	NA	NA	MW	0	NA	NA	0	1998	2000	0
Pakistan	586	2000	2001	15-49	1842	Pakistan 2000-2001 Reproductive Health and Family Planning Survey	National survey	NA	NA	NA	NA	27.6	20.21	7.39	33	NA	NA	NA	MW	0	NA	NA	0	2000.750732	2001	0
Pakistan	586	2003	2003	15-49	3263	Pakistan 2003 Status of Women, Reproductive Health and Family Planning Survey	Survey	NA	NA	NA	NA	32.1	25.2	6.8	NA	NA	NA	NA	MW	0	NA	NA	0	2003	2004	0
Pakistan	586	2005	2006	15-49	4630	Pakistan 2005-2006 Living Standards Measurement Survey	Survey	NA	NA	NA	NA	26	18.4	7.5	NA	NA	NA	NA	MW	0	NA	NA	0	2005	2007	0
Pakistan	586	2006	2007	15-49	180	Pakistan 2006-2007 Demographic and Health Survey	DHS	NA	NA	NA	NA	29.60306019	21.74667433	7.856385865	25.1573966	NA	NA	NA	MW	0	NA	NA	0	2006.665771	2007.158936	0
Pakistan	586	2007	2008	15-49	5418	Pakistan 2007-2008 Living Standards Measurement Survey	Survey	NA	Adjusted.	NA	NA	27	19.3	7.7	NA	NA	NA	NA	MW	0	NA	NA	0	2007.49585	2008.49585	0
Pakistan	586	2012	2013	15-49	5461	Pakistan 2012-2013 Demographic and Health Survey	DHS	NA	NA	NA	NA	35.40925527	26.09758877	9.311666502	20.08474331	NA	NA	NA	MW	0	NA	NA	0	2012.750732	2013.32605	0
Pakistan	586	2013	2014	15-49	7423	Pakistan 2013-2014 Living Standards Measurement Survey	National survey	NA	NA	Excluding some areas in the Balochistan province.	NA	32	NA	NA	NA	Excluding some areas in the Balochistan province.	NA	NA	MW	0	NA	NA	0	2013.49585	2014.493164	0
Pakistan	586	2017	2018	15-49	7367	Pakistan 2017 Demographic and Health Survey	DHS	Preliminary data.	NA	NA	NA	34.2	25	9.2	17.3	NA	NA	NA	MW	0	NA	NA	0	2017.49585	2018.243896	0
Panama	591	1975	1976	15-49	726	Panama 1975-1976 World Fertility Survey	WFS	NA	NA	NA	NA	53.9	45.9	8	NA	NA	NA	NA	MW	0	NA	NA	0	1975	1977	0
Panama	591	1979	1979	15-44	5152	Panama 1979 Contraceptive Prevalence Survey	CPS	NA	NA	NA	NA	60.6	54.1	6.5	NA	NA	NA	NA	MW	?	NA	NA	0	1979.747925	1980.123291	0
Panama	591	1984	1985	15-44	5153	Panama 1984 Maternal-Child Health and Family Planning Survey	RHS	NA	NA	NA	NA	58.2	54.2	4	16.4	NA	NA	NA	MW	?	NA	NA	0	1984.498657	1985.320557	0
Panama	591	2009	2009	15-49	5273	Panama 2009 Sexual and Reproductive Health-Survey	Survey	NA	NA	NA	NA	52.2	48.8	3.4	NA	NA	NA	NA	MW	0	NA	NA	0	2009	2010	0
Panama	591	2013	2013	15-49	5023	Panama 2013 Multiple Indicator Cluster Survey	MICS	NA	NA	NA	NA	62.83116646	60.2953177	2.535848765	18.21213965	NA	NA	NA	MW	0	NA	NA	1	2013	2014	0
Papua New Guinea	598	1996	1997	15-49	670	Papua New Guinea 1996 Demographic and Health Survey (national)	National survey	NA	NA	NA	NA	25.9	19.6	6.3	NA	NA	NA	NA	MW	0	NA	NA	0	1996.479492	1997.588989	0
Papua New Guinea	598	2006	2007	15-49	3267	Papua New Guinea 2006 Demographic and Health Survey (national)	National survey	NA	NA	NA	NA	32.4	24.3	8.1	27.4	NA	NA	NA	MW	0	NA	NA	0	2006.747925	2007.082153	0
Paraguay	600	1977	1977	15-44	168	Paraguay 1977 Encuesta Demográfica Nacional	Survey	NA	NA	NA	NA	28.6	23.3	5.2	NA	NA	NA	NA	MW	?	NA	NA	0	1977.49585	1977.320557	0
Paraguay	600	1979	1979	15-44	796	Paraguay 1979 World Fertility Survey	WFS	NA	Traditional methods include folk methods.	NA	NA	37.7	25.4	12.3	NA	NA	NA	NA	MW	?	NA	Including folk methods.	0	1979	1980	0
Paraguay	600	1987	1987	15-44	2772	Paraguay 1987 Reproductive and Health Survey	RHS	NA	Traditional methods include folk methods.	NA	NA	44.8	29	15.8	32.9	NA	NA	NA	MW	?	NA	Including folk methods.	0	1987	1988	0
Paraguay	600	1990	1990	15-49	1686	Paraguay 1990 Demographic and Health Survey	DHS	NA	NA	NA	NA	48.3974324	35.19937772	13.19805468	17.42006541	NA	NA	NA	MW	0	NA	NA	0	1990.328735	1990.662964	0
Paraguay	600	1995	1996	15-49	782	Paraguay 1995-1996 Encuesta Nacional de Demografía y Salud Reproductiva	RHS	NA	Traditional methods include folk methods.	NA	NA	55.9	41.3	14.6	19.2	NA	NA	NA	MW	0	NA	Including folk methods.	0	1995.747925	1996.161621	0
Paraguay	600	1998	1998	15-44	30	Paraguay 1998 Encuesta Nacional de Salud Materno Infantil	RHS	NA	Traditional methods include folk methods.	NA	NA	62.3	47.7	14.6	17.3	NA	NA	NA	MW	?	NA	Including folk methods.	0	1998.704102	1998.912354	0
Paraguay	600	2004	2004	15-44	649	Paraguay 2004 Encuesta Nacional de Demografía y Salud Sexual y Reproductiva	RHS	NA	NA	NA	NA	72.8	60.5	12.3	6.6	NA	NA	NA	MW	?	NA	NA	0	2004.164429	2004.580811	0
Paraguay	600	2008	2008	15-44	4544	Paraguay 2008 Encuesta Nacional de Demografía y Salud Sexual y Reproductiva	RHS	NA	NA	NA	NA	79.4	70.7	8.7	4.7	NA	NA	NA	MW	?	NA	NA	0	2008.416382	2008.832886	0
Paraguay	600	2016	2016	15-49	7496	Paraguay 2016 Multiple Indicator Cluster Survey	MICS	NA	NA	NA	NA	68.35988695	66.43722314	1.922663811	12.13177981	NA	NA	NA	MW	0	NA	NA	1	2016.416382	2016.709595	0
Peru	604	1969	1970	15-49	4881	Peru 1969-1970 Encuesta National de Fecundidad Urbana y Rural (PECFAL)	Survey	NA	NA	NA	NA	26	10	16	NA	NA	NA	NA	MW	0	NA	NA	0	1969	1971	0
Peru	604	1977	1978	15-49	789	Peru 1977-1978 World Fertility Survey	WFS	NA	NA	NA	NA	31.4	11.2	20.2	NA	NA	NA	NA	MW	0	NA	NA	0	1977.49585	1978.411011	0
Peru	604	1981	1981	15-49	52	Peru 1981 Encuesta Nacional de Prevalencia de Anticonceptivos	CPS	NA	NA	NA	NA	41	17.63	23.37	NA	NA	NA	NA	MW	0	NA	NA	0	1981	1982	0
Peru	604	1986	1986	15-49	1771	Peru 1986 Demographic and Health Survey	DHS	NA	NA	NA	NA	45.75862069	23.03448276	22.72413793	27.7	NA	NA	NA	MW	0	NA	NA	0	1986.665771	1986.997314	0
Peru	604	1991	1992	15-49	1772	Peru 1991-1992 Demographic and Health Survey	DHS	NA	NA	NA	NA	58.97725675	32.80153268	26.17572407	21.63023546	NA	NA	NA	MW	0	NA	NA	0	1991.747925	1992.246582	0
Peru	604	1996	1996	15-49	1773	Peru 1996 Demographic and Health Survey	DHS	NA	NA	NA	NA	64.22695342	41.34692954	22.88002388	17.68609033	NA	NA	NA	MW	0	NA	NA	0	1996.583618	1996.915039	0
Peru	604	2000	2000	15-49	1774	Peru 2000 Demographic and Health Survey	DHS	NA	NA	NA	NA	68.87665463	50.42200432	18.45465032	14.39091455	NA	NA	NA	MW	0	NA	NA	0	2000.498657	2000.915039	0
Peru	604	2003	2006	15-49	2515	Peru 2004-2006 Demographic and Health Survey (Continuous)	DHS	NA	NA	NA	NA	71.37301357	47.41693363	23.95607994	12.29964487	NA	NA	NA	MW	0	NA	NA	0	2003.915039	2006.997314	0
Peru	604	2007	2008	15-49	2517	Peru 2007-2008 Demographic and Health Survey (Continuous)	DHS	NA	NA	NA	NA	72.43649228	48.77371522	23.66277707	12.58333945	NA	NA	NA	MW	0	NA	NA	0	2007	2008.832886	0
Peru	604	2009	2009	15-49	4702	Peru 2009 Demographic and Health Survey (Continuous)	DHS	NA	NA	NA	NA	73.19655979	49.96287535	23.23368444	11.10279173	NA	NA	NA	MW	0	NA	NA	0	2009.161621	2009.912354	0
Peru	604	2010	2010	15-49	2516	Peru 2010 Demographic and Health Survey (Continuous)	DHS	NA	NA	NA	NA	74.3702279	50.50162993	23.86859797	10.5318696	NA	NA	NA	MW	0	NA	NA	0	2010.161621	2010.997314	0
Peru	604	2011	2011	15-49	5373	Peru 2011 Demographic and Health Survey (Continuous)	DHS	NA	NA	NA	NA	75.38074851	51.10183895	24.27890957	9.722464822	NA	NA	NA	MW	0	NA	NA	0	2011.161621	2011.997314	0
Peru	604	2012	2012	15-49	5555	Peru 2012 Demographic and Health Survey (Continuous)	DHS	NA	NA	NA	NA	75.49450731	51.79519057	23.69931674	9.541899836	NA	NA	NA	MW	0	NA	NA	0	2012.164429	2013	0
Peru	604	2013	2013	15-49	5826	Peru 2013 Demographic and Health Survey (Continuous)	DHS	NA	Traditional methods include folk methods.	NA	NA	74	51.3	22.7	9	NA	NA	NA	MW	0	NA	Including folk methods.	0	2013.161621	2013.912354	0
Peru	604	2014	2014	15-49	5954	Peru 2014 Demographic and Health Survey (Continuous)	DHS	NA	Traditional methods include folk methods.	NA	NA	74.6	52.2	22.4	8.6	NA	NA	NA	MW	0	NA	Including folk methods.	0	2014.161621	2014.997314	0
Peru	604	2015	2015	15-49	7517	Peru 2015 Demographic and Health Survey (Continuous)	DHS	NA	Traditional methods include folk methods.	NA	NA	74.6	53.3	21.3	6.5	NA	NA	NA	MW	0	NA	Including folk methods.	0	2015	2016	0
Peru	604	2016	2016	15-49	7518	Peru 2016 Demographic and Health Survey (Continuous)	DHS	NA	Traditional methods include folk methods.	NA	NA	76.2	54.3	21.9	6	NA	NA	NA	MW	0	NA	Including folk methods.	0	2016	2017	0
Peru	604	2017	2017	15-49	7641	Peru 2017 Demographic and Health Survey (Continuous)	DHS	NA	Traditional methods include folk methods.	NA	NA	75.4	54.5	20.9	6.454650366	NA	NA	NA	MW	0	NA	Including folk methods.	0	2017	2018	0
Philippines	608	1978	1978	15-49	821	Philippines 1978 World Fertility Survey	WFS	NA	NA	NA	NA	36.2	16.2	20	NA	NA	NA	NA	MW	0	NA	NA	0	1978.156128	1978.460327	0
Philippines	608	1993	1993	15-49	1836	Philippines 1993 Demographic and Health Survey	DHS	NA	NA	NA	NA	39.97538439	24.85387147	15.12151292	30.16563737	NA	NA	NA	MW	0	NA	NA	0	1993.161621	1993.411011	0
Philippines	608	1995	1995	15-49	3269	Philippines 1995 Annual Family Planning Survey	National survey	NA	NA	NA	NA	50.7	25.4	25.4	NA	NA	NA	NA	MW	0	NA	NA	0	1995	1996	0
Philippines	608	1996	1996	15-49	3270	Philippines 1996 Annual Family Planning Survey	National survey	NA	NA	NA	NA	48.1	30.2	17.9	NA	NA	NA	NA	MW	0	NA	NA	0	1996	1997	0
Philippines	608	1997	1997	15-49	3271	Philippines 1997 Annual Family Planning Survey	National survey	NA	NA	NA	NA	47	30.9	16.1	NA	NA	NA	NA	MW	0	NA	NA	0	1997	1998	0
Philippines	608	1998	1998	15-49	1837	Philippines 1998 Demographic and Health Survey	DHS	NA	NA	NA	NA	47.80969749	28.06253633	19.74716115	24.57051062	NA	NA	NA	MW	0	NA	NA	0	1998.084961	1998.32605	0
Philippines	608	1999	1999	15-49	3273	Philippines 1999 Annual Family Planning Survey	National survey	NA	NA	NA	NA	49.3	32.4	16.9	NA	NA	NA	NA	MW	0	NA	NA	0	1999	2000	0
Philippines	608	2000	2000	15-49	3274	Philippines 2000 Annual Family Planning Survey	Survey	NA	NA	NA	NA	47	32.1	14.7	NA	NA	NA	NA	MW	0	NA	NA	0	2000	2001	0
Philippines	608	2001	2001	15-49	3275	Philippines 2001 Annual Family Planning Survey	National survey	NA	NA	NA	NA	49.5	33.1	16.4	NA	NA	NA	NA	MW	0	NA	NA	0	2001	2002	0
Philippines	608	2002	2002	15-49	3276	Philippines 2002 Annual Family Planning Survey	National survey	NA	NA	NA	NA	48.8	35.1	13.8	NA	NA	NA	NA	MW	0	NA	NA	0	2002	2003	0
Philippines	608	2003	2003	15-49	1850	Philippines 2003 Demographic and Health Survey	DHS	NA	NA	NA	NA	48.87272946	33.19714246	15.67558699	22.50699525	NA	NA	NA	MW	0	NA	NA	0	2003.413696	2003.745239	0
Philippines	608	2004	2004	15-49	3278	Philippines 2004 Annual Family Planning Survey	National survey	NA	NA	NA	NA	49.3	35.1	14.2	NA	NA	NA	NA	MW	0	NA	NA	0	2004	2005	0
Philippines	608	2005	2005	15-49	3279	Philippines 2005 Annual Family Planning Survey	National survey	NA	NA	NA	NA	49.3	36	13.2	NA	NA	NA	NA	MW	0	NA	NA	0	2005	2006	0
Philippines	608	2006	2006	15-49	3280	Philippines 2006 Annual Family Planning Survey	Survey	NA	NA	NA	NA	50.6	35.9	14.8	NA	NA	NA	NA	MW	0	NA	NA	0	2006	2007	0
Philippines	608	2008	2008	15-49	4700	Philippines 2008 Demographic and Health Survey	DHS	NA	NA	NA	NA	50.72954639	33.90408371	16.82546268	22.01793464	NA	NA	NA	MW	0	NA	NA	0	2008.583618	2008.747925	0
Philippines	608	2011	2011	15-49	5335	Philippines 2011 Family Health Survey	National survey	NA	NA	NA	NA	48.9	36.9	12	19.3	NA	NA	NA	MW	0	NA	NA	0	2011	2012	0
Philippines	608	2013	2013	15-49	5613	Philippines 2013 Demographic and Health Survey	DHS	NA	NA	NA	NA	55.11138578	37.37497104	17.73641474	17.49960663	NA	NA	NA	MW	0	NA	NA	0	2013.580811	2013.745239	0
Philippines	608	2017	2017	15-49	7369	Philippines 2017 Demographic and Health Survey	DHS	NA	NA	NA	NA	54.25474254	40.28249919	13.97224335	21.64337833	NA	NA	NA	MW	0	NA	NA	0	2017.580811	2017.830078	0
Poland	616	1972	1972	<45	5154	Poland 1972 Family Inquiry	Survey	NA	Adjusted.	NA	NA	60	13.2	46.8	NA	NA	NA	NA	MW	?	NA	NA	0	1972	1973	0
Poland	616	1977	1977	<45	5155	Poland 1977 Family Survey	Survey	NA	NA	NA	NA	75	26.3	48.8	NA	NA	NA	NA	MW	?	NA	NA	0	1977.747925	1977.830078	0
Poland	616	1991	1991	20-49	2814	Poland 1991 Fertility and Family Survey	FFS	NA	NA	NA	NA	72.75405007	27.98232695	44.77172312	NA	NA	NA	NA	MW	+	NA	NA	0	1991.915039	1991.997314	0
Poland	616	2010	2011	18-49	7427	Poland 2010-2011 Generations and Gender Survey	GGS	NA	Modern methods exclude female and male sterilisation.	NA	NA	50.5	41.3	9.2	NA	NA	NA	NA	MW	+	-	NA	0	2010.800049	2011.158936	0
Portugal	620	1979	1980	15-49	3281	Portugal 1979-1980 World Fertility Survey	WFS	NA	NA	Data pertain to the Mainland of Portugal (excluding the Autonomous Regions of Azores and Madeira).	Data pertain to women exposed to the risk of pregnancy.	76.25	37.71	38.54	NA	Data pertain to the Mainland of Portugal (excluding the Autonomous Regions of Azores and Madeira).	+	NA	MW	0	NA	NA	0	1979.747925	1980.246582	0
Portugal	620	2005	2006	15-55	2943	Portugal 2005-2006 Inquérito Nacional de Saúde	National survey	NA	NA	NA	Data pertain to sexually active, non-pregnant women.	85.10853401	NA	NA	NA	NA	NA	NA	SA	-	NA	NA	0	2005	2007	0
Portugal	620	2014	2014	15-49	6013	Portugal 2014 Health Survey	National survey	NA	NA	NA	Data pertain to non-pregnant women.	73.88698605	NA	NA	NA	NA	+	NA	MW	0	NA	NA	0	2014.665771	2014.915039	0
Puerto Rico	630	1982	1982	15-49	2729	Puerto Rico 1982 Fertility and Family Planning Assessment	National survey	NA	NA	NA	NA	69.4	NA	NA	NA	NA	NA	NA	MW	0	NA	NA	0	1982	1983	0
Puerto Rico	630	1995	1996	15-49	2858	Puerto Rico 1995-1996 Reproductive Health Survey	RHS	NA	NA	NA	NA	77.7	67.6	10.1	4	NA	NA	NA	MW	0	NA	NA	0	1995.835571	1996.580811	0
Qatar	634	1987	1987	15-49	109	Qatar 1987 Child Health Survey	GCHS	NA	NA	NA	NA	32.3	28.9	3.4	NA	NA	NA	NA	MW	0	NA	NA	0	1987	1988	0
Qatar	634	1998	1998	15-49	671	Qatar 1998 Family Health Survey	GFHS	NA	NA	Data pertain to nationals of the country.	NA	43.2	32.3	10.9	NA	Data pertain to nationals of the country.	NA	NA	MW	0	NA	NA	0	1998	1999	0
Qatar	634	2012	2012	15-49	5463	Qatar 2012 Multiple Indicator Cluster Survey	MICS	NA	NA	NA	NA	37.5	34.4	3.1	12.4	NA	NA	NA	MW	0	NA	NA	1	2012	2013	0
Republic of Korea	410	1965	1965	15-44	5164	Republic of Korea 1965 Fertility and Family Planning Survey	Survey	NA	Methods estimated based on ever-use.	NA	NA	16	14	2	NA	NA	NA	NA	MW	?	NA	NA	0	1965	1966	0
Republic of Korea	410	1966	1966	15-44	5165	Republic of Korea 1966 Fertility and Family Planning Survey	Survey	NA	NA	NA	NA	20	15	5	NA	NA	NA	NA	MW	?	NA	NA	0	1966	1967	0
Republic of Korea	410	1971	1971	15-44	124	Republic of Korea 1971 Fertility-Abortion Survey	National survey	NA	NA	NA	NA	24.24047925	20.06846384	4.172015404	NA	NA	NA	NA	MW	?	NA	NA	0	1971	1972	0
Republic of Korea	410	1974	1974	15-49	34	Republic of Korea 1974 World Fertility Survey	WFS	NA	NA	NA	NA	34.9	27	7.9	NA	NA	NA	NA	MW	0	NA	NA	0	1974.580811	1974.997314	0
Republic of Korea	410	1976	1976	15-44	5171	Republic of Korea 1976 National Fertility and Family Planning Evaluation Survey	National survey	NA	NA	NA	NA	44.2	NA	NA	NA	NA	NA	NA	MW	?	NA	NA	0	1976	1977	0
Republic of Korea	410	1979	1979	15-49	4548	Republic of Korea 1979 Contraceptive Prevalence Survey	CPS	NA	NA	NA	NA	54.5	43.1	11.4	NA	NA	NA	NA	MW	0	NA	NA	0	1979	1980	0
Republic of Korea	410	1982	1982	15-44	2730	Republic of Korea 1982 National Fertility and Family Health Survey	National survey	NA	NA	NA	NA	57.7	47.4	10.3	NA	NA	NA	NA	MW	?	NA	NA	0	1982	1983	0
Republic of Korea	410	1985	1985	15-44	2755	Republic of Korea 1985 National Fertility and Family Health Survey	National survey	NA	NA	NA	NA	70.4	NA	NA	NA	NA	NA	NA	MW	?	NA	NA	0	1985	1986	0
Republic of Korea	410	1988	1988	15-44	2787	Republic of Korea 1988 National Fertility and Family Health Survey	National survey	NA	NA	NA	NA	77.1	NA	NA	NA	NA	NA	NA	MW	?	NA	NA	0	1988	1989	0
Republic of Korea	410	1991	1991	15-44	2815	Republic of Korea 1991 National Fertility and Family Health Survey	National survey	NA	NA	NA	NA	79.4	69.5	9.9	NA	NA	NA	NA	MW	?	NA	NA	0	1991	1992	0
Republic of Korea	410	1994	1994	15-44	2844	Republic of Korea 1994 National Fertility and Family Health Survey	National survey	NA	NA	NA	NA	77.4	NA	NA	NA	NA	NA	NA	MW	?	NA	NA	0	1994	1995	0
Republic of Korea	410	1997	1997	15-44	2878	Republic of Korea 1997 National Fertility and Family Health Survey	National survey	NA	NA	NA	NA	80.5	NA	NA	NA	NA	NA	NA	MW	?	NA	NA	0	1997	1998	0
Republic of Korea	410	2000	2000	15-44	3171	Republic of Korea 2000 National Fertility and Family Health Survey	National survey	NA	NA	NA	NA	79.3	NA	NA	NA	NA	NA	NA	MW	?	NA	NA	0	2000	2001	0
Republic of Korea	410	2003	2003	15-44	3172	Republic of Korea 2003 National Fertility and Family Health Survey	National survey	NA	NA	NA	NA	84.5	NA	NA	NA	NA	NA	NA	MW	?	NA	NA	0	2003	2004	0
Republic of Korea	410	2005	2005	20-44	4979	Republic of Korea 2005 National Fertility and Family Health Survey	National survey	NA	NA	NA	NA	80.2	NA	NA	NA	NA	NA	NA	MW	+	NA	NA	0	2005	2006	0
Republic of Korea	410	2006	2006	15-44	3173	Republic of Korea 2006 National Fertility and Family Health Survey	National survey	NA	NA	NA	NA	79.6	NA	NA	NA	NA	NA	NA	MW	?	NA	NA	0	2006	2007	0
Republic of Korea	410	2009	2009	15-44	4980	Republic of Korea 2009 National Fertility and Family Health Survey	National survey	NA	NA	NA	NA	80	NA	NA	NA	NA	NA	NA	MW	?	NA	NA	0	2009	2010	0
Republic of Korea	410	2012	2012	20-44	7439	Republic of Korea 2012 National Fertility and Family Health Survey	National survey	NA	NA	NA	Data pertains to married women only.	77.1	NA	NA	NA	NA	NA	+-	MW	+	NA	NA	0	2012	2013	0
Republic of Korea	410	2015	2015	20-49	7440	Republic of Korea 2015 National Fertility and Family Health Survey	National survey	NA	NA	NA	Data pertains to married women only.	79.6	NA	NA	NA	NA	NA	+-	MW	+	NA	NA	0	2015	2016	0
Republic of Moldova	498	1997	1997	15-44	24	Moldova 1997 Reproductive Health Survey	RHS	NA	NA	NA	NA	73.7	50.1	23.6	6.7	NA	NA	NA	MW	?	NA	NA	0	1997.665771	1997.745239	0
Republic of Moldova	498	2000	2000	15-49	2900	Moldova 2000 Multiple Indicator Cluster Survey	MICS	NA	NA	NA	NA	62.39323444	43.70653872	18.68669572	NA	NA	NA	NA	MW	0	NA	NA	1	2000.523315	2000.679443	0
Republic of Moldova	498	2005	2005	15-49	1820	Moldova 2005 Demographic and Health Survey	DHS	NA	NA	NA	NA	67.77526185	43.84448762	23.93077423	11.36698085	NA	NA	NA	MW	0	NA	NA	0	2005.413696	2005.662964	0
Republic of Moldova	498	2012	2012	15-49	5013	Moldova 2012 Multiple Indicator Cluster Survey	MICS	NA	NA	NA	NA	59.45506793	42.31697303	17.13809491	9.5	NA	NA	NA	MW	0	NA	NA	1	2012.293091	2012.49585	0
Réunion	638	1990	1990	15-49	2800	Reunion 1990 Enquête Fecondité Contraception	National survey	NA	Traditional methods include folk methods.	NA	NA	72.9	67.2	5.8	NA	NA	NA	NA	MW	0	NA	Including folk methods.	0	1990.199951	1990.199951	0
Romania	642	1993	1993	15-44	201	Romania 1993 Reproductive Health Survey	RHS	NA	NA	NA	NA	57.3	13.9	43.4	11.4	NA	NA	NA	MW	?	NA	NA	0	1993	1994	0
Romania	642	1999	1999	15-44	806	Romania 1999 Reproductive Health Survey	RHS	NA	NA	NA	NA	63.8	29.5	34.3	5.6	NA	NA	NA	MW	?	NA	NA	0	1999.49585	1999.830078	0
Romania	642	2004	2004	15-44	2937	Romania 2004 Reproductive and Health Survey	National survey	NA	NA	NA	NA	70.3	38.2	32.2	11.9	NA	NA	NA	MW	?	NA	NA	0	2004	2005	0
Romania	642	2005	2005	18-49	5442	Romania 2005 Generations and Gender Survey	Survey	NA	Modern methods include some cases of sterilisation for non-contraceptive reasons.	NA	Data pertain to women with co-resident male partner.	69.8	50.5	19.4	NA	NA	NA	NA	MW	+	+	NA	0	2005.849365	2005.96167	0
Russian Federation	643	1992	1993	20-49	112	Russian Federation 1992-1993 Longitudinal Monitoring Survey Round II	National survey	NA	NA	NA	NA	62.5	44.4	18.1	NA	NA	NA	NA	MW	+	NA	NA	0	1992.969849	1993.227417	0
Russian Federation	643	1994	1994	20-49	797	Russian Federation 1994 Longitudinal Monitoring Survey Round V	National survey	NA	NA	NA	NA	66.8	48.6	18.2	NA	NA	NA	NA	MW	+	NA	NA	0	1994.832886	1994.997314	0
Russian Federation	643	1995	1995	20-49	11	Russian Federation 1995 Longitudinal Monitoring Survey Round VI	National survey	NA	NA	NA	NA	63.4	47.5	16	NA	NA	NA	NA	MW	+	NA	NA	0	1995.747925	1995.915039	0
Russian Federation	643	1996	1996	20-49	754	Russian Federation 1996 Longitudinal Monitoring Survey Round VII	National survey	NA	NA	NA	NA	65.3	47.1	18.3	NA	NA	NA	NA	MW	+	NA	NA	0	1996.750732	1996.917847	0
Russian Federation	643	2004	2004	18-49	4974	Russian Federation 2004 Parents and Children, Men and Women in Family and Society	GGS	NA	Modern methods include some cases of sterilisation for non-contraceptive reasons.	NA	NA	68.5	56.6	11.9	NA	NA	NA	NA	MW	+	+	NA	0	2004	2005	0
Russian Federation	643	2004	2004	18-49	5443	Russian Federation 2004 Generations and Gender Survey	Survey	NA	Modern methods include some cases of sterilisation for non-contraceptive reasons.	NA	NA	68.5	53	15.5	NA	NA	NA	NA	MW	+	+	NA	0	2004.416382	2004.665771	0
Russian Federation	643	2007	2007	21-49	4975	Russian Federation 2007 Parents and Children, Men and Women in Family and Society	GGS	NA	Modern methods exclude female and male sterilisation.	NA	NA	63	51.5	11.5	NA	NA	NA	NA	MW	+	-	NA	0	2007	2008	0
Russian Federation	643	2007	2007	21-49	7489	Russian Federation 2007 Generations and Gender Survey	Survey	NA	NA	NA	NA	63.2	49.8	13.4	NA	NA	NA	NA	MW	+	NA	NA	0	2007	2007.997314	0
Russian Federation	643	2010	2011	18-49	6008	Russian Federation 2010 Longitudinal Monitoring Survey	Survey	NA	Preliminary data.	NA	NA	64.9	54.4	9.6	NA	NA	NA	NA	MW	+	NA	NA	0	2010.49585	2011.161621	0
Russian Federation	643	2011	2011	15-44	5551	Russian Federation 2011 Reproductive Health Survey	National survey	NA	NA	NA	NA	68	55	13	8	NA	NA	NA	MW	?	NA	NA	0	2011	2012	0
Rwanda	646	1983	1983	15-50	698	Rwanda 1983 World Fertility Survey	Survey	NA	NA	NA	Data pertain to fecund women.	11	0.9	10.1	NA	NA	+	NA	MW	0	NA	NA	0	1983	1984	0
Rwanda	646	1992	1992	15-49	1854	Rwanda 1992 Demographic and Health Survey	DHS	NA	NA	NA	NA	21.17515502	12.91329359	8.261861428	38.21553842	NA	NA	NA	MW	0	NA	NA	0	1992.416382	1992.832886	0
Rwanda	646	2000	2000	15-49	1855	Rwanda 2000 Demographic and Health Survey	DHS	NA	NA	NA	NA	13.24439066	5.666335125	7.578055539	36.3748063	NA	NA	NA	MW	0	NA	NA	0	2000.416382	2000.665771	0
Rwanda	646	2005	2005	15-49	1717	Rwanda 2005 Demographic and Health Survey	DHS	NA	NA	NA	NA	17.38191849	9.810457358	7.571461135	38.46575688	NA	NA	NA	MW	0	NA	NA	0	2005.084961	2005.578125	0
Rwanda	646	2007	2008	15-49	2524	Rwanda 2007-2008 Demographic and Health Survey (Interim)	DHS	NA	NA	NA	NA	36.37142336	27.08944945	9.281973911	34.36382125	NA	NA	NA	MW	0	NA	NA	0	2007.915039	2008.328735	0
Rwanda	646	2010	2011	15-49	5066	Rwanda 2010 Demographic and Health Survey	DHS	NA	NA	NA	NA	51.58333056	44.50372999	7.079600571	20.80017658	NA	NA	NA	MW	0	NA	NA	0	2010.665771	2011.243896	0
Rwanda	646	2014	2015	15-49	5796	Rwanda 2014-2015 Demographic and Health Survey	DHS	NA	NA	NA	NA	53.24877693	46.64303949	6.605737441	18.9465896	NA	NA	NA	MW	0	NA	NA	0	2014.832886	2015.32605	0
Saint Kitts and Nevis	659	1984	1984	15-44	2748	Saint Kitts and Nevis 1984 Contraceptive Prevalence Survey	CCPS	NA	NA	NA	NA	40.6	NA	NA	NA	NA	NA	NA	MW	?	NA	NA	0	1984	1985	0
Saint Lucia	662	1981	1981	15-44	2720	Saint Lucia 1981 Contraceptive Prevalence Survey	CPS	NA	NA	NA	Data pertain to women exposed to the risk of pregnancy.	52.2	NA	NA	NA	NA	+	NA	MW	?	NA	NA	0	1981	1982	0
Saint Lucia	662	1988	1988	15-44	2788	Saint Lucia 1988 IPPF-WHR Caribbean Contraceptive Prevalence Survey	CCPS	NA	NA	NA	NA	51.9	NA	NA	NA	NA	NA	NA	MW	?	NA	NA	0	1988	1989	0
Saint Lucia	662	2011	2012	15-49	5027	Saint Lucia 2012 Multiple Indicator Cluster Survey	MICS	NA	NA	NA	NA	55.47194257	52.43291983	3.039022743	17	NA	NA	NA	MW	0	NA	NA	1	2011	2013	0
Saint Vincent and the Grenadines	670	1981	1981	15-44	2721	Saint Vincent and the Grenadines 1981 Contraceptive Prevalence Survey	CPS	NA	NA	NA	Data pertain to women exposed to the risk of pregnancy.	55.5	51.6	2.3	NA	NA	+	NA	MW	?	NA	NA	0	1981	1982	0
Saint Vincent and the Grenadines	670	1988	1988	15-44	2789	Saint Vincent and the Grenadines 1988 IPPF-WHR Caribbean Contraceptive Prevalence Survey	CCPS	NA	NA	NA	Data pertain to fecund women.	58.3	NA	NA	NA	NA	+	NA	MW	?	NA	NA	0	1988	1989	0
Samoa	882	2009	2009	15-49	3358	Samoa 2009 Demographic and Health Survey	DHS	NA	Traditional methods include folk methods.	NA	NA	28.7	26.7	2	47.7	NA	NA	NA	MW	0	NA	Including folk methods.	0	2009.580811	2009.745239	0
Samoa	882	2014	2014	15-49	6014	Samoa 2014 Demographic and Health Survey (national)	National survey	NA	NA	NA	NA	26.9	24.3	2.6	34.8	NA	NA	NA	MW	0	NA	NA	0	2014.49585	2014.580811	0
Sao Tome and Principe	678	2000	2000	15-49	1899	Sao Tome and Principe 2000 Multiple Indicator Cluster Survey	MICS	NA	NA	NA	NA	29.28015017	27.98175495	1.298395226	NA	NA	NA	NA	MW	0	NA	NA	1	2000.583618	2000.747925	0
Sao Tome and Principe	678	2006	2006	15-49	20	Sao Tome and Principe 2006 Multiple Indicator Cluster Survey	MICS	NA	NA	NA	NA	30.7	28.5	2.2	15.7	NA	NA	NA	MW	0	NA	NA	1	2006.372559	2006.465698	0
Sao Tome and Principe	678	2014	2014	15-49	5644	Sao Tome and Principe 2014 Multiple Indicator Cluster Survey	MICS	NA	NA	NA	NA	40.48463076	37.39247534	3.092155421	32.67369553	NA	NA	NA	MW	0	NA	NA	1	2014	2015	0
Sao Tome and Principe	678	2008	2009	15-49	2556	Sao Tome and Principe 2008-2009 Demographic and Health Survey	DHS	NA	NA	NA	NA	38.38906907	33.68414859	4.704920474	37.55342603	NA	NA	NA	MW	0	NA	NA	0	2008.668457	2009.082153	0
Saudi Arabia	682	1996	1997	15-49	194	Saudi Arabia 1996-1997 Family Health Survey	GFHS	NA	NA	Data pertain to nationals of the country.	NA	31.8	28.5	3.3	NA	Data pertain to nationals of the country.	NA	NA	MW	0	NA	NA	0	1996.668457	1997.079468	0
Saudi Arabia	682	1999	1999	15-49	169	Saudi Arabia 1999 Demographic Survey	National survey	NA	NA	Data pertain to nationals of the country.	NA	20.8	NA	NA	NA	Data pertain to nationals of the country.	NA	NA	MW	0	NA	NA	0	1999.123291	1999.123291	0
Saudi Arabia	682	2007	2007	15-49	3297	Saudi Arabia 2007 Demographic Survey	National survey	NA	NA	Data pertain to nationals of the country.	NA	23.8	NA	NA	NA	Data pertain to nationals of the country.	NA	NA	MW	0	NA	NA	0	2007.123291	2007.123291	0
Saudi Arabia	682	2016	2016	15-49	7336	Saudi Arabia 2016 Demographic Survey	National survey	NA	NA	Data pertain to nationals of the country.	NA	24.64637039	20.85437997	3.791990423	NA	Data pertain to nationals of the country.	NA	NA	MW	0	NA	NA	0	2016.32605	2016.432861	0
Senegal	686	1978	1978	15-49	44	Senegal 1978 World Fertility Survey	WFS	NA	NA	NA	NA	3.9	0.6	3.3	NA	NA	NA	NA	MW	0	NA	NA	0	1978.30957	1978.827393	0
Senegal	686	1986	1986	15-49	1794	Senegal 1986 Demographic and Health Survey	DHS	NA	NA	NA	NA	11.26634958	2.378121284	8.8882283	37.4	NA	NA	NA	MW	0	NA	NA	0	1986.246582	1986.578125	0
Senegal	686	1992	1993	15-49	1730	Senegal 1992-1993 Demographic and Health Survey	DHS	NA	NA	NA	NA	7.483146067	4.786516854	2.696629213	28.83146067	NA	NA	NA	MW	0	NA	NA	0	1992.835571	1993.662964	0
Senegal	686	1997	1997	15-49	1795	Senegal 1997 Demographic and Health Survey	DHS	NA	NA	NA	NA	12.93624691	8.126650667	4.809596242	34.98580816	NA	NA	NA	MW	0	NA	NA	0	1997	1997.32605	0
Senegal	686	1999	1999	15-49	1867	Senegal 1999 Demographic and Health Survey	DHS	NA	Traditional methods include folk methods.	NA	NA	10.5	8.2	2.3	NA	NA	NA	NA	MW	0	NA	Including folk methods.	0	1999.747925	1999.997314	0
Senegal	686	2005	2005	15-49	1705	Senegal 2005 Demographic and Health Survey	DHS	NA	NA	NA	NA	11.81785479	10.31079922	1.50705557	31.97595012	NA	NA	NA	MW	0	NA	NA	0	2005.084961	2005.411011	0
Senegal	686	2010	2011	15-49	5274	Senegal 2010-2011 Enquête Démographique et de Santé à Indicateurs Multiples	DHS	NA	NA	NA	NA	13.13026468	12.09578152	1.034483162	30.08722795	NA	NA	NA	MW	0	NA	NA	0	2010.747925	2011.32605	0
Senegal	686	2012	2013	15-49	5490	Senegal 2012-2013 Enquête Démographique et de Santé Continue	DHS	NA	NA	NA	NA	17.83792079	16.08999249	1.747928299	29.20973888	NA	NA	NA	MW	0	NA	NA	0	2012.668457	2013.493164	0
Senegal	686	2014	2014	15-49	5779	Senegal 2014 Demographic and Health Survey	DHS	NA	NA	NA	NA	22.16176502	20.28152249	1.880242528	25.55783356	NA	NA	NA	MW	0	NA	NA	0	2014	2014.830078	0
Senegal	686	2015	2015	15-49	5955	Senegal 2015 Demographic and Health Survey	DHS	NA	NA	NA	NA	23.33017002	21.11548802	2.214682001	25.24116792	NA	NA	NA	MW	0	NA	NA	0	2015	2015.830078	0
Senegal	686	2016	2016	15-49	7370	Senegal 2016 Demographic and Health Survey	DHS	NA	NA	NA	NA	25.13257283	23.01135006	2.121222775	23.62047382	NA	NA	NA	MW	0	NA	NA	0	2016	2016.832886	0
Senegal	686	2017	2017	15-49	7630	Senegal 2017 Demographic and Health Survey (DHS)	DHS	NA	NA	NA	NA	27.75149425	26.21544594	1.536048307	25.13548894	NA	NA	NA	MW	0	NA	NA	0	2017.246582	2017.997314	0
Serbia	688	2000	2000	15-49	2901	Serbia 2000 Multiple Indicator Cluster Survey (Federal Republic of Yugoslavia)	Survey	NA	NA	NA	NA	58.7	33	25.8	NA	NA	NA	NA	MW	0	NA	NA	0	2000.468506	2000.550659	0
Serbia	688	2005	2006	15-49	2557	Serbia 2005-2006 Multiple Indicator Cluster Survey	MICS	NA	NA	NA	NA	41.29240737	18.96374143	22.32866593	NA	NA	NA	NA	MW	0	NA	NA	1	2005.747925	2006.082153	0
Serbia	688	2010	2010	15-49	5024	Serbia 2010 Multiple Indicator Cluster Survey	MICS	NA	NA	NA	NA	60.83519849	22.2168266	38.61837189	6.6	NA	NA	NA	MW	0	NA	NA	1	2010.832886	2010.997314	0
Serbia	688	2014	2014	15-49	5578	Serbia 2014 Multiple Indicator Cluster Survey	MICS	NA	NA	NA	NA	58.39362879	18.41890166	39.97472713	14.94298544	NA	NA	NA	MW	0	NA	NA	1	2014.084961	2014.32605	0
Sierra Leone	694	2000	2000	15-49	1936	Sierra Leone 2000 Multiple Indicator Cluster Survey	MICS	NA	NA	NA	NA	4.284328722	3.931393264	0.352935458	NA	NA	NA	NA	MW	0	NA	NA	1	2000.249268	2000.3479	0
Sierra Leone	694	2005	2005	15-49	41	Sierra Leone 2005 Multiple Indicator Cluster Survey	MICS	NA	NA	NA	NA	5.253615515	4.880823872	0.372791644	NA	NA	NA	NA	MW	0	NA	NA	1	2005.747925	2005.912354	0
Sierra Leone	694	2008	2008	15-49	4550	Sierra Leone 2008 Demographic and Health Survey	DHS	NA	NA	NA	NA	8.205049565	6.74462307	1.460426495	28.36697343	NA	NA	NA	MW	0	NA	NA	0	2008.249268	2008.49585	0
Sierra Leone	694	2010	2010	15-49	5025	Sierra Leone 2010 Multiple Indicator Cluster Survey	MICS	NA	NA	NA	NA	11.01261892	10.19829104	0.814327889	27.4	NA	NA	NA	MW	0	NA	NA	1	2010.747925	2010.997314	0
Sierra Leone	694	2013	2013	15-49	5556	Sierra Leone 2013 Demographic and Health Survey	DHS	NA	NA	NA	NA	16.63053743	15.60313184	1.027405591	24.99372151	NA	NA	NA	MW	0	NA	NA	0	2013.413696	2013.830078	0
Sierra Leone	694	2017	2017	15-49	5679	Sierra Leone 2017 Multiple Indicator Cluster Survey	MICS	NA	NA	NA	NA	22.5	21.8	0.7	26.3	NA	NA	NA	MW	0	NA	NA	1	2017	2018	0
Singapore	702	1973	1973	15-44	4971	Singapore 1973 First National Survey on Family Planning	National survey	NA	NA	NA	NA	60.1	52.8	7.3	NA	NA	NA	NA	MW	?	NA	NA	0	1973	1974	0
Singapore	702	1977	1977	15-44	4972	Singapore 1977 Second National Survey on Family Planning	National survey	NA	NA	NA	NA	71.3	62.8	8.5	NA	NA	NA	NA	MW	?	NA	NA	0	1977	1978	0
Singapore	702	1982	1982	15-49	2731	Singapore 1982 Third National Survey on Family Planning	National survey	NA	NA	NA	NA	74	59	15	NA	NA	NA	NA	MW	0	NA	NA	0	1982	1983	0
Singapore	702	1987	1987	15-49	2776	Singapore 1987 National Family Planning and Population Survey	National survey	NA	NA	NA	NA	67	53	14	NA	NA	NA	NA	MW	0	NA	NA	0	1987	1988	0
Singapore	702	1992	1992	15-49	2825	Singapore 1992 National Family Planning and Population Survey	National survey	NA	NA	NA	NA	65	52	13	NA	NA	NA	NA	MW	0	NA	NA	0	1992	1993	0
Singapore	702	1997	1997	15-44	2880	Singapore 1997 National Family Planning and Population Survey	Survey	NA	Adjusted.	NA	NA	62	55	7	NA	NA	NA	NA	MW	?	NA	NA	0	1997	1998	0
Slovenia	705	1994	1995	15-44	2845	Slovenia 1994-1995 Fertility and Family Survey	FFS	NA	NA	NA	NA	78.88382046	63.18138487	15.7024356	9.2	NA	NA	NA	MW	?	NA	NA	0	1994.915039	1995.997314	0
Solomon Islands	90	2006	2007	15-49	2953	Solomon Islands 2006-2007 Demographic and Health Survey	National survey	NA	Traditional methods include folk methods.	NA	NA	34.6	27.4	7.2	11.1	NA	NA	NA	MW	0	NA	Including folk methods.	0	2006.769897	2007.32605	0
Solomon Islands	90	2015	2015	15-49	7516	Solomon Islands 2015 Demographic and Health Survey	National survey	NA	NA	NA	NA	29.3	24.3	5	34.7	NA	NA	NA	MW	0	NA	NA	0	2015.260254	2015.71228	0
Somalia	706	1999	1999	15-49	1897	Somalia 1999 Multiple Indicator Cluster Survey	MICS	NA	NA	NA	NA	7.9	1	7	NA	NA	NA	NA	MW	0	NA	NA	1	1999	2000	0
Somalia	706	2006	2006	15-49	141	Somalia 2006 Multiple Indicator Cluster Survey	MICS	NA	NA	NA	NA	14.59527888	1.1682672	13.42701168	NA	NA	NA	NA	MW	0	NA	NA	1	2006.580811	2006.745239	0
South Africa	710	1987	1989	<50	2790	South Africa 1987-1989 Demographic and Health Survey (national)	Survey	NA	NA	NA	NA	49.7	48.4	1.2	NA	NA	NA	NA	MW	?	NA	NA	0	1987	1990	0
South Africa	710	1998	1998	15-49	1721	South Africa 1998 Demographic and Health Survey	DHS	NA	NA	NA	NA	56.26031235	55.11497473	1.145337625	16.51754318	NA	NA	NA	MW	0	NA	NA	0	1998	1998.745239	0
South Africa	710	2003	2004	15-49	1720	South Africa 2003 Demographic and Health Survey	DHS	NA	NA	NA	NA	59.9	59.9	0	13.8	NA	NA	NA	MW	0	NA	NA	0	2003.747925	2004.665771	0
South Africa	710	2016	2016	15-49	5797	South Africa 2016 Demographic and Health Survey (DHS)	DHS	NA	NA	NA	NA	54.6	54	0.6	14.7	NA	NA	NA	MW	0	NA	NA	0	2016.416382	2016.915039	0
South Sudan	728	2006	2006	15-49	5240	South Sudan 2006 Household Health Survey	Survey	NA	Estimate.	NA	NA	3.5	3.3	0.2	NA	NA	NA	NA	MW	0	NA	NA	0	2006	2007	0
South Sudan	728	2010	2010	15-49	5560	South Sudan 2010 Household Health Survey Second Round	MICS	NA	NA	NA	NA	4.000601836	1.586013501	2.414588335	26.3	NA	NA	NA	MW	0	NA	NA	1	2010.238403	2010.493164	0
Spain	724	1977	1977	18-49	4970	Spain 1977 Encuesta de Fecundidad	Survey	NA	NA	NA	NA	47.1	18.6	25.8	NA	NA	NA	NA	MW	+	NA	NA	0	1977.832886	1977.997314	0
Spain	724	1985	1985	18-50	2756	Spain 1985 Fertility Survey	National survey	NA	NA	NA	NA	62.141894	41.588639	20.5532552	NA	NA	NA	NA	MW	+	NA	NA	0	1985	1986	0
Spain	724	1994	1995	18-49	2860	Spain 1994-1995 Fertility and Family Survey	FFS	NA	Modern methods include some cases of sterilisation for non-contraceptive reasons.	NA	NA	81.1	67.5	13.6	11.8	NA	NA	NA	MW	+	+	NA	0	1994.832886	1995.912354	0
Spain	724	1999	1999	15-49	2890	Spain 1999 Fertility Survey	National survey	NA	NA	NA	NA	71.9187	66.42935	5.4893567	NA	NA	NA	NA	MW	0	NA	NA	0	1999	2000	0
Spain	724	2006	2006	15-49	3309	Spain 2006 Fertility and Values Survey	National survey	NA	NA	NA	NA	65.7	62.2	3.5	NA	NA	NA	NA	MW	0	NA	NA	0	2006	2007	0
Sri Lanka	144	1975	1975	15-49	174	Sri Lanka 1975 World Fertility Survey	Survey	NA	NA	Excluding the Northern and Eastern Province.	NA	34.4	20.2	14.2	NA	Excluding the Northern and Eastern Province.	NA	NA	MW	0	NA	NA	0	1975	1976	0
Sri Lanka	144	1977	1977	15-49	5173	Sri Lanka 1977 Family Health Impact Survey	Survey	NA	NA	NA	NA	48.6	26.9	21.7	NA	NA	NA	NA	MW	0	NA	NA	0	1977	1978	0
Sri Lanka	144	1981	1982	15-49	5174	Sri Lanka 1981-1982 Family Health Impact Survey	National survey	NA	NA	Excluding the Northern and Eastern Province.	NA	47.7	33.7	14	NA	Excluding the Northern and Eastern Province.	NA	NA	MW	0	NA	NA	0	1981	1983	0
Sri Lanka	144	1982	1982	15-49	2732	Sri Lanka 1982 Contraceptive Prevalence Survey	CPS	NA	NA	Excluding the Northern and Eastern Province.	NA	57.8	31.9	26	NA	Excluding the Northern and Eastern Province.	NA	NA	MW	0	NA	NA	0	1982	1983	0
Sri Lanka	144	1987	1987	15-49	1718	Sri Lanka 1987 Demographic and Health Survey	DHS	NA	NA	NA	NA	61.69821817	40.61031945	21.08789872	12.3	Excluding the Northern and Eastern Province.	NA	NA	MW	0	NA	NA	0	1987	1987.243896	0
Sri Lanka	144	1993	1993	15-49	2833	Sri Lanka 1993 Demographic and Health Survey (national)	National survey	NA	NA	Excluding the Northern and Eastern Province.	NA	66.1	43.6	22.5	NA	Excluding the Northern and Eastern Province.	NA	NA	MW	0	NA	NA	0	1993	1994	0
Sri Lanka	144	2000	2000	15-49	2902	Sri Lanka 2000 Demographic and Health Survey (national)	National survey	NA	NA	NA	NA	70	49.5	20.5	18.2	NA	NA	NA	MW	0	NA	NA	0	2000.331543	2000.665771	0
Sri Lanka	144	2006	2007	15-49	4553	Sri Lanka 2006-2007 Demographic and Health Survey	DHS	NA	Traditional methods include folk methods.	Excluding the Northern Province.	NA	68.4	52.5	15.9	7.3	Excluding the Northern Province.	NA	NA	MW	0	NA	Including folk methods.	0	2006.665771	2007.830078	0
Sri Lanka	144	2016	2016	15-49	6094	Sri Lanka 2016 Demographic and Health Survey (national)	National survey	NA	NA	NA	NA	64.6	53.6	11	7.5	NA	NA	NA	MW	0	NA	NA	0	2016.367065	2016.874023	0
State of Palestine	275	1996	1996	15-49	2867	State of Palestine 1996 Health Survey	Survey	NA	NA	NA	NA	45.2	30.7	14.5	NA	NA	NA	NA	MW	0	NA	NA	0	1996	1997	0
State of Palestine	275	2000	2000	15-49	813	State of Palestine 2000 Health Survey	National survey	NA	NA	NA	NA	51.4	NA	NA	NA	NA	NA	NA	MW	0	NA	NA	0	2000	2001	0
State of Palestine	275	2004	2004	15-49	807	State of Palestine 2004 Demographic and Health Survey (national)	National survey	NA	NA	NA	NA	50.8	37.6	13.2	NA	NA	NA	NA	MW	0	NA	NA	0	2004.498657	2004.515015	0
State of Palestine	275	2006	2007	15-49	823	State of Palestine 2006 Palestinian Family Health Survey	Survey	NA	NA	NA	NA	50.2	38.9	11.3	NA	NA	NA	NA	MW	0	NA	NA	0	2006.49585	2007.052002	0
State of Palestine	275	2010	2010	15-49	5019	State of Palestine 2010 Family Health Survey	MICS	NA	NA	NA	NA	52.5232375	41.4129158	11.1103217	15.6	NA	NA	NA	MW	0	NA	NA	1	2010.49585	2010.745239	0
State of Palestine	275	2014	2014	15-49	5563	State of Palestine 2014 MICS	MICS	NA	NA	NA	NA	57.16260552	43.9914855	13.17112002	10.87703799	NA	NA	NA	MW	0	NA	NA	1	2013.832886	2014.32605	0
Sudan	729	1978	1979	15-50	5212	Sudan 1978-1979 Fertility Survey	WFS	NA	NA	Data pertain to pre-secession Northern Sudan.	NA	4.6	3.9	0.7	NA	Data pertain to pre-secession Northern Sudan.	NA	NA	MW	0	NA	NA	0	1978	1980	0
Sudan	729	1989	1990	15-49	5219	Sudan 1989-1990 Demographic and Health Survey	DHS	NA	NA	NA	NA	8.666666667	5.518518519	3.148148148	NA	NA	NA	NA	MW	0	NA	NA	0	1989.832886	1990.411011	0
Sudan	729	1992	1993	15-49	5220	Sudan 1992-1993 Maternal and Child Health Survey	PAPCHILD	NA	NA	Data pertain to pre-secession Northern Sudan.	NA	9.9	6.9	3	26	Data pertain to pre-secession Northern Sudan.	NA	NA	MW	0	NA	NA	0	1992	1994	0
Sudan	729	1999	1999	15-49	5215	Sudan 1999 National Safe Motherhood Survey	Survey	NA	NA	Data pertain to pre-secession Northern Sudan.	NA	7	5.4	2	NA	Data pertain to pre-secession Northern Sudan.	NA	NA	MW	0	NA	NA	0	1999.328735	1999.413696	0
Sudan	729	2006	2006	15-49	5223	Sudan 2006 Household Health Survey	Survey	NA	Estimate.	Data pertain to pre-secession Northern Sudan.	NA	9.5	9	0.4	NA	Data pertain to pre-secession Northern Sudan.	NA	NA	MW	0	NA	NA	0	2006	2007	0
Sudan	729	2010	2010	15-49	5355	Sudan 2010 Household Health Survey Second Round	MICS	NA	NA	NA	NA	9.055340788	8.4676666	0.587674189	28.9	NA	NA	NA	MW	0	NA	NA	1	2010.49585	2010.912354	0
Sudan	729	2014	2014	15-49	5593	Sudan 2014 Multiple Indicator Cluster Survey	MICS	NA	NA	NA	NA	12.77805417	12.0365513	0.741502869	26.57926083	NA	NA	NA	MW	0	NA	NA	1	2014.69043	2014.846558	0
Suriname	740	1999	2000	15-49	1945	Suriname 2000 Multiple Indicator Cluster Survey	MICS	NA	NA	NA	NA	42.13614858	40.7135833	1.422565279	NA	NA	NA	NA	MW	0	NA	NA	1	1999.832886	2000.328735	0
Suriname	740	2006	2006	15-49	1919	Suriname 2006 Multiple Indicator Cluster Survey	MICS	NA	NA	NA	NA	45.64332861	45.02223907	0.621089543	NA	NA	NA	NA	MW	0	NA	NA	1	2006.246582	2006.411011	0
Suriname	740	2010	2010	15-49	5030	Suriname 2010 Multiple Indicator Cluster Survey	MICS	NA	NA	NA	NA	47.60297893	47.18179477	0.421184164	16.9	NA	NA	NA	MW	0	NA	NA	1	2010.523315	2010.553467	0
Eswatini	748	2000	2000	15-49	1931	Swaziland 2000 Multiple Indicator Cluster Survey	MICS	NA	NA	NA	NA	27.80593861	26.21958361	1.586354997	NA	NA	NA	NA	MW	0	NA	NA	1	2000.498657	2000.747925	0
Eswatini	748	2006	2007	15-49	1695	Swaziland 2006-2007 Demographic and Health Survey	DHS	NA	NA	NA	NA	50.6410979	47.70350364	2.937594258	24.7412272	NA	NA	NA	MW	0	NA	NA	0	2006.49585	2007.158936	0
Eswatini	748	2010	2010	15-49	5031	Swaziland 2010 Multiple Indicator Cluster Survey	MICS	NA	NA	NA	NA	65.19109455	63.12383748	2.067257064	13	NA	NA	NA	MW	0	NA	NA	1	2010.610962	2010.904053	0
Eswatini	748	2014	2014	15-49	5584	Swaziland 2014 Multiple Indicator Cluster Survey	MICS	NA	NA	NA	NA	66.14127978	65.53212172	0.609158059	15.22971275	NA	NA	NA	MW	0	NA	NA	1	2014.49585	2014.830078	0
Switzerland	756	1980	1980	See notes	2706	Switzerland 1980 Kontrazeption in der Schweiz	Survey	NA	NA	NA	Data pertain to a sample of husbands and wives married between 1970 and 1979.	71.2	64.9	6.4	NA	NA	NA	NA	HW	?	NA	NA	0	1980	1981	0
Switzerland	756	1994	1995	20-49	2846	Switzerland 1994-1995 Fertility and Family Survey	FFS	NA	Modern methods include some cases of sterilisation for non-contraceptive reasons.	NA	NA	82.00750561	77.54679214	4.460713468	NA	NA	NA	NA	MW	+	+	NA	0	1994.747925	1995.411011	0
Switzerland	756	2012	2012	15-49	6018	Switzerland 2012 Health Survey	National survey	NA	NA	NA	NA	72.9594	69.2154	3.7438	NA	NA	NA	NA	MW	0	NA	NA	0	2012	2013	0
Syrian Arab Republic	760	1978	1978	15-49	125	Syrian Arab Republic 1978 World Fertility Survey	WFS	NA	NA	NA	Data pertain to women exposed to the risk of pregnancy.	29.5	22.4	7.1	NA	NA	+	NA	MW	0	NA	NA	0	1978	1979	0
Syrian Arab Republic	760	1993	1993	15-49	663	Syrian Arab Republic 1993 Maternal and Child Health Survey	PAPCHILD	NA	NA	NA	NA	39.6	28.3	11.3	NA	NA	NA	NA	MW	0	NA	NA	0	1993	1994	0
Syrian Arab Republic	760	2001	2001	15-49	147	Syrian Arab Republic 2001 Family Health Survey	PAPFAM	NA	NA	NA	NA	46.6	35.1	11.5	NA	NA	NA	NA	MW	0	NA	NA	0	2001.832886	2001.953369	0
Syrian Arab Republic	760	2006	2006	15-49	51	Syrian Arab Republic 2006 Multiple Indicator Cluster Survey	MICS	NA	NA	NA	NA	58.29429438	46.31627127	11.97802311	NA	NA	NA	NA	MW	0	NA	NA	1	2006.328735	2006.493164	0
Syrian Arab Republic	760	2009	2009	15-49	5399	Syrian Arab Republic 2009 Family Health Survey	PAPFAM	NA	NA	NA	NA	53.9	37.5	16.4	16.4	NA	NA	NA	MW	0	NA	NA	0	2009	2010	0
Tajikistan	762	2000	2000	15-49	1924	Tajikistan 2000 Multiple Indicator Cluster Survey	MICS	NA	NA	NA	NA	33.91634981	28.28897338	5.627376426	NA	NA	NA	NA	MW	0	NA	NA	1	2000.512329	2000.594482	0
Tajikistan	762	2005	2005	15-49	724	Tajikistan 2005 Multiple Indicator Cluster Survey	MICS	NA	NA	NA	NA	37.94955437	36.14959539	1.799958976	NA	NA	NA	NA	MW	0	NA	NA	1	2005.665771	2005.830078	0
Tajikistan	762	2007	2007	15-49	5176	Tajikistan 2007 Living Standards Measurement Survey	LSMS	NA	NA	NA	NA	37.1	31.5721	5.565	NA	NA	NA	NA	MW	0	NA	NA	0	2007	2008	0
Tajikistan	762	2012	2012	15-49	5070	Tajikistan 2012 Demographic and Health Survey	DHS	NA	NA	NA	NA	27.92422658	25.8416423	2.082584281	22.86343948	NA	NA	NA	MW	0	NA	NA	0	2012.498657	2012.747925	0
Tajikistan	762	2017	2017	15-49	7371	Tajikistan 2017 Demographic and Health Survey (DHS)	DHS	NA	NA	NA	NA	29.27713962	27.12189182	2.155247802	31.24936221	NA	NA	NA	MW	0	NA	NA	0	2017.599976	2017.860229	0
TFYR Macedonia	807	2011	2011	15-49	5035	The former Yugoslav Republic of Macedonia 2011 Multiple Indicator Cluster Survey	MICS	NA	NA	NA	NA	40.37709211	12.99252856	27.38456355	17.2	NA	NA	NA	MW	0	NA	NA	1	2011.246582	2011.082153	0
Thailand	764	1969	1970	15-44	3319	Thailand 1969-1970 Longitudinal Study of Social, Economic and Demographic Change	National survey	NA	NA	NA	NA	14.8	NA	NA	NA	NA	NA	NA	MW	?	NA	NA	0	1969.246582	1970.411011	0
Thailand	764	1972	1973	15-44	4643	Thailand 1972-1973 Longitudinal Study of Social, Economic and Demographic Change	National survey	NA	NA	NA	NA	26.3	25.7	0.6	NA	NA	NA	NA	MW	?	NA	NA	0	1972.249268	1973.411011	0
Thailand	764	1975	1975	15-49	702	Thailand 1975 World Fertility Survey	WFS	NA	NA	NA	NA	33.3	30	3	NA	NA	NA	NA	MW	0	NA	NA	0	1975.246582	1975.411011	0
Thailand	764	1978	1978	15-44	4644	Thailand 1978 Contraceptive Prevalence Survey	Survey	NA	NA	NA	NA	53.4	49.3	4.1	NA	NA	NA	NA	MW	?	NA	NA	0	1978.832886	1978.997314	0
Thailand	764	1981	1981	15-44	105	Thailand 1981 Contraceptive Prevalence Survey	National survey	NA	NA	NA	NA	58.2	NA	NA	NA	NA	NA	NA	MW	?	NA	NA	0	1981.227417	1981.438354	0
Thailand	764	1984	1984	15-49	193	Thailand 1984 Contraceptive Prevalence Survey	National survey	NA	NA	NA	NA	62.2	NA	NA	NA	NA	NA	NA	MW	0	NA	NA	0	1984	1985	0
Thailand	764	1987	1987	15-49	1783	Thailand 1987 Demographic and Health Survey	DHS	NA	NA	NA	NA	65.47497	63.63594614	1.839023864	11.1	NA	NA	NA	MW	0	NA	NA	0	1987.161621	1987.493164	0
Thailand	764	1989	1989	15-44	25	Thailand 1989 Survey of Population Change	Survey	NA	Adjusted.	NA	NA	66.2	64.2	2	NA	NA	NA	NA	MW	?	NA	NA	0	1989	1990	0
Thailand	764	1993	1993	15-44	2834	Thailand 1993 Survey on the Status of Women and Fertility	Survey	NA	NA	NA	NA	73.9	72.2	1.9	NA	NA	NA	NA	MW	?	NA	NA	0	1993	1994	0
Thailand	764	1995	1996	15-49	788	Thailand 1995-1996 Survey of Population Change	National survey	NA	NA	NA	NA	73.6	72.2	1.4	NA	NA	NA	NA	MW	0	NA	NA	0	1995	1997	0
Thailand	764	1996	1997	15-44	2869	Thailand 1996-1997 Contraceptive Prevalence Survey	Survey	NA	NA	NA	NA	72.2	69.8	2.4	NA	NA	NA	NA	MW	?	NA	NA	0	1996	1998	0
Thailand	764	2001	2001	15-49	5178	Thailand 2001 Economic Crisis, Demographic Dynamics and Family in Thailand	Survey	NA	NA	NA	NA	77.8	76.1	1.6	NA	NA	NA	NA	MW	0	NA	NA	0	2001	2002	0
Thailand	764	2005	2006	15-49	111	Thailand 2005-2006 Survey of Population Change	National survey	NA	NA	NA	NA	73.8	72.5	1.3	NA	NA	NA	NA	MW	0	NA	NA	0	2005	2007	0
Thailand	764	2005	2006	15-49	175	Thailand 2005-2006 Multiple Indicator Cluster Survey	MICS	NA	NA	NA	NA	76.66148446	75.43400527	1.227479186	NA	NA	NA	NA	MW	0	NA	NA	1	2005.915039	2006.158936	0
Thailand	764	2006	2006	15-49	5179	Thailand 2006 Reproductive Health Survey	National survey	NA	NA	NA	NA	81.05657876	79.76719136	1.289387396	3.1	NA	NA	NA	MW	0	NA	NA	0	2006	2007	0
Thailand	764	2009	2009	15-49	5400	Thailand 2009 Reproductive Health Survey	National survey	NA	NA	NA	NA	79.6	77.4	2.2	NA	NA	NA	NA	MW	0	NA	NA	0	2009	2010	0
Thailand	764	2012	2012	15-49	5034	Thailand 2012 Multiple Indicator Cluster Survey	MICS	NA	NA	NA	NA	79.27499234	76.95125392	2.323738418	6.9	NA	NA	NA	MW	0	NA	NA	1	2012.668457	2012.915039	0
Thailand	764	2015	2016	15-49	5669	Thailand 2015-2016 Multiple Indicator Cluster Survey	MICS	NA	NA	NA	NA	78.4	75.5	2.8	6.2	NA	NA	NA	MW	0	NA	NA	1	2015.871216	2016.202759	0
Timor-Leste	626	1991	1991	15-49	2810	Timor-Leste 1991 Indonesia Demographic and Health Survey	DHS	NA	Traditional methods include folk methods.	NA	NA	25.1	20.4	4.7	16.6	NA	NA	NA	MW	0	NA	Including folk methods.	0	1991.328735	1991.49585	0
Timor-Leste	626	1994	1994	15-49	2838	Timor-Leste 1994 Indonesia Demographic and Health Survey	DHS	NA	NA	NA	NA	22.6	20.7	1.9	13.3	NA	NA	NA	MW	0	NA	NA	0	1994.49585	1994.832886	0
Timor-Leste	626	1997	1997	15-49	2874	Timor-Leste 1997 Indonesia Demographic and Health Survey	DHS	NA	NA	NA	NA	26.7	25.1	1.6	17.4	NA	NA	NA	MW	0	NA	NA	0	1997.665771	1997.915039	0
Timor-Leste	626	2001	2001	15-49	2013	Timor-Leste 2001 Living Standards Measurement Survey	Survey	NA	NA	NA	NA	8	6.6	1.3	NA	NA	NA	NA	MW	0	NA	NA	0	2001	2002	0
Timor-Leste	626	2003	2003	15-49	18	Timor-Leste 2003 Demographic and Health Survey (national)	National survey	NA	NA	NA	NA	10	9.5	1.3	NA	NA	NA	NA	MW	0	NA	NA	0	2003.323242	2003.6521	0
Timor-Leste	626	2007	2007	15-49	5181	Timor-Leste 2007 Survey of Living Standards	Survey	NA	NA	NA	NA	19.8	15.8	4	NA	NA	NA	NA	MW	0	NA	NA	0	2007	2008	0
Timor-Leste	626	2009	2010	15-49	4948	Timor-Leste 2009-2010 Demographic and Health Survey	DHS	NA	NA	NA	NA	22.32824222	20.66931407	1.658928157	31.4811969	NA	NA	NA	MW	0	NA	NA	0	2009.580811	2010.158936	0
Timor-Leste	626	2016	2016	15-49	6097	Timor-Leste 2016 Demographic and Health Survey	DHS	NA	NA	NA	NA	25.99758064	23.67288287	2.324697773	37.02172492	NA	NA	NA	MW	0	NA	NA	0	2016.709595	2016.975342	0
Togo	768	1988	1988	15-49	1946	Togo 1988 Demographic and Health Survey	DHS	NA	NA	NA	NA	33.8091354	3.099510604	30.7096248	40.1	NA	NA	NA	MW	0	NA	NA	0	1988.416382	1988.915039	0
Togo	768	1998	1998	15-49	1735	Togo 1998 Demographic and Health Survey	DHS	NA	NA	NA	NA	23.46756402	6.973777965	16.49378606	34.97436666	NA	NA	NA	MW	0	NA	NA	0	1998.084961	1998.411011	0
Togo	768	2000	2000	15-49	2903	Togo 2000 Multiple Indicator Cluster Survey	MICS	NA	NA	NA	NA	25.7434147	12.61236819	13.13104651	NA	NA	NA	NA	MW	0	NA	NA	1	2000	2001	0
Togo	768	2006	2006	15-49	669	Togo 2006 Multiple Indicator Cluster Survey	MICS	NA	NA	NA	NA	16.38839048	11.24440153	5.143988942	NA	NA	NA	NA	MW	0	NA	NA	1	2006.353394	2006.476685	0
Togo	768	2010	2010	15-49	5036	Togo 2010 Multiple Indicator Cluster Survey	MICS	NA	NA	NA	NA	15.17595395	13.53454279	1.641411161	37.2	NA	NA	NA	MW	0	NA	NA	1	2010.679443	2010.841064	0
Togo	768	2013	2014	15-49	5071	Togo 2013-2014 Demographic and Health Survey and MICS	DHS	NA	NA	NA	NA	19.85852744	17.26685191	2.591675535	33.60582706	NA	NA	NA	MW	0	NA	NA	0	2013.832886	2014.32605	0
Tonga	776	2012	2012	15-49	5448	Tonga 2012 Demographic Health Survey (national)	National survey	NA	Traditional methods include folk methods.	NA	NA	34.1	28.4	5.7	25.2	NA	NA	NA	MW	0	NA	Including folk methods.	0	2012	2013	0
Trinidad and Tobago	780	1970	1971	15-44	5182	Trinidad and Tobago 1970-1971 Family Planning Survey	National survey	NA	NA	NA	NA	44	NA	NA	NA	NA	NA	NA	MW	?	NA	NA	0	1970	1972	0
Trinidad and Tobago	780	1977	1977	15-49	126	Trinidad and Tobago 1977 World Fertility Survey	WFS	NA	NA	NA	NA	52	46	6	NA	NA	NA	NA	MW	0	NA	NA	0	1977	1978	0
Trinidad and Tobago	780	1987	1987	15-49	1741	Trinidad and Tobago 1987 Demographic and Health Survey	DHS	NA	NA	NA	NA	52.69392434	44.4401987	8.25372564	16.1	NA	NA	NA	MW	0	NA	NA	0	1987.328735	1987.662964	0
Trinidad and Tobago	780	2000	2000	15-49	1938	Trinidad and Tobago 2000 Multiple Indicator Cluster Survey	MICS	NA	NA	NA	NA	38.23210412	33.29718004	4.934924078	NA	NA	NA	NA	MW	0	NA	NA	1	2000.120605	2000.208252	0
Trinidad and Tobago	780	2006	2006	15-49	1915	Trinidad and Tobago 2006 Multiple Indicator Cluster Survey	MICS	NA	NA	NA	NA	42.51737836	38.10395145	4.41342691	26.7	NA	NA	NA	MW	0	NA	NA	1	2006.298584	2006.438354	0
Trinidad and Tobago	780	2011	2011	15-49	5037	Trinidad and Tobago 2011 Multiple Indicator Cluster Survey	MICS	NA	NA	NA	NA	40.3	37.6	2.7	24.3	NA	NA	NA	MW	0	NA	NA	1	2011.810913	2011.841064	0
Tunisia	788	1978	1978	15-49	33	Tunisia 1978 World Fertility Survey	Survey	NA	NA	NA	NA	31.4	24.7	6.7	NA	NA	NA	NA	MW	0	NA	NA	0	1978	1979	0
Tunisia	788	1983	1983	15-49	792	Tunisia 1983 Contraceptive Prevalence Survey	CPS	NA	NA	NA	NA	41.1	34.2	6.9	NA	NA	NA	NA	MW	0	NA	NA	0	1983	1984	0
Tunisia	788	1988	1988	15-49	1852	Tunisia 1988 Demographic and Health Survey	DHS	NA	NA	NA	NA	49.77567298	40.37886341	9.396809571	NA	NA	NA	NA	MW	0	NA	NA	0	1988.416382	1988.832886	0
Tunisia	788	1994	1995	15-49	814	Tunisia 1994-1995 Maternal and Child Health Survey	PAPCHILD	NA	NA	NA	NA	60	49	11	NA	NA	NA	NA	MW	0	NA	NA	0	1994	1996	0
Tunisia	788	2000	2000	15-49	2904	Tunisia 2000 Multiple Indicator Cluster Survey	MICS	NA	NA	NA	NA	65.5	57.7	7.8	NA	NA	NA	NA	MW	0	NA	NA	1	2000	2001	0
Tunisia	788	2001	2001	15-54	743	Tunisia 2001 Family Health Survey	PAPFAM	NA	NA	NA	NA	62.6	53.1	9.6	12.1	NA	NA	NA	MW	-	NA	NA	0	2001.413696	2001.662964	0
Tunisia	788	2006	2006	15-49	2585	Tunisia 2006 Multiple Indicator Cluster Survey	MICS	NA	NA	NA	NA	60.2	51.5	8.7	NA	NA	NA	NA	MW	0	NA	NA	1	2006.413696	2006.660278	0
Tunisia	788	2011	2012	15-49	5038	Tunisia 2011-2012 Multiple Indicator Cluster Survey	MICS	NA	NA	NA	NA	62.5240605	50.89651247	11.62754802	7	NA	NA	NA	MW	0	NA	NA	1	2011.915039	2012.328735	0
Turkey	792	1963	1963	<45	5416	Turkey 1963 Knowledge, Attitudes and Practices in Family Planning Survey	Survey	NA	NA	NA	NA	22.1	6.7	21	NA	NA	NA	NA	MW	?	NA	NA	0	1963	1964	0
Turkey	792	1968	1968	<45	691	Turkey 1968 Survey on Family Structure and Population Problems	Survey	NA	NA	NA	NA	31.6	9.3	29.8	NA	NA	NA	NA	MW	?	NA	NA	0	1968	1969	0
Turkey	792	1973	1973	<45	117	Turkey 1973 Survey of Population Problems	Survey	NA	NA	NA	NA	36.8	11.4	25.4	NA	NA	NA	NA	MW	?	NA	NA	0	1973	1974	0
Turkey	792	1978	1978	15-49	748	Turkey 1978 World Fertility Survey	Survey	NA	NA	NA	Data pertain to women exposed to the risk of pregnancy.	50.4	17.8	32.6	NA	NA	+	NA	MW	0	NA	NA	0	1978	1979	0
Turkey	792	1983	1983	15-49	824	Turkey 1983 Population and Health Survey	Survey	NA	Adjusted.	NA	NA	50.6	22.4	28.2	NA	NA	NA	NA	MW	0	NA	NA	0	1983	1984	0
Turkey	792	1988	1988	<50	729	Turkey 1988 Population and Health Survey	National survey	NA	NA	NA	NA	63.3	31	32.3	NA	NA	NA	NA	MW	?	NA	NA	0	1988	1989	0
Turkey	792	1993	1993	15-49	1757	Turkey 1993 Demographic and Health Survey	DHS	NA	NA	NA	NA	62.56938566	34.51613846	28.0532472	14.58817787	NA	NA	NA	MW	0	NA	NA	0	1993.580811	1993.830078	0
Turkey	792	1998	1998	15-49	1756	Turkey 1998 Demographic and Health Survey	DHS	NA	NA	NA	NA	63.8652618	37.73459388	26.13066792	14.08704071	NA	NA	NA	MW	0	NA	NA	0	1998.580811	1998.912354	0
Turkey	792	2003	2004	15-49	1755	Turkey 2003 Demographic and Health Survey	DHS	NA	NA	NA	NA	72.22029689	43.82076642	28.39953046	9.499837092	NA	NA	NA	MW	0	NA	NA	0	2003.915039	2004.413696	0
Turkey	792	2008	2008	15-49	5184	Turkey 2008 Demographic and Health Survey	National survey	NA	Traditional methods include folk methods.	NA	NA	73	46	27	6.2	NA	NA	NA	MW	0	NA	Including folk methods.	0	2008	2009	0
Turkey	792	2013	2013	15-49	5557	Turkey 2013 Demographic and Health Survey	DHS	NA	NA	NA	NA	73.5	47.4	26	5.9	NA	NA	NA	MW	0	NA	NA	0	2013	2014	0
Turkmenistan	795	2000	2000	15-49	1793	Turkmenistan 2000 Demographic and Health Survey	DHS	NA	NA	NA	NA	61.8	53.1	8.7	13.1	NA	NA	NA	MW	0	NA	NA	0	2000.498657	2000.832886	0
Turkmenistan	795	2006	2006	15-49	5	Turkmenistan 2006 Multiple Indicator Cluster Survey	MICS	NA	NA	NA	NA	48.00119396	46.78869401	1.212499947	NA	NA	NA	NA	MW	0	NA	NA	1	2006	2007	0
Turkmenistan	795	2015	2016	15-49	5731	Turkmenistan 2015 Multiple Indicator Cluster Survey	MICS	NA	NA	NA	NA	50.20609696	47.09820694	3.107890011	12.12470782	NA	NA	NA	MW	0	NA	NA	1	2015.704102	2016.03833	0
Tuvalu	798	2007	2007	15-49	3329	Tuvalu 2007 Demographic Health Survey (national)	National survey	NA	Traditional methods include folk methods.	NA	NA	30.5	22.4	8.1	24.2	NA	NA	NA	MW	0	NA	Including folk methods.	0	2007.479492	2007.794556	0
Uganda	800	1988	1989	15-49	1804	Uganda 1988-1989 Demographic and Health Survey	DHS	NA	NA	NA	NA	4.876880065	2.514523701	2.362356364	NA	NA	NA	NA	MW	0	NA	NA	0	1988.668457	1989.158936	0
Uganda	800	1995	1995	15-49	1723	Uganda 1995 Demographic and Health Survey	DHS	NA	NA	NA	NA	14.84175867	7.804617386	7.037141287	30.09901595	NA	NA	NA	MW	0	NA	NA	0	1995.161621	1995.662964	0
Uganda	800	2000	2001	15-49	1886	Uganda 2000-2001 Demographic and Health Survey	DHS	NA	NA	NA	NA	22.77895039	18.20418158	4.574768808	35.00106609	NA	NA	NA	MW	0	NA	NA	0	2000.668457	2001.243896	0
Uganda	800	2004	2005	15-49	830	Uganda 2004-2005 HIV-AIDS Indicator Survey	DHS	NA	Traditional methods include folk methods.	NA	NA	19.7	18.7	1	NA	NA	NA	NA	MW	0	NA	Including folk methods.	0	2004.583618	2005.082153	0
Uganda	800	2006	2006	15-49	1887	Uganda 2006 Demographic and Health Survey	DHS	NA	NA	NA	NA	23.67406175	17.87138718	5.802674572	38.01254907	NA	NA	NA	MW	0	NA	NA	0	2006.328735	2006.830078	0
Uganda	800	2011	2011	15-49	5072	Uganda 2011 Demographic and Health Survey	DHS	NA	NA	NA	NA	30.01869814	26.02920895	3.989489195	34.26577289	NA	NA	NA	MW	0	NA	NA	0	2011.413696	2011.997314	0
Uganda	800	2014	2014	15-49	5997	Uganda 2014 PMA2020 Round 1	PMA	NA	NA	NA	NA	27.48027081	25.82533258	1.574868055	37.73284791	NA	NA	NA	MW	0	NA	NA	0	2014.49585	2014.487671	0
Uganda	800	2015	2015	15-49	5722	Uganda 2015 PMA2020 Round 3	PMA	NA	NA	NA	NA	34.46471108	30.45222069	3.89500995	31.89785744	NA	NA	NA	MW	0	NA	NA	0	2015.580811	2015.745239	0
Uganda	800	2015	2015	15-49	5998	Uganda 2015 PMA2020 Round 2	PMA	NA	NA	NA	NA	35.03935798	31.91963597	3.052955872	32.97433112	NA	NA	NA	MW	0	NA	NA	0	2015	2015.158936	0
Uganda	800	2016	2016	15-49	6099	Uganda 2016 Demographic and Health Survey (DHS)	DHS	NA	NA	NA	NA	38.9620909	34.38731262	4.57477828	30.73153867	NA	NA	NA	MW	0	NA	NA	0	2016.416382	2016.915039	0
Uganda	800	2016	2016	15-49	6114	Uganda 2016 PMA2020 Round 4	PMA	NA	NA	NA	NA	37.02427532	32.50772351	4.487086172	30.52620754	NA	NA	NA	MW	0	NA	NA	0	2016.249268	2016.413696	0
Uganda	800	2017	2017	15-49	7481	Uganda 2017 PMA2020 Round 5	PMA	NA	NA	NA	NA	38.7148172	34.5098703	4.156770235	29.35085736	NA	NA	NA	MW	0	NA	NA	0	2017.246582	2017.411011	0
Uganda	800	2018	2018	15-49	7658	Uganda 2018 PMA2020 Round 6	PMA	NA	NA	NA	NA	41.8	36.3	5.5	26	NA	NA	NA	MW	0	NA	NA	0	2018.246582	2018.411011	0
Ukraine	804	1999	1999	15-44	684	Ukraine 1999 Reproductive Health Survey	RHS	NA	NA	NA	NA	67.5	37.6	29.9	17.5	NA	NA	NA	MW	?	NA	NA	0	1999.413696	1999.830078	0
Ukraine	804	2000	2000	15-49	4448	Ukraine 2000 Multiple Indicator Cluster Survey	MICS	NA	NA	NA	NA	71.6	NA	NA	NA	NA	NA	NA	MW	0	NA	NA	1	2000.416382	2000.665771	0
Ukraine	804	2005	2005	15-49	1904	Ukraine 2005 Multiple Indicator Cluster Survey	MICS	NA	NA	NA	NA	65.55021693	58.40150885	7.14870808	NA	NA	NA	NA	MW	0	NA	NA	1	2005.835571	2005.986328	0
Ukraine	804	2007	2007	15-49	170	Ukraine 2007 Demographic and Health Survey	DHS	NA	NA	NA	NA	66.65050456	47.53613694	19.11436762	10.10900704	NA	NA	NA	MW	0	NA	NA	0	2007.49585	2007.912354	0
Ukraine	804	2012	2012	15-49	5040	Ukraine 2012 Multiple Indicator Cluster Survey	MICS	NA	NA	NA	NA	65.4588684	47.63273087	17.82613753	4.9	NA	NA	NA	MW	0	NA	NA	1	2012.742432	2013	0
United Arab Emirates	784	1995	1995	15-49	12	United Arab Emirates 1995 Family Health Survey	GFHS	NA	NA	Data pertain to nationals of the country.	NA	27.5	23.6	3.9	NA	Data pertain to nationals of the country.	NA	NA	MW	0	NA	NA	0	1995	1996	0
United Kingdom	826	1986	1986	16-49	2765	United Kingdom 1986 General Household Survey	Survey	NA	NA	Excluding Northern Ireland.	NA	81	78	8	NA	Excluding Northern Ireland.	NA	NA	MW	0	NA	NA	0	1986	1987	0
United Kingdom	826	1993	1993	16-49	2835	United Kingdom 1993 General Household Survey	Survey	NA	NA	Excluding Northern Ireland.	NA	82	82	4	NA	Excluding Northern Ireland.	NA	NA	MW	0	NA	NA	0	1993	1994	0
United Kingdom	826	1998	1998	16-49	2885	United Kingdom 1998 General Household Survey	National survey	NA	NA	Excluding Northern Ireland.	NA	83	77	6	NA	Excluding Northern Ireland.	NA	NA	MW	0	NA	NA	0	1998	1999	0
United Kingdom	826	1998	1999	16-49	5188	United Kingdom 1998 Omnibus Survey	National survey	NA	NA	Excluding Northern Ireland.	NA	82	73	9	NA	Excluding Northern Ireland.	NA	NA	MW	0	NA	NA	0	1998	2000	0
United Kingdom	826	1999	2000	16-49	2891	United Kingdom 1999 Omnibus Survey	National survey	NA	NA	Excluding Northern Ireland.	NA	76	69	7	NA	Excluding Northern Ireland.	NA	NA	MW	0	NA	NA	0	1999	2001	0
United Kingdom	826	2000	2001	16-49	2905	United Kingdom 2000 Omnibus Survey	National survey	NA	NA	Excluding Northern Ireland.	NA	80	75	5	NA	Excluding Northern Ireland.	NA	NA	MW	0	NA	NA	0	2000.416382	2001.243896	0
United Kingdom	826	2001	2002	16-49	2914	United Kingdom 2001 Omnibus Survey	National survey	NA	NA	Excluding Northern Ireland.	NA	83	77	6	NA	Excluding Northern Ireland.	NA	NA	MW	0	NA	NA	0	2001.413696	2002.243896	0
United Kingdom	826	2002	2003	16-49	2927	United Kingdom 2002-2003 Omnibus Survey	National survey	NA	NA	Excluding Northern Ireland.	NA	84	79	5	NA	Excluding Northern Ireland.	NA	NA	MW	0	NA	NA	0	2002	2004	0
United Kingdom	826	2002	2003	16-49	6031	United Kingdom 2002-2003 General Household Survey	National survey	NA	NA	Excluding Northern Ireland.	NA	80	73	7	NA	Excluding Northern Ireland.	NA	NA	MW	0	NA	NA	0	2002	2004	0
United Kingdom	826	2003	2004	16-49	2933	United Kingdom 2003-2004 Omnibus Survey	National survey	NA	NA	Excluding Northern Ireland.	NA	84	78	6	NA	Excluding Northern Ireland.	NA	NA	MW	0	NA	NA	0	2003	2005	0
United Kingdom	826	2004	2005	16-49	2938	United Kingdom 2004-2005 Omnibus Survey	National survey	NA	NA	Excluding Northern Ireland.	NA	82	76	6	NA	Excluding Northern Ireland.	NA	NA	MW	0	NA	NA	0	2004	2006	0
United Kingdom	826	2005	2006	16-49	2944	United Kingdom 2005-2006 Omnibus Survey	National survey	NA	NA	Excluding Northern Ireland.	NA	82	74	8	NA	Excluding Northern Ireland.	NA	NA	MW	0	NA	NA	0	2005	2007	0
United Kingdom	826	2008	2008	16-49	4853	United Kingdom 2008-2009 Omnibus Survey	National survey	NA	NA	Excluding Northern Ireland.	NA	84	76	8	NA	Excluding Northern Ireland.	NA	NA	MW	0	NA	NA	0	2008	2009	0
United Republic of Tanzania	834	1991	1992	15-49	1678	United Republic of Tanzania 1991-1992 Demographic and Health Survey	DHS	NA	NA	NA	NA	10.42696988	6.5563573	3.870612578	27.76928008	NA	NA	NA	MW	0	NA	NA	0	1991.747925	1992.246582	0
United Republic of Tanzania	834	1994	1994	15-49	1677	United Republic of Tanzania 1994 Knowledge, Attitudes and Practices Survey	DHS	NA	NA	NA	NA	20.4	13.1	7.4	27.3	NA	NA	NA	MW	0	NA	NA	0	1994.49585	1994.745239	0
United Republic of Tanzania	834	1996	1996	15-49	1679	United Republic of Tanzania 1996 Demographic and Health Survey	DHS	NA	NA	NA	NA	18.4260887	13.30816692	5.117921779	26.21786078	NA	NA	NA	MW	0	NA	NA	0	1996.498657	1996.915039	0
United Republic of Tanzania	834	1999	1999	15-49	831	United Republic of Tanzania 1999 Reproductive and Child Health Survey	DHS	NA	NA	NA	NA	25.36540886	18.71734003	6.648068831	22.57395856	NA	NA	NA	MW	0	NA	NA	0	1999.665771	1999.912354	0
United Republic of Tanzania	834	2003	2004	15-49	2939	United Republic of Tanzania 2003-2004 HIV-AIDS Indicator Survey	DHS	NA	Traditional methods include folk methods.	NA	NA	28.2	23.4	4.8	NA	NA	NA	NA	MW	0	NA	Including folk methods.	0	2003.915039	2004.246582	0
United Republic of Tanzania	834	2004	2005	15-49	1838	United Republic of Tanzania 2004-2005 Demographic and Health Survey	DHS	NA	NA	NA	NA	26.36206037	19.98358467	6.378475701	24.26478253	NA	NA	NA	MW	0	NA	NA	0	2004.750732	2005.158936	0
United Republic of Tanzania	834	2009	2010	15-49	4697	United Republic of Tanzania 2010 Demographic and Health Survey	DHS	NA	NA	NA	NA	34.35148282	27.37402073	6.977462093	22.32211024	NA	NA	NA	MW	0	NA	NA	0	2009.915039	2010.411011	0
United Republic of Tanzania	834	2015	2016	15-49	5957	United Republic of Tanzania 2015-2016 Demographic and Health Survey	DHS	NA	NA	NA	NA	38.35946718	31.98394171	6.375525466	23.70757508	NA	NA	NA	MW	0	NA	NA	0	2015.580811	2016.161621	0
United States of America	840	1955	1955	18-39	5191	United States of America 1955 Growth of American Families Survey	Survey	NA	Adjusted.	NA	Data pertain to white women only.	58.8	37.3	21.4	NA	NA	NA	NA	MW	+	NA	NA	0	1955	1956	0
United States of America	840	1965	1965	15-44	5192	United States of America 1965 National Fertility Survey	Survey	NA	NA	NA	Data pertain to white women only.	66.5	49.1	17.4	NA	NA	NA	NA	MW	?	NA	NA	0	1965	1966	0
United States of America	840	1970	1970	15-44	5193	United States of America 1970 National Fertility Survey	Survey	NA	NA	NA	Data pertain to white women only.	67.6	56.8	10.8	NA	NA	NA	NA	MW	?	NA	NA	0	1970	1971	0
United States of America	840	1973	1973	15-44	5194	United States of America 1973 National Survey of Family Growth	Survey	NA	NA	NA	NA	69.6	63.5	6.2	NA	NA	NA	NA	MW	?	NA	NA	0	1973	1974	0
United States of America	840	1975	1975	15-44	5195	United States of America 1975 National Fertility Survey	Survey	NA	NA	NA	Data pertain to white women only.	79	73.2	5.8	NA	NA	NA	NA	MW	?	NA	NA	0	1975	1976	0
United States of America	840	1976	1976	15-44	5196	United States of America 1976 National Survey of Family Growth	Survey	NA	NA	NA	NA	67.7	60.5	7.1	NA	NA	NA	NA	MW	?	NA	NA	0	1976	1976.747925	0
United States of America	840	1982	1982	15-44	2733	United States of America 1982 National Survey of Family Growth	National survey	NA	NA	NA	NA	69.7	NA	NA	NA	NA	NA	NA	MW	?	NA	NA	0	1982	1983	0
United States of America	840	1988	1988	15-44	2792	United States of America 1988 National Survey of Family Growth	National survey	NA	NA	NA	NA	74.3	NA	NA	4	NA	NA	NA	MW	?	NA	NA	0	1988	1989	0
United States of America	840	1990	1990	15-44	2801	United States of America 1990 National Survey of Family Growth	National survey	NA	NA	NA	Excluding women in cohabiting unions.	70.7	NA	NA	6	NA	NA	+-	MW	?	NA	NA	0	1990	1991	0
United States of America	840	1995	1995	15-44	2861	United States of America 1995 National Survey of Family Growth	National survey	NA	NA	NA	Excluding women in cohabiting unions.	76.4	NA	NA	NA	NA	NA	+-	MW	?	NA	NA	0	1995	1996	0
United States of America	840	2002	2002	15-44	2928	United States of America 2002 National Survey of Family Growth	National survey	Estimated from data for married and cohabiting women.	NA	NA	NA	72.83427147	64.43427147	8.4	6.3	NA	NA	NA	MW	?	NA	NA	0	2002	2003	0
United States of America	840	2006	2008	15-44	5198	United States of America 2006-2008 National Survey of Family Growth	National survey	Estimated from data for married and cohabiting women.	NA	NA	NA	77.10783693	NA	NA	5.8	NA	NA	NA	MW	?	NA	NA	0	2006	2009	0
United States of America	840	2006	2010	15-44	5454	United States of America 2006-2010 National Survey of Family Growth	National survey	Estimated from data for married and cohabiting women.	NA	NA	NA	76.42242042	NA	NA	8	NA	NA	NA	MW	?	NA	NA	0	2006.413696	2010.493164	0
United States of America	840	2013	2015	15-44	7419	United States of America 2013-2015 National Survey of Family Growth	National survey	NA	NA	NA	NA	72.70027503	63.10395558	9.596319445	9	NA	NA	NA	MW	?	NA	NA	0	2013	2016	0
United States of America	840	2015	2017	15-44	7671	United States of America 2015-2017 National Survey of Family Growth	National survey	NA	NA	NA	NA	75.93718106	67.71881122	8.218369842	NA	NA	NA	NA	MW	?	NA	NA	0	2015	2018	0
Uruguay	858	1986	1986	15-49	2766	Uruguay 1986 Encuesta Nacional de Fecundidad	National survey	NA	NA	NA	NA	83	72.4	10.7	NA	NA	NA	NA	MW	0	NA	NA	0	1986	1987	0
Uruguay	858	2004	2004	15-50	2940	Uruguay 2004 Encuesta Nacional sobre Reproducción Biologica y Social de la Poblacion	Survey	NA	Data pertain to methods used at last sex. Estimate.	NA	Data pertain to men and women of reproductive age who are married or in a union.	77	74.8	2.2	NA	NA	NA	NA	HW	0	NA	NA	0	2004	2005	0
Uzbekistan	860	1996	1996	15-49	1781	Uzbekistan 1996 Demographic and Health Survey	DHS	NA	NA	NA	NA	55.59735647	51.31106004	4.286296429	13.66572469	NA	NA	NA	MW	0	NA	NA	0	1996.416382	1996.832886	0
Uzbekistan	860	2000	2000	15-49	1917	Uzbekistan 2000 Multiple Indicator Cluster Survey	MICS	NA	NA	NA	NA	67.23019461	63.63278946	3.59740515	NA	NA	NA	NA	MW	0	NA	NA	1	2000.561646	2000.706909	0
Uzbekistan	860	2002	2002	15-49	1809	Uzbekistan 2002 Health Examination Survey (DHS Special)	DHS	NA	Traditional methods include folk methods.	NA	NA	67.7	62.8	4.9	NA	NA	NA	NA	MW	0	NA	Including folk methods.	0	2002.665771	2002.997314	0
Uzbekistan	860	2006	2006	15-49	721	Uzbekistan 2006 Multiple Indicator Cluster Survey	MICS	NA	NA	NA	NA	64.925064	61.69171209	3.23335191	NA	NA	NA	NA	MW	0	NA	NA	1	2006.161621	2006.367065	0
Vanuatu	548	1983	1984	15-49	3236	Vanuatu 1983-1984 Maternal and Child Health Survey	Survey	NA	NA	NA	NA	24.4	20.8	3.6	NA	NA	NA	NA	MW	0	NA	NA	0	1983	1985	0
Vanuatu	548	2007	2007	15-49	2476	Vanuatu 2007 Multiple Indicator Cluster Survey	MICS	NA	NA	NA	NA	38.42833538	36.9669551	1.461380277	NA	NA	NA	NA	MW	0	NA	NA	1	2007.832886	2007.967163	0
Vanuatu	548	2013	2013	15-49	5450	Vanuatu 2013 Demographic and Health Survey – MICS	MICS	NA	Traditional methods include folk methods.	NA	NA	49	37.1	11.9	24.2	NA	NA	NA	MW	0	NA	Including folk methods.	1	2013	2014	0
Venezuela (Bolivarian Republic of)	862	1977	1977	15-44	731	Venezuela (Bolivarian Republic of) 1977 World Fertility Survey	WFS	NA	NA	NA	NA	50	38	12	NA	NA	NA	NA	MW	?	NA	NA	0	1977	1978	0
Venezuela (Bolivarian Republic of)	862	1993	1993	15-49	3355	Venezuela (Bolivarian Republic of) 1993 Social Survey	Survey	NA	Adjusted.	NA	NA	58	54.5	3.5	NA	NA	NA	NA	MW	0	NA	NA	0	1993	1994	0
Venezuela (Bolivarian Republic of)	862	1998	1998	15-49	738	Venezuela (Bolivarian Republic of) 1998 Encuesta Nacional de Poblacion y Familia	National survey	NA	NA	NA	NA	70.3	61.7	8.6	18.9	NA	NA	NA	MW	0	NA	NA	0	1998	1999	0
Venezuela (Bolivarian Republic of)	862	2010	2010	15-49	5562	Venezuela (Bolivarian Republic of) 2010 Encuesta Demográfica	National survey	NA	NA	NA	NA	74.99124749	NA	NA	NA	NA	NA	NA	MW	0	NA	NA	0	2010	2011	0
Viet Nam	704	1988	1988	15-49	709	Viet Nam 1988 Demographic and Health Survey (national)	National survey	NA	NA	NA	NA	53.18	37.69	15.43	NA	NA	NA	NA	MW	0	NA	NA	0	1988.331543	1988.49585	0
Viet Nam	704	1994	1994	15-49	700	Viet Nam 1994 Intercensal Demographic Survey	Survey	NA	NA	NA	NA	65	43.8	21.2	NA	NA	NA	NA	MW	0	NA	NA	0	1994.246582	1994.578125	0
Viet Nam	704	1997	1997	15-49	1821	Viet Nam 1997 Demographic and Health Survey	DHS	NA	NA	NA	NA	75.30470938	55.78383376	19.52087562	8.377340126	NA	NA	NA	MW	0	NA	NA	0	1997.49585	1997.830078	0
Viet Nam	704	1998	1998	15-49	5199	Viet Nam 1998 Population Change and Family Planning Survey	Survey	NA	NA	NA	NA	71.9	57.9	14	NA	NA	NA	NA	MW	0	NA	NA	0	1998	1999	0
Viet Nam	704	2000	2000	15-49	1750	Viet Nam 2000 Annual Population Change Survey	National survey	NA	NA	NA	NA	72.7	61.1	11.6	NA	NA	NA	NA	MW	0	NA	NA	0	2000.249268	2000.249268	0
Viet Nam	704	2000	2000	15-49	1926	Viet Nam 2000 Multiple Indicator Cluster Survey	MICS	NA	NA	NA	NA	74.15326487	56.22127778	17.93198709	NA	NA	NA	NA	MW	0	NA	NA	1	2000	2001	0
Viet Nam	704	2001	2001	15-49	1749	Viet Nam 2001 Annual Population Change Survey	National survey	NA	NA	NA	NA	73.9	61.1	12.8	NA	NA	NA	NA	MW	0	NA	NA	0	2001.246582	2001.246582	0
Viet Nam	704	2002	2002	15-49	1743	Viet Nam 2002 Demographic and Health Survey	DHS	NA	NA	NA	NA	78.52329801	56.68040376	21.84289425	6.63148041	NA	NA	NA	MW	0	NA	NA	0	2002.747925	2002.997314	0
Viet Nam	704	2002	2002	15-49	1747	Viet Nam 2002 Annual Population Change Survey	National survey	NA	NA	NA	NA	76.8	64.7	12.1	NA	NA	NA	NA	MW	0	NA	NA	0	2002.246582	2002.246582	0
Viet Nam	704	2003	2003	15-49	1744	Viet Nam 2003 Annual Population Change Survey	National survey	NA	NA	NA	NA	75	63.3	11.7	NA	NA	NA	NA	MW	0	NA	NA	0	2003.246582	2003.246582	0
Viet Nam	704	2004	2004	15-49	1745	Viet Nam 2004 Annual Population Change Survey	National survey	NA	NA	NA	NA	75.7	64.6	11.1	NA	NA	NA	NA	MW	0	NA	NA	0	2004.249268	2004.249268	0
Viet Nam	704	2005	2005	15-49	1748	Viet Nam 2005 Annual Population Change Survey	National survey	NA	NA	NA	NA	76.9	65.8	11.1	NA	NA	NA	NA	MW	0	NA	NA	0	2005.246582	2005.246582	0
Viet Nam	704	2006	2006	15-49	1746	Viet Nam 2006 Annual Population Change Survey	Survey	NA	NA	NA	NA	78	67.1	10.9	NA	NA	NA	NA	MW	0	NA	NA	0	2006.246582	2006.246582	0
Viet Nam	704	2006	2006	15-49	1929	Viet Nam 2006 Multiple Indicator Cluster Survey	MICS	NA	NA	NA	NA	75.73010753	60.8383657	14.89174184	NA	NA	NA	NA	MW	0	NA	NA	1	2006.654785	2006.786255	0
Viet Nam	704	2006	2006	15-49	5546	Viet Nam 2006 Living Standard Survey	Survey	NA	NA	NA	NA	81.8	68.4	13.4	NA	NA	NA	NA	MW	0	NA	NA	0	2006	2007	0
Viet Nam	704	2007	2007	15-49	4567	Viet Nam 2007 Annual Population Change Survey	National survey	NA	NA	NA	NA	79.01832809	68.17384696	10.79576115	NA	NA	NA	NA	MW	0	NA	NA	0	2007.246582	2007.246582	0
Viet Nam	704	2008	2008	15-49	4568	Viet Nam 2008 Annual Population Change Survey	National survey	NA	NA	NA	NA	79.42789561	68.7315163	10.68700869	NA	NA	NA	NA	MW	0	NA	NA	0	2008.249268	2008.28772	0
Viet Nam	704	2010	2011	15-49	5043	Viet Nam 2011 Multiple Indicator Cluster Survey	MICS	NA	NA	NA	NA	77.77496861	60.0761923	17.69877631	4.3	NA	NA	NA	MW	0	NA	NA	1	2010.909546	2011.068481	0
Viet Nam	704	2010	2010	15-49	5257	Viet Nam 2010 Annual Population Change Survey	National survey	NA	NA	NA	NA	78.00379539	67.50156314	10.45689834	NA	NA	NA	NA	MW	0	NA	NA	0	2010.246582	2010.246582	0
Viet Nam	704	2011	2011	15-49	5576	Viet Nam 2011 Annual Population Change Survey	National survey	NA	NA	NA	NA	78.20884232	68.59213482	9.604122799	NA	NA	NA	NA	MW	0	NA	NA	0	2011.246582	2011.298584	0
Viet Nam	704	2012	2012	15-49	5752	Viet Nam 2012 Annual Population Change Survey	National survey	NA	NA	NA	NA	76.20935556	66.57310573	9.619904656	NA	NA	NA	NA	MW	0	NA	NA	0	2012.498657	2012.301392	0
Viet Nam	704	2013	2014	15-49	5580	Viet Nam 2013-2014 Multiple Indicator Cluster Survey	MICS	NA	NA	NA	NA	75.71918391	56.84001718	18.87916673	6.105269534	NA	NA	NA	MW	0	NA	NA	1	2013.915039	2014.243896	0
Viet Nam	704	2013	2013	15-49	5725	Viet Nam 2013 Annual Population Change Survey	National survey	NA	NA	NA	NA	77.19838055	67.01570394	10.16309554	NA	NA	NA	NA	MW	0	NA	NA	0	2013	2014	0
Viet Nam	704	2015	2015	15-49	6024	Viet Nam 2015 Annual Population Change Survey	National survey	NA	NA	NA	NA	75.6846235	64.97822299	10.69274522	NA	NA	NA	NA	MW	0	NA	NA	0	2015	2016	0
Yemen	887	1979	1979	<50	4889	Yemen (Former Yemen Arab Republic) 1979 World Fertility Survey	Survey	NA	NA	Data pertain to the Yemen Arab Republic.	Data pertain to women exposed to the risk of pregnancy.	1.7	1.6	0.1	NA	Data pertain to the Yemen Arab Republic.	+	NA	MW	?	NA	NA	0	1979	1980	0
Yemen	887	1991	1992	15-49	1703	Yemen 1991-1992 Demographic and Health Survey	DHS	NA	NA	NA	NA	9.666335341	6.076831951	3.58950339	38.07707775	NA	NA	NA	MW	0	NA	NA	0	1991.832886	1992.082153	0
Yemen	887	1997	1997	15-49	1702	Yemen 1997 Demographic and Health Survey	DHS	NA	Traditional methods include folk methods.	NA	NA	20.8	9.8	10.8	38.6	NA	NA	NA	MW	0	NA	Including folk methods.	0	1997.747925	1997.997314	0
Yemen	887	2003	2003	15-49	740	Yemen 2003 Family Health Survey	PAPFAM	NA	NA	NA	NA	23.1	13.4	9.7	NA	NA	NA	NA	MW	0	NA	NA	0	2003	2003.243896	0
Yemen	887	2006	2006	15-49	2623	Yemen 2006 Multiple Indicator Cluster Survey	MICS	NA	NA	NA	NA	27.65290972	19.56901519	8.083894525	23.6	NA	NA	NA	MW	0	NA	NA	1	2006.665771	2006.745239	0
Yemen	887	2013	2013	15-49	5615	Yemen 2013 Demographic and Health Survey	DHS	NA	NA	NA	NA	33.48604567	25.21164497	8.274400702	33.45883996	NA	NA	NA	MW	0	NA	NA	0	2013.665771	2013.912354	0
Zambia	894	1992	1992	15-49	1947	Zambia 1992 Demographic and Health Survey	DHS	NA	NA	NA	NA	15.04761558	8.892859256	6.154756327	30.02585046	NA	NA	NA	MW	0	NA	NA	0	1992	1992.413696	0
Zambia	894	1996	1997	15-49	1699	Zambia 1996 Demographic and Health Survey	DHS	NA	NA	NA	NA	25.88095862	14.37290529	11.50805333	25.20708738	NA	NA	NA	MW	0	NA	NA	0	1996.498657	1997.082153	0
Zambia	894	1999	1999	15-49	2892	Zambia 1999 Multiple Indicator Cluster Survey	MICS	NA	NA	NA	NA	22.14169929	NA	NA	NA	NA	NA	NA	MW	0	NA	NA	1	1999.747925	1999.830078	0
Zambia	894	2001	2002	15-49	1696	Zambia 2001-2002 Demographic and Health Survey	DHS	NA	NA	NA	NA	34.202404	25.32816046	8.874243536	27.53584775	NA	NA	NA	MW	0	NA	NA	0	2001.832886	2002.411011	0
Zambia	894	2007	2007	15-49	645	Zambia 2007 Demographic and Health Survey	DHS	NA	NA	NA	NA	40.76306953	32.66594325	8.097126281	26.59385902	NA	NA	NA	MW	0	NA	NA	0	2007.246582	2007.830078	0
Zambia	894	2013	2014	15-49	5659	Zambia 2013-2014 Demographic and Health Survey	DHS	NA	NA	NA	NA	49.01663163	44.63910746	4.377524163	21.14808212	NA	NA	NA	MW	0	NA	NA	0	2013.580811	2014.32605	0
Zimbabwe	716	1984	1984	15-49	2027	Zimbabwe 1984 Reproductive Health Survey	CPS	NA	NA	NA	NA	38.4	26.6	11.8	14.1	NA	NA	NA	MW	0	NA	NA	0	1984.539673	1984.789063	0
Zimbabwe	716	1988	1989	15-49	1697	Zimbabwe 1988 Demographic and Health Survey	DHS	NA	NA	NA	NA	43.09496784	36.13318199	6.961785849	NA	NA	NA	NA	MW	0	NA	NA	0	1988.668457	1989.082153	0
Zimbabwe	716	1994	1994	15-49	1701	Zimbabwe 1994 Demographic and Health Survey	DHS	NA	NA	NA	NA	48.12240733	42.1581806	5.964226732	19.06716729	NA	NA	NA	MW	0	NA	NA	0	1994.49585	1994.912354	0
Zimbabwe	716	1999	1999	15-49	1700	Zimbabwe 1999 Demographic and Health Survey	DHS	NA	NA	NA	NA	53.54261824	50.35271876	3.189899476	16.740496	NA	NA	NA	MW	0	NA	NA	0	1999.665771	1999.997314	0
Zimbabwe	716	2005	2006	15-49	1698	Zimbabwe 2005-2006 Demographic and Health Survey	DHS	NA	NA	NA	NA	60.23766787	58.43519089	1.802476979	15.48109347	NA	NA	NA	MW	0	NA	NA	0	2005.580811	2006.158936	0
Zimbabwe	716	2009	2009	15-49	5044	Zimbabwe 2009 Multiple Indicator Cluster Survey	MICS	NA	NA	NA	NA	64.94911304	63.94894334	1.000169698	NA	NA	NA	NA	MW	0	NA	NA	1	2009.298584	2009.408203	0
Zimbabwe	716	2010	2011	15-49	5073	Zimbabwe 2010-2011 Demographic and Health Survey	DHS	NA	NA	NA	NA	58.53229601	57.25861354	1.273682474	14.56919452	NA	NA	NA	MW	0	NA	NA	0	2010.665771	2011.243896	0
Zimbabwe	716	2014	2014	15-49	5585	Zimbabwe 2014 Multiple Indicator Cluster Survey	MICS	NA	NA	NA	NA	66.97054601	66.4610037	0.509542313	10.38212858	NA	NA	NA	MW	0	NA	NA	1	2014.123291	2014.284912	0
Zimbabwe	716	2015	2015	15-49	5798	Zimbabwe 2015 Demographic and Health Survey	DHS	NA	NA	NA	NA	66.7613164	65.77097081	0.99034559	10.40634625	NA	NA	NA	MW	0	NA	NA	0	2015.49585	2015.997314	0
Afghanistan	4	1972	1974	15-44	160	Afghanistan 1972-1974 National Demographic and Family Guidance Survey	National survey	NA	NA	NA	NA	1.6	1.6	NA	NA	NA	NA	NA	EM	?	NA	NA	0	1972	1974.997314	0
Anguilla	660	2003	2003	15-44	3293	Anguilla 2003 Reproductive Health Survey	National survey	NA	NA	NA	NA	43	NA	NA	NA	NA	NA	NA	AL	?	NA	NA	0	2003	2004	0
Argentina	32	2001	2001	15-49	2906	Argentina 2001 Encuesta de Condiciones de Vida	National survey	NA	NA	NA	Data pertain to sexually active women of reproductive age.	65.3	63.8	13.3	NA	NA	NA	NA	SA	0	NA	NA	0	2001	2002	0
Argentina	32	2004	2005	15-49	5404	Argentina 2004-2005 National Nutrition and Health Survey	Survey	NA	NA	NA	Data pertain to sexually active, non-pregnant women.	78.9	69.9	9	NA	NA	NA	NA	SA	0	NA	NA	0	2004	2006	0
Argentina	32	2011	2012	15-49	4985	Argentina 2011-2012 Multiple Indicator Cluster Survey	MICS	NA	NA	NA	NA	55.43921773	53.45983468	1.979383052	NA	NA	NA	NA	AL	0	NA	NA	1	2011.665771	2012.082153	0
Australia	36	1995	1995	18-49	2847	Australia 1995 National Health Survey	National survey	NA	NA	NA	NA	66.7	63.7652	2.9348	NA	NA	NA	NA	AL	+	NA	NA	0	1995	1996	0
Australia	36	2001	2002	16-59	2917	Australia 2001-2002 Study of Health and Relationships	Survey	NA	NA	NA	Data pertain to women exposed to the risk of pregnancy.	70.8	70.8	6.3	NA	NA	+	NA	AL	-	NA	NA	0	2001	2003	0
Belgium	56	1997	1997	15-54	4958	Belgium 1997 Enquête de Santé	National survey	NA	NA	NA	Data pertain to sexually active women of reproductive age.	56.4	55.6	0.8	NA	NA	NA	NA	SA	-	NA	NA	0	1997	1998	0
Belgium	56	2001	2001	15-54	4957	Belgium 2001 Enquête de Santé	National survey	NA	NA	NA	NA	59.2676354	58.10951123	1.158124174	NA	NA	NA	NA	AL	-	NA	NA	0	2001	2002	0
Belgium	56	2004	2004	15-49	4959	Belgium 2004 Enquête de Santé	National survey	NA	NA	NA	NA	60.5	59.3	1.2	NA	NA	NA	NA	AL	0	NA	NA	0	2004	2005	0
Belize	84	2006	2006	15-49	2299	Belize 2006 Multiple Indicator Cluster Survey	MICS	NA	NA	NA	NA	34.32963904	31.42501738	2.904621668	NA	NA	NA	NA	AL	0	NA	NA	1	2006.084961	2006.243896	0
Bhutan	64	1994	1994	15-49	39	Bhutan 1994 National Health Survey	National survey	NA	NA	NA	NA	18.8	18.8	NA	NA	NA	NA	NA	AL	0	NA	NA	0	1994.328735	1994.493164	0
Bhutan	64	2007	2007	15-49	4464	Bhutan 2007 Living Standard Survey	Survey	NA	NA	NA	NA	NA	35.4	NA	NA	NA	NA	NA	AL	0	NA	NA	0	2007.186279	2007.3479	0
Bolivia (Plurinational State of)	68	1983	1983	15-49	2709	Bolivia 1983 Contraceptive Prevalence Survey	Survey	NA	NA	NA	NA	23.6	9.9	13.7	NA	NA	NA	NA	EM	0	NA	NA	0	1983	1984	0
Bosnia and Herzegovina	70	1970	1970	15-44	2676	Bosnia and Herzegovina 1970 Yugoslavia Fertility Survey	Survey	NA	Data pertain to methods used during the last two months.	NA	NA	42.9	3.1	39.8	NA	NA	NA	NA	AL	?	NA	NA	0	1970	1971	0
Botswana	72	1996	1996	15-49	113	Botswana 1996 Family Health Survey III	National survey	NA	NA	NA	NA	41.7	NA	NA	NA	NA	NA	NA	AL	0	NA	NA	0	1996	1997	0
Botswana	72	2007	2008	Dec-49	2951	Botswana 2007 Family Health Survey - Multiple Indicator Cluster Survey	National survey	NA	NA	NA	NA	52.8	51.2	2.6	NA	NA	NA	NA	AL	?	NA	NA	0	2007.665771	2008.082153	0
Canada	124	2002	2002	18-44	2920	Canada 2002 Contraceptive Studies	Survey	NA	NA	NA	Data pertain to women who have ever had sex.	74	72	9	NA	NA	NA	NA	SA	+	NA	NA	0	2002	2003	0
Canada	124	2006	2006	15-49	5982	Canada 2006 Contraceptive Studies	Survey	NA	Modern methods include some cases of sterilisation for non-contraceptive reasons.	NA	Data pertain to women who have ever had sex.	85	NA	NA	NA	NA	NA	NA	SA	0	+	NA	0	2006	2007	0
Chile	152	2001	2001	15-44	2911	Chile 2001 Encuesta Nacional de Calidad de Vida y Salud	National survey	NA	NA	NA	NA	60.65501192	58.20575433	2.349257589	NA	NA	NA	NA	AL	?	NA	NA	0	2001	2002	0
China	156	1982	1982	15-49	717	China 1982 National One-per-Thousand-Population Sample Survey on Fertility	National survey	NA	NA	NA	NA	69.5	66.7	2.8	NA	NA	NA	NA	EM	0	NA	NA	0	1982	1983	0
China	156	1988	1988	15-49	140	China 1988 National Two-per-Thousand-Population Sample Survey on Fertility and Contraceptives	National survey	NA	NA	NA	NA	71.1	69.9	1.2	NA	NA	NA	NA	EM	0	NA	NA	0	1988.498657	1988.536987	0
China	156	1992	1992	15-49	750	China 1992 National Fertility and Family Planning Survey	National survey	NA	Adjusted.	NA	NA	84.6	83.7	0.9	3.3	NA	NA	NA	EM	0	NA	NA	0	1992.668457	1992.832886	0
Colombia	170	1978	1978	15-49	674	Colombia 1978 Encuesta Nacional de Prevalencia de Uso de Anticoncepción	CPS	NA	NA	NA	NA	26.6	21.7	4.9	NA	NA	NA	NA	AL	0	NA	NA	0	1978.808228	1978.958862	0
Croatia	191	1970	1970	15-44	3074	Croatia 1970 Yugoslavia Fertility Survey	Survey	NA	Data pertain to methods used during the last two months.	NA	NA	58	7	51	NA	NA	NA	NA	AL	?	NA	NA	0	1970	1971	0
Cuba	192	2006	2006	15-49	2338	Cuba 2006 Multiple Indicator Cluster Survey	MICS	NA	NA	NA	NA	72.59483679	71.61162302	0.983213768	NA	NA	NA	NA	AL	0	NA	NA	1	2006.161621	2006.493164	0
Czechia	203	1991	1991	15-44	2806	Czech Republic 1991 Survey on Knowledge, Attitudes and Practice with Regard to Contraceptive Use	Survey	NA	NA	NA	Data pertain to sexually active women of reproductive age.	78	53	25	NA	NA	NA	NA	SA	?	NA	NA	0	1991	1992	0
Denmark	208	1988	1988	15-44	2780	Denmark 1988 Contraception Survey	National survey	NA	NA	NA	Data pertain to sexually active women of reproductive age.	92	89	3	NA	NA	NA	NA	SA	?	NA	NA	0	1988	1989	0
Eswatini	748	2002	2002	15-49	2926	Swaziland 2002 Community Health Survey	Survey	NA	NA	NA	NA	40.1	38.6	1.5	NA	NA	NA	NA	AL	0	NA	NA	0	2002	2003	0
Finland	246	1971	1971	<45	5093	Finland 1971 Sex Life Survey	Survey	NA	NA	NA	NA	77	53.9	23.1	NA	NA	NA	NA	EM	?	NA	NA	0	1971	1972	0
Finland	246	1977	1977	18-44	5094	Finland 1977 Fertility Survey	Survey	NA	NA	NA	NA	80	77.2	2.8	NA	NA	NA	NA	EM	+	NA	NA	0	1977.161621	1977.493164	0
France	250	1971	1971	<45	5095	France 1971 Enquête sur la contraception en France	Survey	NA	NA	NA	NA	64	20.9	43.1	NA	NA	NA	NA	EM	?	NA	NA	0	1971	1972	0
France	250	2000	2000	18-44	2897	France 2000 Enquête Cohorte Contraception	National survey	NA	Modern methods include some cases of sterilisation for non-contraceptive reasons.	NA	NA	78.2	74.55	3.65	NA	NA	NA	NA	AL	+	+	NA	0	2000	2001	0
Ghana	288	1991	1992	15-49	2016	Ghana 1991-1992 Living Standards Measurement Survey	LSMS	NA	NA	NA	NA	17.2	7.2	9.9	NA	NA	NA	NA	AL	0	NA	NA	0	1991	1993	0
Ghana	288	1998	1999	15-49	2007	Ghana 1998-1999 Living Standards Measurement Survey	LSMS	NA	NA	NA	NA	15	10.7	4.3	NA	NA	NA	NA	AL	0	NA	NA	0	1998	2000	0
Ghana	288	2005	2006	15-49	4954	Ghana 2005-2006 Living Standards Measurement Survey	LSMS	NA	NA	NA	NA	24.2	16.8	7.4	NA	NA	NA	NA	AL	0	NA	NA	0	2005.665771	2006.745239	0
Greece	300	1983	1983	15-44	3113	Greece 1983 Fertility Survey	Survey	NA	NA	NA	NA	77.2	31.6	45.6	NA	NA	NA	NA	AL	?	NA	NA	0	1983	1984	0
Greece	300	2001	2001	16-45	4981	Greece 2001 Family planning survey	Survey	NA	Adjusted.	NA	Data pertain to sexually active women of reproductive age.	76.2	45.9	30.3	NA	NA	NA	NA	SA	?	NA	NA	0	2001.747925	2001.830078	0
Guadeloupe	312	1976	1976	15-49	3116	Guadeloupe 1976 Fertility Survey	Survey	NA	NA	NA	NA	29.4	21.1	8.3	NA	NA	NA	NA	AL	0	NA	NA	0	1976	1977	0
Guam	316	2002	2002	18-44	3117	Guam 2002 Behavioral Risk Factor Surveillance System	Survey	NA	Adjusted.	NA	Data pertain to sexually active, non-pregnant women.	66.6	58.3	8.3	NA	NA	NA	NA	SA	+	NA	NA	0	2002	2003	0
Ireland	372	1998	1998	18-50	3139	Ireland 1998 Survey of Lifestyle, Attitudes, and Nutrition	Survey	NA	NA	NA	Data pertain to sexually active women of reproductive age.	77	67.6	9.4	NA	NA	NA	NA	SA	+	NA	NA	0	1998	1999	0
Ireland	372	2002	2002	18-50	3141	Ireland 2002 Survey of Lifestyle, Attitudes, and Nutrition	Survey	NA	NA	NA	Data pertain to sexually active women of reproductive age.	75	66	8.9	NA	NA	NA	NA	SA	+	NA	NA	0	2002	2003	0
Lesotho	426	1991	1992	15-49	2811	Lesotho 1991-1992 Demographic and Health Survey (national)	Survey	NA	NA	NA	NA	23.2	18.9	4.3	NA	NA	NA	NA	AL	0	NA	NA	0	1991	1993	0
Marshall Islands	584	1970	1970	15-49	3253	Marshall Islands 1970 KAP Survey Trust Territory	Survey	NA	NA	NA	NA	22.7	18.1	4.6	NA	NA	NA	NA	AL	0	NA	NA	0	1970	1971	0
Marshall Islands	584	1985	1985	15-49	3255	Marshall Islands 1985 Women's Health Survey	Survey	NA	NA	NA	NA	27.2	19.4	7.8	NA	NA	NA	NA	AL	0	NA	NA	0	1985.246582	1985.411011	0
Martinique	474	1976	1976	15-49	3207	Martinique 1976 Fertility Survey	Survey	NA	NA	NA	NA	35.5	27.3	8.2	NA	NA	NA	NA	AL	0	NA	NA	0	1976.084961	1976.254761	0
Mauritius	480	1975	1975	<50	5141	Mauritius 1975 National Survey on Contraceptive Use	Survey	NA	NA	NA	NA	45.7	29.2	16.4	NA	NA	NA	NA	EM	?	NA	NA	0	1975	1976	0
Mongolia	496	1994	1994	15-49	744	Mongolia 1994 Demographic Survey	National survey	NA	NA	NA	NA	60.7	25	35.7	NA	NA	NA	NA	AL	0	NA	NA	0	1994	1995	0
Montenegro	499	1970	1970	15-44	3222	Montenegro 1970 Yugoslavia Fertility Survey	Survey	NA	Data pertain to methods used during the last two months.	NA	NA	49.5	7	42.5	NA	NA	NA	NA	AL	?	NA	NA	0	1970	1971	0
Montserrat	500	1984	1984	15-44	2746	Montserrat 1984 IPPF-WHR Caribbean Contraceptive Prevalence Survey	CCPS	NA	NA	NA	Data pertain to sexually active women.	52.6	52.2844	0.263	NA	NA	NA	NA	SA	?	NA	NA	0	1984	1985	0
Myanmar	104	2009	2010	15-49	5016	Myanmar 2009-2010 Multiple Indicator Cluster Survey	MICS	NA	NA	NA	NA	46	45.8	0.3	NA	NA	NA	NA	EM	0	NA	NA	1	2009.747925	2010.243896	0
Netherlands	528	1977	1977	16-49	5145	Netherlands 1977 Fertility Survey	Survey	NA	NA	NA	NA	73	65.2	7.8	NA	NA	NA	NA	EM	0	NA	NA	0	1977	1978	0
Nigeria	566	1994	1994	Dec-50	3244	Nigeria 1994 Sentinel Survey of the National Population Programme	National survey	NA	NA	NA	NA	12	9.7	2.3	NA	NA	NA	NA	AL	?	NA	NA	0	1994	1995	0
Northern Mariana Islands	580	1970	1970	15-49	3251	Northern Mariana Islands 1970 KAP Survey Trust Territory	National survey	NA	Traditional methods include folk methods.	NA	NA	20.5	16	4.3	NA	NA	NA	NA	AL	0	NA	Including folk methods.	0	1970	1971	0
Norway	578	1977	1978	18-44	5147	Norway 1977-1978 Fertility Survey	Survey	NA	Adjusted.	NA	NA	71	65.2	5.8	NA	NA	NA	NA	EM	+	NA	NA	0	1977.747925	1978.158936	0
Norway	578	1998	1998	20-44	5148	Norway 1998 Survey on Contraceptive Use	Survey	NA	NA	NA	Data pertain to women who were sexually active during the three months prior to the interview.	86.5	78.3	8.2	NA	NA	NA	NA	SA	+	NA	NA	0	1998	1999	0
Norway	578	2005	2005	20-44	5149	Norway 2005 Survey on Contraceptive Use	National survey	NA	NA	NA	Data pertain to women who were sexually active during the three months prior to the interview.	88.5	82.2	6.3	NA	NA	NA	NA	SA	+	NA	NA	0	2005	2006	0
Palau	585	2003	2003	15-44	3261	Palau 2003 Population, Environment and Labor Force Survey	National survey	NA	NA	NA	NA	32.8	29.7	3.1	NA	NA	NA	NA	AL	?	NA	NA	0	2003	2004	0
Poland	616	2014	2014	15-49	7681	Poland 2014 Health Interview Survey	National survey	NA	NA	NA	NA	63.2	NA	NA	NA	NA	NA	NA	MW	0	NA	NA	0	2014	2015	0
Portugal	620	1997	1997	15-49	4547	Portugal 1997 Fertility and Family Survey	Survey	NA	NA	NA	Data pertain to sexually active women of reproductive age.	78.8	70.4	8.4	NA	NA	NA	NA	SA	0	NA	NA	0	1997.246582	1997.493164	0
Puerto Rico	630	1968	1968	15-49	5159	Puerto Rico 1968 Survey of Use of Contraceptive Methods in Puerto Rico	Survey	NA	NA	NA	NA	60.1	50.8	9.3	NA	NA	NA	NA	EM	0	NA	NA	0	1968	1969	0
Puerto Rico	630	1974	1974	15-49	5160	Puerto Rico 1974 Survey of the Attitude Toward Population and Family Planning	National survey	NA	NA	NA	NA	61	55	6.1	NA	NA	NA	NA	EM	0	NA	NA	0	1974	1975	0
Puerto Rico	630	1976	1976	15-49	5161	Puerto Rico 1976 Survey of Use of Contraceptive Methods	National survey	NA	NA	NA	NA	64.6	57.6	7	NA	NA	NA	NA	EM	0	NA	NA	0	1976	1977	0
Puerto Rico	630	2002	2002	18-44	3285	Puerto Rico 2002 Behavioral Risk Factor Surveillance System	Survey	NA	Adjusted.	NA	Data pertain to sexually active women of reproductive age.	84.1	72.2	12	NA	NA	NA	NA	SA	+	NA	NA	0	2002	2003	0
Réunion	638	1986	1986	20-49	2764	Reunion 1986 Enquête Union et Fecondité	National survey	NA	NA	NA	NA	64.1	57.1	7.9	NA	NA	NA	NA	AL	+	NA	NA	0	1986	1987	0
Réunion	638	1997	1997	15-49	2879	Reunion 1997 Enquête DEMO97, volet Famille	National survey	NA	NA	NA	NA	66.56	63.46	3.1	NA	NA	NA	NA	AL	0	NA	NA	0	1997	1998	0
Romania	642	1978	1978	15-49	5210	Romania 1978 World Fertility Survey	Survey	NA	NA	NA	NA	58	5.3	52.8	NA	NA	NA	NA	EM	0	NA	NA	0	1978.413696	1978.578125	0
Rwanda	646	1996	1996	20-49	200	Rwanda 1996 Socio-demographic Survey	National survey	NA	NA	NA	NA	13.7	7.1	6.6	NA	NA	NA	NA	AL	+	NA	NA	0	1996	1997	0
Samoa	882	1998	1998	15-49	4976	Samoa 1998 Reproductive Health Knowledge and Services	National survey	NA	NA	NA	NA	24.5	23.1525	1.3475	NA	NA	NA	NA	AL	0	NA	NA	0	1998	1999	0
Serbia	688	1970	1970	15-44	3298	Serbia 1970 Yugoslavia Fertility Survey	Survey	NA	Data pertain to methods used during the last two months.	NA	NA	51.7	3.7	48	NA	NA	NA	NA	AL	?	NA	NA	0	1970	1971	0
Sierra Leone	694	1992	1992	15+	4549	Sierra Leone 1992 Demographic and Social Situation	Survey	NA	NA	NA	NA	2.6	2.4	0.1	NA	NA	NA	NA	AL	?	NA	NA	0	1992.249268	1992.49585	0
Slovakia	703	1991	1991	15-44	2816	Slovakia 1991 Survey on Knowledge, Attitudes and Practice with Regard to Contraceptive Use	Survey	NA	NA	NA	Data pertain to sexually active women of reproductive age.	74	41	33	NA	NA	NA	NA	SA	?	NA	NA	0	1991	1992	0
Slovakia	703	1997	1997	15-44	4977	Slovakia 1997 Reproductive Practices of Slovak Women	Survey	NA	NA	NA	Data pertain to women exposed to the risk of pregnancy.	79.8	65.6	14.2	NA	NA	+	NA	AL	?	NA	NA	0	1997	1998	0
Slovenia	705	1970	1970	15-44	3305	Slovenia 1970 Yugoslavia Fertility Survey	Survey	NA	Data pertain to methods used during the last two months.	NA	NA	70.6	14.2	56.4	NA	NA	NA	NA	AL	?	NA	NA	0	1970	1971	0
South Sudan	728	2011	2011	15-49	7660	South Sudan 2011 Community-based Survey	National survey	NA	NA	Excluding Fangak, Khorflus, Pachala and Akobo counties in Jonglei and Abyei county in Warrap	NA	NA	6.5	NA	NA	Excluding Fangak, Khorflus, Pachala and Akobo counties in Jonglei and Abyei county in Warrap	NA	NA	AL	0	NA	NA	0	2011.246582	2011.411011	0
South Sudan	728	2015	2015	15-49	7659	South Sudan 2015 Household Health Survey	National survey	NA	NA	Excluding Unity state and some counties in Upper Nile	NA	NA	5	NA	NA	Excluding Unity state and some counties in Upper Nile	NA	NA	AL	0	NA	NA	0	2015.084961	2015.493164	0
Spain	724	2014	2014	15-49	7506	Spain 2014 Estudio Poblacional sobre el Uso y la Opinión de los métodos Anticonceptivos en España	Survey	NA	NA	NA	NA	72.7	71.7	1	NA	NA	NA	NA	AL	0	NA	NA	0	2014	2015	0
Spain	724	2016	2016	15-49	7505	Spain 2016 Estudio Poblacional sobre el Uso y la Opinión de los métodos Anticonceptivos en España	Survey	NA	NA	NA	NA	70.9	69.9	1	NA	NA	NA	NA	AL	0	NA	NA	0	2016.490356	2016.528809	0
Suriname	740	1992	1992	15-44	2826	Suriname 1992 IPPF-WHR Caribbean Contraceptive Prevalence Survey	Survey	NA	NA	NA	NA	48	46.6	1.4	NA	NA	NA	NA	AL	?	NA	NA	0	1992	1993	0
Sweden	752	1981	1981	20-44	2722	Sweden 1981 World Fertility Survey	Survey	NA	NA	NA	Data pertain to sexually active women of reproductive age.	78	72	6	NA	NA	NA	NA	SA	+	NA	NA	0	1981	1982	0
Sweden	752	1996	1996	18-44	2868	Sweden 1996 National Survey on Sexual Behavior	Survey	NA	Data pertain to methods used at last sex.	NA	Data pertain to women who have ever had sex.	75.2	64.8	10.4	NA	NA	NA	NA	SA	+	NA	NA	0	1996	1997	0
TFYR Macedonia	807	1970	1970	15-44	5180	The former Yugoslav Republic of Macedonia 1970 Yugoslavia Fertility Survey	National survey	NA	NA	NA	NA	43.2	3.1	40.1	NA	NA	NA	NA	AL	?	NA	NA	0	1970	1971	0
United Kingdom	826	1989	1989	16-49	5185	United Kingdom 1989 General Household Survey	Survey	NA	NA	Excluding Northern Ireland.	NA	69	66	6	NA	Excluding Northern Ireland.	NA	NA	AL	0	NA	NA	0	1989	1990	0
United Kingdom	826	1991	1991	16-49	5186	United Kingdom 1991 General Household Survey	Survey	NA	NA	Excluding Northern Ireland.	NA	70	70	5	NA	Excluding Northern Ireland.	NA	NA	AL	0	NA	NA	0	1991	1992	0
United Kingdom	826	1995	1996	16-49	6032	United Kingdom 1995-1996 General Household Survey	National survey	NA	NA	Excluding Northern Ireland.	NA	73	69	4	NA	Excluding Northern Ireland.	NA	NA	AL	0	NA	NA	0	1995.246582	1996.246582	0
United Kingdom	826	1997	1998	16-49	5187	United Kingdom 1997 Omnibus Survey	Survey	NA	NA	Excluding Northern Ireland.	NA	74	74	6	NA	Excluding Northern Ireland.	NA	NA	AL	0	NA	NA	0	1997	1999	0
United Kingdom	826	2006	2007	16-49	2950	United Kingdom 2006-2007 Omnibus Survey	National survey	NA	NA	Excluding Northern Ireland.	NA	76	NA	NA	NA	Excluding Northern Ireland.	NA	NA	AL	0	NA	NA	0	2006	2008	0
United Kingdom	826	2007	2008	16-49	2954	United Kingdom 2007-2008 Omnibus Survey	National survey	NA	NA	Excluding Northern Ireland.	NA	74	NA	NA	NA	Excluding Northern Ireland.	NA	NA	AL	0	NA	NA	0	2007	2009	0
United States of America	840	2011	2013	15-44	5723	United States of America 2011-2013 National Survey of Family Growth	National survey	NA	NA	NA	NA	74.1	70.1	4.2	NA	NA	NA	NA	AL	?	NA	NA	0	2011	2014	0
United States Virgin Islands	850	2002	2002	18-44	3352	United States Virgin Islands 2002 Behavioral Risk Factor Surveillance System	Survey	NA	NA	NA	Data pertain to women exposed to the risk of pregnancy.	78.4	72.6	5.8	NA	NA	+	NA	AL	+	NA	NA	0	2002	2003	0
Uruguay	858	2015	2015	15-44	7035	Uruguay 2015 Encuesta Nacional de Comportamientos Reproductivos	National survey	NA	NA	NA	NA	79.59072849	78.27421963	1.316508857	NA	NA	NA	NA	EM	?	NA	NA	0	2015.832886	2016.246582	0
Vanuatu	548	1995	1995	15-49	3237	Vanuatu 1995 National Family Planning Survey	National survey	NA	Traditional methods include folk methods.	NA	NA	30.8	21.3	9.5	NA	NA	NA	NA	AL	0	NA	Including folk methods.	0	1995	1996	0
