# Supplementary material for: Estimating progress towards meeting women’s contraceptive needs in 185 countries: A Bayesian hierarchical modelling study
Source: PLoS Med. 2020 Feb 18;17(2):e1003026. doi: 10.1371/journal.pmed.1003026 (PMC7028249; doi:10.1371/journal.pmed.1003026)
Supplement: S2 Data — (CSV) [file pmed.1003026.s004.csv]

Country	ISO.code	Start.year_Year	End.year_Year	Age..range	Catalog.ID	Source.name	Data.series.type	Note.on.data	Note.on.methods	Note.on.country	Note.on.population	Contraceptive.use.ANY	Contraceptive.use.MODERN	Contraceptive.use.TRADITIONAL	Unmet	GEO.biases..unknown.direction.	Non.pregnant.and.other.positive.biases	Negative.bias	Population.type	age.cat.bias	Modern.method.bias	Folk.method.positive.bias	Absence.of.probing.questions.bias...1	Start.year	End.year	EXCLUDE1isyes
Nepal	524	2014	2014	15-49	5672	Nepal 2014 Multiple Indicator Cluster Survey	MICS	NA	NA	NA	NA	1.019521889	1.019521889	0	NA	NA	NA	NA	UW	0	NA	NA	1	2014.084961	2014.493164	0
Serbia	688	2014	2014	15-49	5578	Serbia 2014 Multiple Indicator Cluster Survey	MICS	NA	NA	NA	NA	33.11324788	27.97996745	5.13328043	NA	NA	NA	NA	UW	0	NA	NA	1	2014.084961	2014.32605	0
Kyrgyzstan	417	2014	2014	15-49	5577	Kyrgyzstan 2014 Multiple Indicator Cluster Survey	MICS	NA	NA	NA	NA	3.248655822	3.248655822	0	NA	NA	NA	NA	UW	0	NA	NA	1	2014.30957	2014.493164	0
India	356	2015	2016	15-49	5565	India 2015-2016 Demographic and Health Survey	DHS	NA	NA	NA	NA	6.106348452	6.032470147	7.39E-02	NA	NA	NA	NA	UW	0	NA	NA	0	2015.052002	2016.926025	0
Nepal	524	2011	2011	15-49	5065	Nepal 2011 Demographic and Health Survey	DHS	NA	NA	NA	NA	2.052746798	2.015357885	3.74E-02	0.14049066	NA	NA	NA	UW	0	NA	NA	0	2011	2011.493164	0
Viet Nam	704	2013	2014	15-49	5580	Viet Nam 2013-2014 Multiple Indicator Cluster Survey	MICS	NA	NA	NA	NA	1.247424836	1.142431321	0.104993515	0.142614756	NA	NA	NA	UW	0	NA	NA	1	2013.915039	2014.243896	0
Myanmar	104	2015	2016	15-49	6084	Myanmar 2015-2016 Demographic and Health Survey	DHS	NA	NA	NA	NA	0.447416525	0.447416525	0	0.167695212	NA	NA	NA	UW	0	NA	NA	0	2015.915039	2016.580811	0
Indonesia	360	2016	2017	15-49	7479	Indonesia 2016-2017 PMA2020 Round 2	PMA	NA	NA	NA	NA	1.337099013	1.274675765	3.76E-02	0.204845129	NA	NA	NA	UW	0	NA	NA	0	2016.750732	2017.082153	0
Indonesia	360	2012	2012	15-49	5458	Indonesia 2012 Demographic and Health Survey (Special)	DHS	NA	NA	NA	NA	1.03644621	0.988767024	4.77E-02	0.253064514	NA	NA	NA	UW	0	NA	NA	0	2012.331543	2012.580811	0
Eritrea	232	2010	2010	15-49	5919	Eritrea 2010 Population and Health Survey	National survey	Estimated from data reported for all women and married/in-union women.	NA	NA	NA	1.109467456	1.035502959	7.40E-02	0.3	NA	NA	NA	UW	0	NA	NA	0	2010.035645	2010.512329	0
Philippines	608	1993	1993	15-49	1836	Philippines 1993 Demographic and Health Survey	DHS	NA	NA	NA	NA	0.815004378	0.743623416	7.14E-02	0.318569213	NA	NA	NA	UW	0	NA	NA	0	1993.161621	1993.411011	0
Cambodia	116	2014	2014	15-49	5566	Cambodia 2014 Demographic and Health Survey	DHS	NA	NA	NA	NA	1.275130572	1.050796643	0.224333929	0.319766868	NA	NA	NA	UW	0	NA	NA	0	2014.413696	2014.997314	0
Cambodia	116	2010	2011	15-49	4951	Cambodia 2010 Demographic and Health Survey	DHS	NA	NA	NA	NA	0.280835605	0.254012304	2.68E-02	0.368398611	NA	NA	NA	UW	0	NA	NA	0	2010.49585	2011.082153	0
Cambodia	116	2005	2006	15-49	1812	Cambodia 2005 Demographic and Health Survey	DHS	NA	NA	NA	NA	0.335565854	0.319887676	1.57E-02	0.403200248	NA	NA	NA	UW	0	NA	NA	0	2005.665771	2006.243896	0
Timor-Leste	626	2009	2010	15-49	4948	Timor-Leste 2009-2010 Demographic and Health Survey	DHS	NA	NA	NA	NA	0.31728886	0.31728886	0	0.434846583	NA	NA	NA	UW	0	NA	NA	0	2009.580811	2010.158936	0
Armenia	51	2010	2010	15-49	5046	Armenia 2010 Demographic and Health Survey	DHS	NA	NA	NA	NA	0.703210035	0.687215826	1.60E-02	0.465189941	NA	NA	NA	UW	0	NA	NA	0	2010.747925	2010.997314	0
Armenia	51	2005	2005	15-49	1843	Armenia 2005 Demographic and Health Survey	DHS	NA	NA	NA	NA	0.848916182	0.652621262	0.19629492	0.557196821	NA	NA	NA	UW	0	NA	NA	0	2005.665771	2005.997314	0
Philippines	608	1998	1998	15-49	1837	Philippines 1998 Demographic and Health Survey	DHS	NA	NA	NA	NA	1.088625321	0.896215093	0.192410228	0.667008844	NA	NA	NA	UW	0	NA	NA	0	1998.084961	1998.32605	0
Timor-Leste	626	2016	2016	15-49	6097	Timor-Leste 2016 Demographic and Health Survey	DHS	NA	NA	NA	NA	0.468472243	0.310430688	0.158041555	0.676856703	NA	NA	NA	UW	0	NA	NA	0	2016.709595	2016.975342	0
Indonesia	360	2015	2015	15-49	5994	Indonesia 2015 PMA2020 Round 1	PMA	NA	NA	NA	NA	1.617753681	1.617753681	0	0.786713976	NA	NA	NA	UW	0	NA	NA	0	2015.413696	2015.662964	0
Eritrea	232	1995	1996	15-49	1835	Eritrea 1995 Demographic and Health Survey	DHS	NA	NA	NA	NA	1.708666321	1.187691392	0.520974929	0.901805423	NA	NA	NA	UW	0	NA	NA	0	1995.665771	1996.082153	0
Philippines	608	2003	2003	15-49	1850	Philippines 2003 Demographic and Health Survey	DHS	NA	NA	NA	NA	1.298222078	1.103477379	0.1947447	1.017446309	NA	NA	NA	UW	0	NA	NA	0	2003.413696	2003.745239	0
Niger	562	2016	2016	15-49	6116	Niger 2016 PMA2020 Round 1	PMA	NA	NA	NA	NA	4.115522705	4.115522705	0	1.15344751	NA	NA	NA	UW	0	NA	NA	0	2016.142456	2016.32605	0
Albania	8	2008	2009	15-49	4483	Albania 2008-2009 Demographic and Health Survey	DHS	NA	NA	NA	NA	6.564752559	2.554701065	4.010051494	1.181290439	NA	NA	NA	UW	0	NA	NA	0	2008.750732	2009.32605	0
Niger	562	2006	2006	15-49	1736	Niger 2006 Demographic and Health Survey	DHS	NA	NA	NA	NA	2.371980284	2.084204336	0.287775949	1.186468811	NA	NA	NA	UW	0	NA	NA	0	2006	2006.411011	0
Nigeria	566	1990	1990	15-49	1742	Nigeria 1990 Demographic and Health Survey	DHS	NA	NA	NA	NA	13.04994129	4.503566425	8.546374861	1.188833941	NA	NA	NA	UW	0	NA	NA	0	1990.246582	1990.830078	0
Paraguay	600	1990	1990	15-49	1686	Paraguay 1990 Demographic and Health Survey	DHS	NA	NA	NA	NA	7.875739951	5.273474057	2.602265894	1.220267148	NA	NA	NA	UW	0	NA	NA	0	1990.328735	1990.662964	0
Senegal	686	2016	2016	15-49	7370	Senegal 2016 Demographic and Health Survey	DHS	NA	NA	NA	NA	3.802602603	3.729539802	7.31E-02	1.296118349	NA	NA	NA	UW	0	NA	NA	0	2016	2016.832886	0
Niger	562	2012	2012	15-49	5413	Niger 2012 Demographic and Health Survey	DHS	NA	NA	NA	NA	1.649702824	1.589219182	6.05E-02	1.480167571	NA	NA	NA	UW	0	NA	NA	0	2012.084961	2012.49585	0
Kyrgyzstan	417	2012	2012	15-49	5457	Kyrgyzstan 2012 Demographic and Health Survey	DHS	NA	NA	NA	NA	3.234119758	3.060027165	0.174092593	1.533557189	NA	NA	NA	UW	0	NA	NA	0	2012.583618	2013	0
Philippines	608	2008	2008	15-49	4700	Philippines 2008 Demographic and Health Survey	DHS	NA	NA	NA	NA	2.825210665	1.9255244	0.899686265	1.584465897	NA	NA	NA	UW	0	NA	NA	0	2008.583618	2008.747925	0
Philippines	608	2013	2013	15-49	5613	Philippines 2013 Demographic and Health Survey	DHS	NA	NA	NA	NA	3.520867592	2.226796529	1.294071064	1.598379789	NA	NA	NA	UW	0	NA	NA	0	2013.580811	2013.745239	0
Colombia	170	1990	1990	15-49	1860	Colombia 1990 Demographic and Health Survey	DHS	NA	NA	NA	NA	11.09336582	9.258084813	1.835281009	1.668026806	NA	NA	NA	UW	0	NA	NA	0	1990.328735	1990.662964	0
Ukraine	804	2007	2007	15-49	170	Ukraine 2007 Demographic and Health Survey	DHS	NA	NA	NA	NA	27.11169658	24.33250638	2.7791902	1.691601348	NA	NA	NA	UW	0	NA	NA	0	2007.49585	2007.912354	0
Paraguay	600	1998	1998	15-44	30	Paraguay 1998 Encuesta Nacional de Salud Materno Infantil	RHS	Estimated from data reported for never married women and formerly married women.	Traditional methods include folk methods.	NA	NA	15.5	12	3.5	1.7	NA	NA	NA	UW	?	NA	Including folk methods.	0	1998.704102	1998.912354	0
Peru	604	1991	1992	15-49	1772	Peru 1991-1992 Demographic and Health Survey	DHS	NA	NA	NA	NA	7.156433019	4.014794704	3.141638315	1.757339263	NA	NA	NA	UW	0	NA	NA	0	1991.747925	1992.246582	0
Eritrea	232	2002	2002	15-49	1849	Eritrea 2002 Demographic and Health Survey	DHS	NA	NA	NA	NA	1.425097875	1.354489416	7.06E-02	1.779494508	NA	NA	NA	UW	0	NA	NA	0	2002.161621	2002.578125	0
Ethiopia	231	2016	2016	15-49	5808	Ethiopia 2016 Demographic and Health Survey (DHS)	DHS	NA	NA	NA	NA	5.597805175	5.408671055	0.189134119	1.856946496	NA	NA	NA	UW	0	NA	NA	0	2016	2016.49585	0
Senegal	686	2005	2005	15-49	1705	Senegal 2005 Demographic and Health Survey	DHS	NA	NA	NA	NA	2.169546252	2.025686251	0.143860001	1.859953118	NA	NA	NA	UW	0	NA	NA	0	2005.084961	2005.411011	0
Dominican Republic	214	1991	1991	15-49	1671	Dominican Republic 1991 Demographic and Health Survey	DHS	NA	NA	NA	NA	12.16134586	11.410902	0.750443859	1.870386655	NA	NA	NA	UW	0	NA	NA	0	1991.49585	1991.912354	0
Philippines	608	2017	2017	15-49	7369	Philippines 2017 Demographic and Health Survey	DHS	NA	NA	NA	NA	2.772717757	1.858589769	0.914127989	1.973673037	NA	NA	NA	UW	0	NA	NA	0	2017.580811	2017.830078	0
Burkina Faso	854	1992	1993	15-49	1776	Burkina Faso 1993 Demographic and Health Survey	DHS	NA	NA	NA	NA	8.089095455	3.199941488	4.889153967	1.994148484	NA	NA	NA	UW	0	NA	NA	0	1992.917847	1993.243896	0
Comoros	174	2012	2012	15-49	5459	Comoros 2012 Demographic and Health Survey and Multiple Indicator Cluster Survey	DHS	NA	NA	NA	NA	4.659579653	3.061647785	1.597931868	2.011017992	NA	NA	NA	UW	0	NA	NA	0	2012.583618	2013	0
Niger	562	2017	2017	15-49	7514	Niger 2017 PMA2020 Round 2	PMA	NA	NA	NA	NA	2.008120415	1.690309303	0.317811112	2.033577385	NA	NA	NA	UW	0	NA	NA	0	2017.328735	2017.745239	0
Gambia	270	2013	2013	15-49	5462	Gambia 2013 Demographic and Health Survey	DHS	NA	NA	NA	NA	3.493248831	3.407301861	8.59E-02	2.119621722	NA	NA	NA	UW	0	NA	NA	0	2013.084961	2013.32605	0
Ethiopia	231	2005	2005	15-49	1858	Ethiopia 2005 Demographic and Health Survey	DHS	NA	NA	NA	NA	2.385381023	2.014078719	0.371302304	2.152266607	NA	NA	NA	UW	0	NA	NA	0	2005.246582	2005.662964	0
Senegal	686	2012	2013	15-49	5490	Senegal 2012-2013 Enqu�te D�mographique et de Sant� Continue	DHS	NA	NA	NA	NA	3.189384145	2.866196002	0.323188143	2.168100176	NA	NA	NA	UW	0	NA	NA	0	2012.668457	2013.493164	0
Senegal	686	2017	2017	15-49	7630	Senegal 2017 Demographic and Health Survey (DHS)	DHS	NA	NA	NA	NA	5.381534656	5.1107091	0.270825556	2.183182883	NA	NA	NA	UW	0	NA	NA	0	2017.246582	2017.997314	0
Guatemala	320	1995	1995	15-49	1770	Guatemala 1995 Demographic and Health Survey	DHS	NA	NA	NA	NA	3.234965362	3.063156097	0.171809265	2.257437523	NA	NA	NA	UW	0	NA	NA	0	1995.413696	1995.997314	0
Ethiopia	231	2010	2011	15-49	5053	Ethiopia 2011 Demographic and Health Survey	DHS	NA	NA	NA	NA	4.655957838	4.424620961	0.231336877	2.279626601	NA	NA	NA	UW	0	NA	NA	0	2010.915039	2011.411011	0
Guatemala	320	1998	1999	15-49	207	Guatemala 1998-1999 Demographic and Health Survey (Interim)	DHS	NA	NA	NA	NA	4.227189756	4.165473978	6.17E-02	2.342104209	NA	NA	NA	UW	0	NA	NA	0	1998.832886	1999.411011	0
Lao People's Dem. Republic	418	2011	2012	15-49	5062	Lao People's Democratic Republic 2011-2012 Social Indicator Survey (MICS/DHS)	MICS	NA	NA	NA	NA	0.825995976	0.696344238	0.129651737	2.36388077	NA	NA	NA	UW	0	NA	NA	1	2011.665771	2012.161621	0
Ethiopia	231	2014	2014	15-49	5765	Ethiopia 2014 PMA2020 Round 2	PMA	NA	NA	NA	NA	4.578054189	4.22908459	0.101465313	2.376696099	NA	NA	NA	UW	0	NA	NA	0	2014.747925	2014.997314	0
Ethiopia	231	2015	2015	15-49	6001	Ethiopia 2015 PMA2020 Round 3	PMA	NA	NA	NA	NA	7.357930315	7.086548895	0.162563514	2.386001723	NA	NA	NA	UW	0	NA	NA	0	2015.246582	2015.411011	0
Samoa	882	2014	2014	15-49	6014	Samoa 2014 Demographic and Health Survey (national)	National survey	Estimated from data reported for all women and married/in-union women.	NA	NA	NA	1.553599171	1.450025893	0.103573278	2.4	NA	NA	NA	UW	0	NA	NA	0	2014.49585	2014.580811	0
Kazakhstan	398	1995	1995	15-49	1826	Kazakhstan 1995 Demographic and Health Survey	DHS	NA	NA	NA	NA	11.80141739	8.825520762	2.975896626	2.401366074	NA	NA	NA	UW	0	NA	NA	0	1995.328735	1995.745239	0
Senegal	686	2015	2015	15-49	5955	Senegal 2015 Demographic and Health Survey	DHS	NA	NA	NA	NA	5.006369181	4.630934192	0.37543499	2.420161252	NA	NA	NA	UW	0	NA	NA	0	2015	2015.830078	0
Ethiopia	231	2016	2016	15-49	6115	Ethiopia 2016 PMA2020 Round 4	PMA	NA	NA	NA	NA	7.725647185	7.10992821	0.329954727	2.446115026	NA	NA	NA	UW	0	NA	NA	0	2016.164429	2016.328735	0
Peru	604	2012	2012	15-49	5555	Peru 2012 Demographic and Health Survey (Continuous)	DHS	NA	NA	NA	NA	19.62913384	15.1636185	4.465515341	2.649827233	NA	NA	NA	UW	0	NA	NA	0	2012.164429	2013	0
Peru	604	1996	1996	15-49	1773	Peru 1996 Demographic and Health Survey	DHS	NA	NA	NA	NA	8.225692496	5.365319897	2.860372598	2.676581418	NA	NA	NA	UW	0	NA	NA	0	1996.583618	1996.915039	0
Peru	604	2010	2010	15-49	2516	Peru 2010 Demographic and Health Survey (Continuous)	DHS	NA	NA	NA	NA	18.24343728	13.90228295	4.341154329	2.690037559	NA	NA	NA	UW	0	NA	NA	0	2010.161621	2010.997314	0
Peru	604	2011	2011	15-49	5373	Peru 2011 Demographic and Health Survey (Continuous)	DHS	NA	NA	NA	NA	19.45455356	15.04641164	4.40814192	2.724076214	NA	NA	NA	UW	0	NA	NA	0	2011.161621	2011.997314	0
Peru	604	2003	2006	15-49	2515	Peru 2004-2006 Demographic and Health Survey (Continuous)	DHS	NA	NA	NA	NA	14.76517866	10.58055367	4.184624986	2.749917302	NA	NA	NA	UW	0	NA	NA	0	2003.915039	2006.997314	0
Senegal	686	2014	2014	15-49	5779	Senegal 2014 Demographic and Health Survey	DHS	NA	NA	NA	NA	4.740640727	4.459282211	0.281358516	2.756844676	NA	NA	NA	UW	0	NA	NA	0	2014	2014.830078	0
Kenya	404	2014	2014	15-49	5780	Kenya 2014 Demographic and Health Survey	DHS	NA	NA	NA	NA	19.83102424	18.2787792	1.55224504	2.774747593	NA	NA	NA	UW	0	NA	NA	0	2014.328735	2014.830078	0
Guatemala	320	2014	2015	15-49	5790	Guatemala 2014-2015 Encuesta Nacional de Salud Materno Infantil	DHS	NA	NA	NA	NA	10.13676125	9.175050031	0.961711221	2.79786152	NA	NA	NA	UW	0	NA	NA	0	2014.747925	2015.493164	0
Peru	604	2000	2000	15-49	1774	Peru 2000 Demographic and Health Survey	DHS	NA	NA	NA	NA	12.08983448	8.444125134	3.645709347	2.82424405	NA	NA	NA	UW	0	NA	NA	0	2000.498657	2000.915039	0
Kazakhstan	398	1999	1999	15-49	1669	Kazakhstan 1999 Demographic and Health Survey	DHS	NA	NA	NA	NA	17.30865902	14.77208293	2.53657609	2.95030307	NA	NA	NA	UW	0	NA	NA	0	1999.49585	1999.745239	0
Albania	8	2017	2018	15-49	7474	Albania 2017-2018 Demographic and Health Survey (DHS)	DHS	NA	NA	NA	NA	6.668006915	1.068821255	5.599185659	2.962442635	NA	NA	NA	UW	0	NA	NA	0	2017.693115	2018.136963	0
Comoros	174	1996	1996	15-49	1707	Comoros 1996 Demographic and Health Survey	DHS	NA	NA	NA	NA	5.579096045	3.601694915	1.97740113	2.966101695	NA	NA	NA	UW	0	NA	NA	0	1996.164429	1996.413696	0
Peru	604	2009	2009	15-49	4702	Peru 2009 Demographic and Health Survey (Continuous)	DHS	NA	NA	NA	NA	17.27546921	13.13539088	4.140078333	2.977813722	NA	NA	NA	UW	0	NA	NA	0	2009.161621	2009.912354	0
Bolivia (Plurinational State of)	68	1998	1998	15-49	1766	Bolivia 1998 Demographic and Health Survey	DHS	NA	NA	NA	NA	6.587294048	3.662796795	2.924497253	3.009704731	NA	NA	NA	UW	0	NA	NA	0	1998.161621	1998.745239	0
Chad	148	2004	2004	15-49	1762	Chad 2004 Demographic and Health Survey	DHS	NA	NA	NA	NA	1.442982949	1.103257661	0.339725289	3.039979411	NA	NA	NA	UW	0	NA	NA	0	2004.55896	2004.942505	0
Peru	604	2007	2008	15-49	2517	Peru 2007-2008 Demographic and Health Survey (Continuous)	DHS	NA	NA	NA	NA	16.73331156	12.67209619	4.061215369	3.067444316	NA	NA	NA	UW	0	NA	NA	0	2007	2008.832886	0
Senegal	686	2010	2011	15-49	5274	Senegal 2010-2011 Enqu�te D�mographique et de Sant� � Indicateurs Multiples	DHS	NA	NA	NA	NA	2.72596427	2.583705306	0.142258964	3.142867699	NA	NA	NA	UW	0	NA	NA	0	2010.747925	2011.32605	0
Republic of Moldova	498	2005	2005	15-49	1820	Moldova 2005 Demographic and Health Survey	DHS	NA	NA	NA	NA	14.44508399	10.99316515	3.451918839	3.151815802	NA	NA	NA	UW	0	NA	NA	0	2005.413696	2005.662964	0
Nicaragua	558	2006	2007	15-49	2948	Nicaragua 2006-2007 Reproductive and Health Survey	RHS	NA	NA	NA	NA	18.75855419	17.84689722	0.91165697	3.168208013	NA	NA	NA	UW	0	NA	NA	0	2006.665771	2007.32605	0
Niger	562	1998	1998	15-49	1680	Niger 1998 Demographic and Health Survey	DHS	NA	NA	NA	NA	4.365061516	3.38304326	0.982018257	3.174291606	NA	NA	NA	UW	0	NA	NA	0	1998.161621	1998.578125	0
Rwanda	646	2000	2000	15-49	1855	Rwanda 2000 Demographic and Health Survey	DHS	NA	NA	NA	NA	1.884562392	1.189065297	0.695497095	3.195563804	NA	NA	NA	UW	0	NA	NA	0	2000.416382	2000.665771	0
Nicaragua	558	1997	1998	15-49	1775	Nicaragua 1998 Demographic and Health Survey	DHS	NA	NA	NA	NA	12.78304389	12.42645663	0.35658726	3.226685723	NA	NA	NA	UW	0	NA	NA	0	1997.915039	1998.411011	0
Senegal	686	1997	1997	15-49	1795	Senegal 1997 Demographic and Health Survey	DHS	NA	NA	NA	NA	6.218104993	4.632408747	1.585696246	3.230309876	NA	NA	NA	UW	0	NA	NA	0	1997	1997.32605	0
Ghana	288	1993	1994	15-49	1754	Ghana 1993 Demographic and Health Survey	DHS	NA	NA	NA	NA	15.75846834	7.290132548	8.468335788	3.24005891	NA	NA	NA	UW	0	NA	NA	0	1993.665771	1994.158936	0
Burundi	108	2016	2017	15-49	6056	Burundi 2016 Demographic and Health Survey (DHS)	DHS	NA	NA	NA	NA	3.964828806	3.643977832	0.320850974	3.275745336	NA	NA	NA	UW	0	NA	NA	0	2016.750732	2017.158936	0
Zimbabwe	716	2005	2006	15-49	1698	Zimbabwe 2005-2006 Demographic and Health Survey	DHS	NA	NA	NA	NA	12.68846501	12.56234877	0.126116239	3.287667856	NA	NA	NA	UW	0	NA	NA	0	2005.580811	2006.158936	0
Ethiopia	231	2017	2017	15-49	7480	Ethiopia 2017 PMA2020 Round 5	PMA	NA	NA	NA	NA	6.938286284	6.430066511	0.277619594	3.33215207	NA	NA	NA	UW	0	NA	NA	0	2017.246582	2017.408203	0
Bolivia (Plurinational State of)	68	1993	1994	15-49	1769	Bolivia 1994 Demographic and Health Survey	DHS	NA	NA	NA	NA	5.343583797	2.26263499	3.080948807	3.351461702	NA	NA	NA	UW	0	NA	NA	0	1993.832886	1994.411011	0
Dominican Republic	214	1999	1999	15-49	1684	Dominican Republic 1999 Demographic and Health Survey	DHS	NA	NA	NA	NA	22.00756594	21.42924623	0.578319713	3.432599456	NA	NA	NA	UW	0	NA	NA	0	1999.580811	1999.997314	0
Dominican Republic	214	1996	1996	15-49	1685	Dominican Republic 1996 Demographic and Health Survey	DHS	NA	NA	NA	NA	16.97808883	15.39189681	1.586192012	3.478171367	NA	NA	NA	UW	0	NA	NA	0	1996.668457	1997	0
Burundi	108	2010	2011	15-49	4950	Burundi 2010 Demographic and Health Survey	DHS	NA	NA	NA	NA	1.846028293	1.807064725	3.90E-02	3.484554566	NA	NA	NA	UW	0	NA	NA	0	2010.580811	2011.082153	0
Colombia	170	1995	1995	15-49	1862	Colombia 1995 Demographic and Health Survey	DHS	NA	NA	NA	NA	18.87631086	15.46445271	3.411858147	3.491765686	NA	NA	NA	UW	0	NA	NA	0	1995.161621	1995.493164	0
Rwanda	646	1992	1992	15-49	1854	Rwanda 1992 Demographic and Health Survey	DHS	NA	NA	NA	NA	3.720463473	2.582633643	1.137829831	3.658692694	NA	NA	NA	UW	0	NA	NA	0	1992.416382	1992.832886	0
Honduras	340	2005	2006	15-49	1788	Honduras 2005-2006 Demographic and Health Survey	DHS	NA	NA	NA	NA	12.57362858	11.76494196	0.808686623	3.714131674	NA	NA	NA	UW	0	NA	NA	0	2005.747925	2006.411011	0
Cameroon	120	1991	1991	15-49	1798	Cameroon 1991 Demographic and Health Survey	DHS	NA	NA	NA	NA	30.28667302	3.997013413	26.28965961	3.726510785	NA	NA	NA	UW	0	NA	NA	0	1991.246582	1991.745239	0
Nigeria	566	1999	1999	15-49	1828	Nigeria 1999 Demographic and Health Survey	DHS	NA	NA	NA	NA	10.12776852	5.932867501	4.194901022	3.736578313	NA	NA	NA	UW	0	NA	NA	0	1999.161621	1999.411011	0
Colombia	170	2000	2000	15-49	1861	Colombia 2000 Demographic and Health Survey	DHS	NA	NA	NA	NA	27.45889431	22.6662028	4.792691515	3.754014557	NA	NA	NA	UW	0	NA	NA	0	2000.084961	2000.49585	0
Ethiopia	231	2000	2000	15-49	1694	Ethiopia 2000 Demographic and Health Survey	DHS	NA	NA	NA	NA	2.13038909	1.801052922	0.329336168	3.811989425	NA	NA	NA	UW	0	NA	NA	0	2000.084961	2000.413696	0
Honduras	340	2011	2012	15-49	5056	Honduras 2011-2012 Demographic and Health Survey	DHS	NA	NA	NA	NA	17.26676241	15.79805517	1.468707232	3.831791922	NA	NA	NA	UW	0	NA	NA	0	2011.665771	2012.580811	0
Ethiopia	231	2014	2014	15-49	5503	Ethiopia 2014 PMA2020 Round 1	PMA	NA	NA	NA	NA	6.541259454	6.344356904	0.12283427	3.892198743	NA	NA	NA	UW	0	NA	NA	0	2014	2014.243896	0
Zimbabwe	716	2015	2015	15-49	5798	Zimbabwe 2015 Demographic and Health Survey	DHS	NA	NA	NA	NA	19.10986632	18.93515568	0.174710643	3.907186556	NA	NA	NA	UW	0	NA	NA	0	2015.49585	2015.997314	0
Nicaragua	558	2001	2001	15-49	1759	Nicaragua 2001 Demographic and Health Survey	DHS	NA	NA	NA	NA	15.23184462	14.71982379	0.51202083	4.006373569	NA	NA	NA	UW	0	NA	NA	0	2001.665771	2001.997314	0
Dominican Republic	214	2002	2002	15-49	1710	Dominican Republic 2002 Demographic and Health Survey	DHS	NA	NA	NA	NA	23.5647522	22.03399023	1.530761971	4.192841289	NA	NA	NA	UW	0	NA	NA	0	2002.49585	2002.997314	0
Rwanda	646	2005	2005	15-49	1717	Rwanda 2005 Demographic and Health Survey	DHS	NA	NA	NA	NA	2.177605698	1.23826025	0.939345448	4.199934331	NA	NA	NA	UW	0	NA	NA	0	2005.084961	2005.578125	0
Colombia	170	2009	2010	15-49	4945	Colombia 2010 Demographic and Health Survey	DHS	NA	NA	NA	NA	35.97144563	34.0116979	1.959747728	4.265238625	NA	NA	NA	UW	0	NA	NA	0	2009.832886	2010.912354	0
Nigeria	566	2013	2013	15-49	5447	Nigeria 2013 Demographic and Health Survey	DHS	NA	NA	NA	NA	18.08129612	14.5701625	3.511133613	4.311502717	NA	NA	NA	UW	0	NA	NA	0	2013.084961	2013.493164	0
Paraguay	600	1995	1996	15-49	782	Paraguay 1995-1996 Encuesta Nacional de Demograf�a y Salud Reproductiva	RHS	Estimated from data reported for never married women and formerly married women.	Traditional methods include folk methods.	NA	NA	16.17658329	10.98483236	5.191750931	4.327586207	NA	NA	NA	UW	0	NA	Including folk methods.	0	1995.747925	1996.161621	0
Colombia	170	2015	2016	15-49	5788	Colombia 2015 Demographic and Health Survey (DHS)	DHS	NA	NA	NA	NA	41.51380332	39.93304496	1.58075836	4.343077381	NA	NA	NA	UW	0	NA	NA	0	2015.084961	2016.246582	0
Senegal	686	1992	1993	15-49	1730	Senegal 1992-1993 Demographic and Health Survey	DHS	NA	NA	NA	NA	6.021505376	3.924731183	2.096774194	4.35483871	NA	NA	NA	UW	0	NA	NA	0	1992.835571	1993.662964	0
Colombia	170	2004	2005	15-49	1859	Colombia 2005 Demographic and Health Survey	DHS	NA	NA	NA	NA	28.97000374	25.69353758	3.276466153	4.364385005	NA	NA	NA	UW	0	NA	NA	0	2004.750732	2005.493164	0
Kazakhstan	398	2015	2015	15-49	5666	Kazakhstan 2015 Multiple Indicator Cluster Survey	MICS	NA	NA	NA	NA	19.35950447	18.70998299	0.649521481	4.380447039	NA	NA	NA	UW	0	NA	NA	1	2015.704102	2015.871216	0
Chad	148	1996	1997	15-49	1675	Chad 1996-1997 Demographic and Health Survey	DHS	NA	NA	NA	NA	3.071984949	1.469028133	1.602956817	4.435002203	NA	NA	NA	UW	0	NA	NA	0	1996.917847	1997.578125	0
Bolivia (Plurinational State of)	68	2008	2008	15-49	4492	Bolivia 2008 Demographic and Health Survey	DHS	NA	NA	NA	NA	12.65914067	8.082693657	4.576447012	4.443314222	NA	NA	NA	UW	0	NA	NA	0	2008.084961	2008.49585	0
Rwanda	646	2010	2011	15-49	5066	Rwanda 2010 Demographic and Health Survey	DHS	NA	NA	NA	NA	5.240928739	4.943289852	0.297638887	4.517901093	NA	NA	NA	UW	0	NA	NA	0	2010.665771	2011.243896	0
Burkina Faso	854	2003	2003	15-49	1787	Burkina Faso 2003 Demographic and Health Survey	DHS	NA	NA	NA	NA	14.55692246	13.41921119	1.137711277	4.678307413	NA	NA	NA	UW	0	NA	NA	0	2003.413696	2003.912354	0
Burkina Faso	854	2010	2011	15-49	4494	Burkina Faso 2010 Demographic and Health Survey	DHS	NA	NA	NA	NA	11.82857453	11.3518713	0.476703234	4.746714842	NA	NA	NA	UW	0	NA	NA	0	2010.328735	2011.082153	0
Zimbabwe	716	1999	1999	15-49	1700	Zimbabwe 1999 Demographic and Health Survey	DHS	NA	NA	NA	NA	12.78795187	12.37022166	0.417730216	4.801958579	NA	NA	NA	UW	0	NA	NA	0	1999.665771	1999.997314	0
Bolivia (Plurinational State of)	68	2003	2004	15-49	1844	Bolivia 2003 Demographic and Health Survey	DHS	NA	NA	NA	NA	10.83406892	6.950142487	3.883926432	4.880168279	NA	NA	NA	UW	0	NA	NA	0	2003.580811	2004.082153	0
Brazil	76	1996	1996	15-49	1868	Brazil 1996 Demographic and Health Survey	DHS	NA	NA	NA	NA	23.16467982	21.95553422	1.209145597	4.98923249	NA	NA	NA	UW	0	NA	NA	0	1996.164429	1996.49585	0
Zimbabwe	716	2010	2011	15-49	5073	Zimbabwe 2010-2011 Demographic and Health Survey	DHS	NA	NA	NA	NA	13.03251582	12.98524879	4.73E-02	5.050065681	NA	NA	NA	UW	0	NA	NA	0	2010.665771	2011.243896	0
Honduras	340	2001	2001	15-44	640	Honduras 2001 Encuesta Nacional de Epidemiolog�a y Salud Familiar	RHS	NA	NA	NA	NA	13.05794809	12.09444444	0.96350365	5.069402985	NA	NA	NA	UW	?	NA	NA	0	2001.084961	2001.745239	0
Ecuador	218	2007	2012	15-49	6000	Ecuador 2012 Encuesta Nacional de Salud y Nutrici�n	National survey	Estimated from data reported for never married women and formerly married women.	NA	NA	NA	23.2	20.51325843	2.686741573	5.093117487	NA	NA	NA	UW	0	NA	NA	0	2007.452026	2012.536987	0
Cameroon	120	2004	2004	15-49	1786	Cameroon 2004 Demographic and Health Survey	DHS	NA	NA	NA	NA	26.26129013	15.89311959	10.36817054	5.331000089	NA	NA	NA	UW	0	NA	NA	0	2004.084961	2004.665771	0
Dominican Republic	214	2007	2007	15-49	49	Dominican Republic 2007 Demographic and Health Survey	DHS	NA	NA	NA	NA	29.26447545	28.21807761	1.046397835	5.389803885	NA	NA	NA	UW	0	NA	NA	0	2007.161621	2007.660278	0
Zimbabwe	716	2014	2014	15-49	5585	Zimbabwe 2014 Multiple Indicator Cluster Survey	MICS	NA	NA	NA	NA	19.50944025	19.34220088	0.167239371	5.433210779	NA	NA	NA	UW	0	NA	NA	1	2014.123291	2014.284912	0
Benin	204	1996	1996	15-49	1780	Benin 1996 Demographic and Health Survey	DHS	NA	NA	NA	NA	17.92594372	3.124910526	14.8010332	5.606395888	NA	NA	NA	UW	0	NA	NA	0	1996.416382	1996.665771	0
Paraguay	600	2004	2004	15-44	649	Paraguay 2004 Encuesta Nacional de Demograf�a y Salud Sexual y Reproductiva	RHS	Estimated from data reported for never married women and formerly married women.	NA	NA	NA	25.35723613	21.1609358	4.196300326	5.611860718	NA	NA	NA	UW	?	NA	NA	0	2004.164429	2004.580811	0
Chad	148	2014	2015	15-49	5564	Chad 2014-2015 Demographic and Health Survey and MICS	DHS	NA	NA	NA	NA	4.475473291	4.270332508	0.205140782	5.63821174	NA	NA	NA	UW	0	NA	NA	0	2014.747925	2015.32605	0
Lesotho	426	2014	2014	15-49	5769	Lesotho 2014 Demographic and Health Survey	DHS	NA	NA	NA	NA	35.34744418	35.00452331	0.342920873	5.70612282	NA	NA	NA	UW	0	NA	NA	0	2014.665771	2014.997314	0
Rwanda	646	2014	2015	15-49	5796	Rwanda 2014-2015 Demographic and Health Survey	DHS	NA	NA	NA	NA	6.912498753	6.600608368	0.311890385	5.71578045	NA	NA	NA	UW	0	NA	NA	0	2014.832886	2015.32605	0
Dominican Republic	214	2013	2013	15-49	5710	Dominican Republic 2013 Demographic and Health Survey	DHS	NA	NA	NA	NA	35.3537345	33.69274092	1.660993584	5.766708581	NA	NA	NA	UW	0	NA	NA	0	2013.49585	2013.830078	0
Kenya	404	1993	1993	15-49	1823	Kenya 1993 Demographic and Health Survey	DHS	NA	NA	NA	NA	14.9630931	10.17251947	4.790573629	5.793228491	NA	NA	NA	UW	0	NA	NA	0	1993.084961	1993.662964	0
Nigeria	566	2018	2018	15-49	7653	Nigeria 2018 PMA2020 Round 3	PMA	NA	NA	NA	NA	18.19042024	14.22729986	3.234598663	5.800712464	NA	NA	NA	UW	0	NA	NA	0	2018.246582	2018.408203	0
Haiti	332	2000	2000	15-49	1765	Haiti 2000 Demographic and Health Survey	DHS	NA	NA	NA	NA	7.003813476	5.754084554	1.249728922	5.939251541	NA	NA	NA	UW	0	NA	NA	0	2000.084961	2000.580811	0
Benin	204	2006	2006	15-49	694	Benin 2006 Demographic and Health Survey	DHS	NA	NA	NA	NA	17.68716431	8.987825239	8.69933907	6.003300028	NA	NA	NA	UW	0	NA	NA	0	2006.580811	2006.912354	0
Burkina Faso	854	1998	1999	15-49	1777	Burkina Faso 1998-1999 Demographic and Health Survey	DHS	NA	NA	NA	NA	12.49551879	9.934432592	2.561086202	6.042428808	NA	NA	NA	UW	0	NA	NA	0	1998.832886	1999.243896	0
Burkina Faso	854	2014	2014	15-49	5993	Burkina Faso 2014 PMA2020 Round 1	PMA	NA	NA	NA	NA	6.775276131	6.646006279	0	6.10651989	NA	NA	NA	UW	0	NA	NA	0	2014.49585	2014.997314	0
Nigeria	566	2008	2008	15-49	4695	Nigeria 2008 Demographic and Health Survey	DHS	NA	NA	NA	NA	17.4645536	12.42628463	5.038268973	6.201837391	NA	NA	NA	UW	0	NA	NA	0	2008.416382	2008.832886	0
El Salvador	222	2014	2014	15-49	5561	El Salvador 2014 MICS	MICS	NA	NA	NA	NA	22.36667235	21.53734293	0.829329421	6.35770043	NA	NA	NA	UW	0	NA	NA	1	2014.161621	2014.739746	0
Zambia	894	1992	1992	15-49	1947	Zambia 1992 Demographic and Health Survey	DHS	NA	NA	NA	NA	5.323813409	3.742311921	1.581501488	6.414013494	NA	NA	NA	UW	0	NA	NA	0	1992	1992.413696	0
Zimbabwe	716	1994	1994	15-49	1701	Zimbabwe 1994 Demographic and Health Survey	DHS	NA	NA	NA	NA	14.06296263	13.11370081	0.949261819	6.698514294	NA	NA	NA	UW	0	NA	NA	0	1994.49585	1994.912354	0
Haiti	332	2005	2006	15-49	1785	Haiti 2005-2006 Demographic and Health Survey	DHS	NA	NA	NA	NA	9.856962911	8.085183132	1.771779779	6.722575963	NA	NA	NA	UW	0	NA	NA	0	2005.747925	2006.493164	0
Guyana	328	2014	2014	15-49	5675	Guyana 2014 Multiple Indicator Cluster Survey	MICS	NA	NA	NA	NA	7.547539098	6.1331567	1.414382398	6.728308315	NA	NA	NA	UW	0	NA	NA	1	2014	2015	0
Burkina Faso	854	2017	2018	15-49	7655	Burkina Faso 2017-2018 PMA2020 Round 5	PMA	NA	NA	NA	NA	17.07251911	15.09715079	1.874786772	6.733800316	NA	NA	NA	UW	0	NA	NA	0	2017.832886	2018.082153	0
Guyana	328	2009	2009	15-49	4701	Guyana 2009 Demographic and Health Survey	DHS	NA	NA	NA	NA	23.56020818	22.04493576	1.515272419	6.733929627	NA	NA	NA	UW	0	NA	NA	0	2009.161621	2009.578125	0
Cuba	192	2014	2014	15-49	5673	Cuba 2014 Multiple Indicator Cluster Survey	MICS	NA	NA	NA	NA	66.67127177	65.88104186	0.790229913	6.8546999	NA	NA	NA	UW	0	NA	NA	1	2014.084961	2014.739746	0
Eswatini	748	2014	2014	15-49	5584	Swaziland 2014 Multiple Indicator Cluster Survey	MICS	NA	NA	NA	NA	41.31630175	41.22433522	9.20E-02	6.868252409	NA	NA	NA	UW	0	NA	NA	1	2014.49585	2014.830078	0
Nigeria	566	2017	2017	15-49	7482	Nigeria 2017 PMA2020 Round 2	PMA	NA	NA	NA	NA	15.68667828	12.12842974	3.208242275	6.889257691	NA	NA	NA	UW	0	NA	NA	0	2017.246582	2017.408203	0
Cameroon	120	2014	2014	15-49	5641	Cameroon 2014 Multiple Indicator Cluster Survey	MICS	NA	NA	NA	NA	44.98723517	30.91268841	14.07454675	7.058243122	NA	NA	NA	UW	0	NA	NA	1	2014	2015	0
Cameroon	120	2011	2011	15-49	4686	Cameroon 2011 Demographic and Health Survey	DHS	NA	NA	NA	NA	24.26381795	19.15733292	5.10648503	7.091914057	NA	NA	NA	UW	0	NA	NA	0	2011	2011.662964	0
Kenya	404	2008	2009	15-49	4689	Kenya 2008-2009 Demographic and Health Survey	DHS	NA	NA	NA	NA	13.19510718	11.86043869	1.334668484	7.174673864	NA	NA	NA	UW	0	NA	NA	0	2008.835571	2009.158936	0
Malawi	454	2010	2010	15-49	4692	Malawi 2010 Demographic and Health Survey	DHS	NA	NA	NA	NA	13.23779051	12.70449784	0.533292663	7.216774722	NA	NA	NA	UW	0	NA	NA	0	2010.413696	2010.912354	0
Lesotho	426	2009	2010	15-49	4947	Lesotho 2009 Demographic and Health Survey	DHS	NA	NA	NA	NA	23.39639432	22.70123888	0.695155445	7.234905757	NA	NA	NA	UW	0	NA	NA	0	2009.747925	2010.082153	0
Namibia	516	1992	1992	15-49	1799	Namibia 1992 Demographic and Health Survey	DHS	NA	NA	NA	NA	19.23997252	18.16557853	1.074393994	7.345509879	NA	NA	NA	UW	0	NA	NA	0	1992.498657	1992.915039	0
Kenya	404	2003	2003	15-49	1692	Kenya 2003 Demographic and Health Survey	DHS	NA	NA	NA	NA	11.90093452	9.47999369	2.420940834	7.539506961	NA	NA	NA	UW	0	NA	NA	0	2003.246582	2003.745239	0
Paraguay	600	2008	2008	15-44	4544	Paraguay 2008 Encuesta Nacional de Demograf�a y Salud Sexual y Reproductiva	RHS	Estimated from data reported for never married women and formerly married women.	NA	NA	NA	35.5	31.6	3.9	7.60632716	NA	NA	NA	UW	?	NA	NA	0	2008.416382	2008.832886	0
Malawi	454	1992	1992	15-49	1834	Malawi 1992 Demographic and Health Survey	DHS	NA	NA	NA	NA	4.197921284	3.48287892	0.715042363	7.623009287	NA	NA	NA	UW	0	NA	NA	0	1992.668457	1992.915039	0
Burkina Faso	854	2015	2015	15-49	5764	Burkina Faso 2015 PMA2020 Round 2	PMA	NA	NA	NA	NA	15.09600506	13.53929137	1.473766086	7.666845182	NA	NA	NA	UW	0	NA	NA	0	2015.328735	2015.493164	0
Uganda	800	2015	2015	15-49	5998	Uganda 2015 PMA2020 Round 2	PMA	NA	NA	NA	NA	17.36804765	15.82113795	1.323211839	7.722087642	NA	NA	NA	UW	0	NA	NA	0	2015	2015.158936	0
Nigeria	566	2016	2016	15-49	7045	Nigeria 2016 PMA2020 Round 1	PMA	NA	NA	NA	NA	14.95929962	12.12020521	2.578610125	7.76875177	NA	NA	NA	UW	0	NA	NA	0	2016.331543	2016.49585	0
Ghana	288	2003	2003	15-49	1752	Ghana 2003 Demographic and Health Survey	DHS	NA	NA	NA	NA	13.21705638	9.640581127	3.576475255	7.810085547	NA	NA	NA	UW	0	NA	NA	0	2003.49585	2003.830078	0
Nigeria	566	2003	2003	15-49	1884	Nigeria 2003 Demographic and Health Survey	DHS	NA	NA	NA	NA	14.88413911	10.51559083	4.368548279	7.813552974	NA	NA	NA	UW	0	NA	NA	0	2003.161621	2003.662964	0
Cameroon	120	1998	1998	15-49	1674	Cameroon 1998 Demographic and Health Survey	DHS	NA	NA	NA	NA	33.36532547	9.857512817	23.50781265	7.86112345	NA	NA	NA	UW	0	NA	NA	0	1998.084961	1998.493164	0
Ghana	288	2008	2008	15-49	4688	Ghana 2008 Demographic and Health Survey	DHS	NA	NA	NA	NA	13.47338484	9.132310505	4.341074331	7.885853843	NA	NA	NA	UW	0	NA	NA	0	2008.668457	2008.915039	0
Namibia	516	2006	2007	15-49	43	Namibia 2006-2007 Demographic and Health Survey	DHS	NA	NA	NA	NA	41.98217333	41.40827293	0.5739004	7.95749017	NA	NA	NA	UW	0	NA	NA	0	2006.832886	2007.243896	0
Guinea	324	1999	1999	15-49	1739	Guinea 1999 Demographic and Health Survey	DHS	NA	NA	NA	NA	13.87962788	7.860074747	6.019553129	7.982944031	NA	NA	NA	UW	0	NA	NA	0	1999.328735	1999.578125	0
Madagascar	450	2008	2009	15-49	4691	Madagascar 2008-2009 Demographic and Health Survey	DHS	NA	NA	NA	NA	12.97461229	9.036773692	3.937838601	8.007082315	NA	NA	NA	UW	0	NA	NA	0	2008.835571	2009.662964	0
United Republic of Tanzania	834	2015	2016	15-49	5957	United Republic of Tanzania 2015-2016 Demographic and Health Survey	DHS	NA	NA	NA	NA	22.77375032	19.20261209	3.571138225	8.192079458	NA	NA	NA	UW	0	NA	NA	0	2015.580811	2016.161621	0
Uganda	800	2016	2016	15-49	6099	Uganda 2016 Demographic and Health Survey (DHS)	DHS	NA	NA	NA	NA	16.86893382	15.62714779	1.24178602	8.203970729	NA	NA	NA	UW	0	NA	NA	0	2016.416382	2016.915039	0
Madagascar	450	2003	2004	15-49	1734	Madagascar 2003-2004 Demographic and Health Survey	DHS	NA	NA	NA	NA	11.52359422	6.256728329	5.266865886	8.231303074	NA	NA	NA	UW	0	NA	NA	0	2003.832886	2004.246582	0
Uganda	800	2011	2011	15-49	5072	Uganda 2011 Demographic and Health Survey	DHS	NA	NA	NA	NA	12.92392011	11.70977807	1.214142049	8.235759149	NA	NA	NA	UW	0	NA	NA	0	2011.413696	2011.997314	0
Uganda	800	1995	1995	15-49	1723	Uganda 1995 Demographic and Health Survey	DHS	NA	NA	NA	NA	9.524465491	6.354739768	3.169725724	8.32721806	NA	NA	NA	UW	0	NA	NA	0	1995.161621	1995.662964	0
Malawi	454	2015	2016	15-49	5952	Malawi 2015-2016 Demographic and Health Survey	DHS	NA	NA	NA	NA	20.56727275	20.34704771	0.22022504	8.341975725	NA	NA	NA	UW	0	NA	NA	0	2015.747925	2016.161621	0
Uganda	800	2006	2006	15-49	1887	Uganda 2006 Demographic and Health Survey	DHS	NA	NA	NA	NA	12.74295974	11.39017199	1.352787757	8.357166183	NA	NA	NA	UW	0	NA	NA	0	2006.328735	2006.830078	0
Central African Republic	140	1994	1995	15-49	1732	Central African Republic 1994-1995 Demographic and Health Survey	DHS	NA	NA	NA	NA	12.49875589	4.002171901	8.496583985	8.541731196	NA	NA	NA	UW	0	NA	NA	0	1994.665771	1995.243896	0
Mali	466	2012	2013	15-49	5460	Mali 2012-2013 Demographic and Health Survey	DHS	NA	NA	NA	NA	8.057198359	7.786315357	0.270883002	8.541855379	NA	NA	NA	UW	0	NA	NA	0	2012.835571	2013.158936	0
Burkina Faso	854	2016	2016	15-49	6107	Burkina Faso 2016 PMA2020 Round 3	PMA	NA	NA	NA	NA	14.82755477	13.5017914	1.216659015	8.605215598	NA	NA	NA	UW	0	NA	NA	0	2016.164429	2016.413696	0
Mexico	484	2015	2015	15-49	7339	Mexico 2015 Encuesta Nacional de Ni�os, Ni�as y Mujeres	MICS	NA	NA	NA	NA	28.82769251	27.85985718	0.96783533	8.629343428	NA	NA	NA	UW	0	NA	NA	1	2015.704102	2015.953369	0
Congo	178	2011	2012	15-49	5050	Congo 2011-2012 Demographic and Health Survey	DHS	NA	NA	NA	NA	43.79949151	25.48496693	18.31452458	8.667567288	NA	NA	NA	UW	0	NA	NA	0	2011.665771	2012.161621	0
Namibia	516	2013	2013	15-49	5616	Namibia 2013 Demographic and Health Survey	DHS	NA	NA	NA	NA	47.11207908	46.85628395	0.255795128	8.677696827	NA	NA	NA	UW	0	NA	NA	0	2013.328735	2013.745239	0
Ghana	288	1998	1999	15-49	1751	Ghana 1998 Demographic and Health Survey	DHS	NA	NA	NA	NA	10.81897641	5.827381189	4.99159522	8.690557492	NA	NA	NA	UW	0	NA	NA	0	1998.832886	1999.158936	0
Sao Tome and Principe	678	2008	2009	15-49	2556	Sao Tome and Principe 2008-2009 Demographic and Health Survey	DHS	NA	NA	NA	NA	16.0540103	15.45721048	0.596799819	8.696397537	NA	NA	NA	UW	0	NA	NA	0	2008.668457	2009.082153	0
Uganda	800	2017	2017	15-49	7481	Uganda 2017 PMA2020 Round 5	PMA	NA	NA	NA	NA	21.5866608	18.95920278	2.236082133	8.70596328	NA	NA	NA	UW	0	NA	NA	0	2017.246582	2017.411011	0
Kenya	404	2015	2015	15-49	6037	Kenya 2015 PMA2020 Round 4	PMA	NA	NA	NA	NA	24.20801266	22.04671036	1.06369442	8.727732558	NA	NA	NA	UW	0	NA	NA	0	2015.832886	2015.997314	0
Congo	178	2005	2005	15-49	1709	Congo 2005 Demographic and Health Survey	DHS	NA	NA	NA	NA	43.89348304	14.61117117	29.28231187	8.729515526	NA	NA	NA	UW	0	NA	NA	0	2005.49585	2005.912354	0
South Africa	710	1998	1998	15-49	1721	South Africa 1998 Demographic and Health Survey	DHS	NA	NA	NA	NA	45.41030058	44.93418127	0.476119303	8.743198161	NA	NA	NA	UW	0	NA	NA	0	1998	1998.745239	0
Paraguay	600	1987	1987	15-44	2772	Paraguay 1987 Reproductive and Health Survey	RHS	Estimated from data reported for all women and married/in-union women.	Traditional methods include folk methods.	NA	NA	1.6	0.4	1.2	8.806435644	NA	NA	NA	UW	?	NA	Including folk methods.	0	1987	1988	0
Uganda	800	2000	2001	15-49	1886	Uganda 2000-2001 Demographic and Health Survey	DHS	NA	NA	NA	NA	14.62232767	12.93619164	1.686136029	8.818769155	NA	NA	NA	UW	0	NA	NA	0	2000.668457	2001.243896	0
Kenya	404	2014	2014	15-49	5996	Kenya 2014 PMA2020 Round 2	PMA	NA	NA	NA	NA	16.54312786	15.65993508	0.171479277	8.848396514	NA	NA	NA	UW	0	NA	NA	0	2014.832886	2014.997314	0
Benin	204	2001	2001	15-49	1761	Benin 2001 Demographic and Health Survey	DHS	NA	NA	NA	NA	15.71647994	6.310989262	9.405490676	8.849325302	NA	NA	NA	UW	0	NA	NA	0	2001.580811	2001.912354	0
Dominican Republic	214	2014	2014	15-49	5674	Dominican Republic 2014 Multiple Indicator Cluster Survey	MICS	NA	NA	NA	NA	35.00855192	34.16644642	0.842105503	9.080427932	NA	NA	NA	UW	0	NA	NA	1	2014.413696	2014.662964	0
Kenya	404	2017	2017	15-49	7657	Kenya 2017 PMA2020 Round 6	PMA	NA	NA	NA	NA	23.8347423	21.15210266	0.93873393	9.107390857	NA	NA	NA	UW	0	NA	NA	0	2017.832886	2017.997314	0
Mali	466	2015	2015	15-49	5677	Mali 2015 Multiple Indicator Cluster Survey	MICS	NA	NA	NA	NA	12.26675503	11.82053566	0.446219363	9.284469825	NA	NA	NA	UW	0	NA	NA	1	2015.547974	2015.802734	0
Kenya	404	2016	2016	15-49	7484	Kenya 2016 PMA2020 Round 5	PMA	NA	NA	NA	NA	22.29225825	20.40669215	0.794837846	9.507645202	NA	NA	NA	UW	0	NA	NA	0	2016.835571	2017	0
Togo	768	2013	2014	15-49	5071	Togo 2013-2014 Demographic and Health Survey and MICS	DHS	NA	NA	NA	NA	18.2831902	15.70361286	2.579577345	9.527880737	NA	NA	NA	UW	0	NA	NA	0	2013.832886	2014.32605	0
United Republic of Tanzania	834	2004	2005	15-49	1838	United Republic of Tanzania 2004-2005 Demographic and Health Survey	DHS	NA	NA	NA	NA	14.40694767	12.66841163	1.738536039	9.623706714	NA	NA	NA	UW	0	NA	NA	0	2004.750732	2005.158936	0
Haiti	332	2012	2012	15-49	5451	Haiti 2012 Demographic and Health Survey	DHS	NA	NA	NA	NA	10.54873618	9.946953156	0.60178302	9.659949577	NA	NA	NA	UW	0	NA	NA	0	2012	2012.49585	0
Guinea	324	2005	2005	15-49	1740	Guinea 2005 Demographic and Health Survey	DHS	NA	NA	NA	NA	15.59563886	11.21856697	4.377071896	9.680816052	NA	NA	NA	UW	0	NA	NA	0	2005.084961	2005.493164	0
Malawi	454	2000	2000	15-49	1833	Malawi 2000 Demographic and Health Survey	DHS	NA	NA	NA	NA	10.66451807	9.952019289	0.712498781	9.700167102	NA	NA	NA	UW	0	NA	NA	0	2000.498657	2000.915039	0
Kenya	404	2014	2014	15-49	5721	Kenya 2014 PMA2020 Round 1	PMA	NA	NA	NA	NA	19.32727191	17.99013056	3.71E-02	9.744116969	NA	NA	NA	UW	0	NA	NA	0	2014.49585	2014.556152	0
Kenya	404	1998	1998	15-49	1824	Kenya 1998 Demographic and Health Survey	DHS	NA	NA	NA	NA	15.45399231	11.12679023	4.327202079	9.752024598	NA	NA	NA	UW	0	NA	NA	0	1998.084961	1998.578125	0
Mongolia	496	2013	2013	15-49	5579	Mongolia 2013 Multiple Indicator Cluster Survey	MICS	NA	NA	NA	NA	14.7342246	13.26258154	1.471643062	9.800037131	NA	NA	NA	UW	0	NA	NA	1	2013.745239	2013.989014	0
United Republic of Tanzania	834	2009	2010	15-49	4697	United Republic of Tanzania 2010 Demographic and Health Survey	DHS	NA	NA	NA	NA	19.16829256	17.09216991	2.07612265	9.803938409	NA	NA	NA	UW	0	NA	NA	0	2009.915039	2010.411011	0
Malawi	454	2004	2005	15-49	1885	Malawi 2004 Demographic and Health Survey	DHS	NA	NA	NA	NA	8.992133489	8.283614133	0.708519356	9.869016258	NA	NA	NA	UW	0	NA	NA	0	2004.750732	2005.082153	0
Ghana	288	2014	2014	15-49	5767	Ghana 2014 PMA2020 Round 3	PMA	NA	NA	NA	NA	15.93058828	12.83928043	2.116729211	9.885508717	NA	NA	NA	UW	0	NA	NA	0	2014.665771	2014.997314	0
Malawi	454	2013	2014	15-49	5582	Malawi 2013-2014 Multiple Indicator Cluster Survey	MICS	NA	NA	NA	NA	18.034559	17.87055775	0.164001253	9.8926925	NA	NA	NA	UW	0	NA	NA	1	2013.832886	2014.320557	0
Uganda	800	2016	2016	15-49	6114	Uganda 2016 PMA2020 Round 4	PMA	NA	NA	NA	NA	19.02237803	17.40822384	1.181078216	9.90209745	NA	NA	NA	UW	0	NA	NA	0	2016.249268	2016.413696	0
Zambia	894	2001	2002	15-49	1696	Zambia 2001-2002 Demographic and Health Survey	DHS	NA	NA	NA	NA	9.515753623	8.581742808	0.934010815	9.966222759	NA	NA	NA	UW	0	NA	NA	0	2001.832886	2002.411011	0
Lesotho	426	2004	2005	15-49	1808	Lesotho 2004 Demographic and Health Survey	DHS	NA	NA	NA	NA	19.91987226	19.3540027	0.565869554	10.07601367	NA	NA	NA	UW	0	NA	NA	0	2004.668457	2005.082153	0
Zambia	894	2013	2014	15-49	5659	Zambia 2013-2014 Demographic and Health Survey	DHS	NA	NA	NA	NA	14.27232787	13.90304731	0.369280564	10.08739191	NA	NA	NA	UW	0	NA	NA	0	2013.580811	2014.32605	0
Togo	768	1998	1998	15-49	1735	Togo 1998 Demographic and Health Survey	DHS	NA	NA	NA	NA	29.27123388	9.744252589	19.5269813	10.10064072	NA	NA	NA	UW	0	NA	NA	0	1998.084961	1998.411011	0
Ghana	288	2014	2014	15-49	5778	Ghana 2014 Demographic and Health Survey	DHS	NA	NA	NA	NA	17.75757373	12.90521027	4.852363453	10.10332226	NA	NA	NA	UW	0	NA	NA	0	2014.665771	2014.997314	0
Dem. Rep. of the Congo	180	2007	2007	15-49	1888	Democratic Republic of the Congo 2007 Demographic and Health Survey	DHS	NA	NA	NA	NA	18.93101683	8.35267535	10.57834148	10.12010334	NA	NA	NA	UW	0	NA	NA	0	2007	2007.662964	0
Guinea	324	2012	2012	15-49	5422	Guinea 2012 Demographic and Health Survey	DHS	NA	NA	NA	NA	16.62692403	13.73466866	2.892255379	10.15004167	NA	NA	NA	UW	0	NA	NA	0	2012.416382	2012.832886	0
Uganda	800	2015	2015	15-49	5722	Uganda 2015 PMA2020 Round 3	PMA	NA	NA	NA	NA	17.92084617	16.94157666	0.798110791	10.18336414	NA	NA	NA	UW	0	NA	NA	0	2015.580811	2015.745239	0
South Africa	710	2016	2016	15-49	5797	South Africa 2016 Demographic and Health Survey (DHS)	DHS	NA	NA	NA	NA	44.6	44.5	0.1	10.2	NA	NA	NA	UW	0	NA	NA	0	2016.416382	2016.915039	0
Mali	466	2001	2001	15-49	1714	Mali 2001 Demographic and Health Survey	DHS	NA	NA	NA	NA	10.19380507	6.560951075	3.632853997	10.33112024	NA	NA	NA	UW	0	NA	NA	0	2001	2001.411011	0
Mali	466	1995	1996	15-49	1715	Mali 1995-1996 Demographic and Health Survey	DHS	NA	NA	NA	NA	14.51211711	8.134496922	6.377620185	10.34509359	NA	NA	NA	UW	0	NA	NA	0	1995.832886	1996.413696	0
Zambia	894	2007	2007	15-49	645	Zambia 2007 Demographic and Health Survey	DHS	NA	NA	NA	NA	12.49058021	11.56071175	0.929868454	10.38875964	NA	NA	NA	UW	0	NA	NA	0	2007.246582	2007.830078	0
Benin	204	2011	2012	15-49	4493	Benin 2011-2012 Demographic and Health Survey	DHS	NA	NA	NA	NA	16.51944369	11.4546553	5.064788398	10.3943015	NA	NA	NA	UW	0	NA	NA	0	2011.915039	2012.246582	0
Burkina Faso	854	2016	2017	15-49	7483	Burkina Faso 2016-2017 PMA2020 Round 4	PMA	NA	NA	NA	NA	14.91625884	13.71006872	1.095896954	10.58459613	NA	NA	NA	UW	0	NA	NA	0	2016.835571	2017.082153	0
Mozambique	508	2015	2015	15-49	5794	Mozambique 2015 AIDS Indicator Survey (AIS)	National survey	Estimated from data reported for all women and married/in-union women.	NA	NA	NA	27.98276596	26.47702128	1.505744681	10.7412766	NA	NA	NA	UW	0	NA	NA	0	2015.328735	2015.830078	0
Panama	591	2013	2013	15-49	5023	Panama 2013 Multiple Indicator Cluster Survey	MICS	NA	NA	NA	NA	28.4513012	27.42652571	1.024775498	10.75315644	NA	NA	NA	UW	0	NA	NA	1	2013	2014	0
Eswatini	748	2006	2007	15-49	1695	Swaziland 2006-2007 Demographic and Health Survey	DHS	NA	NA	NA	NA	28.87668362	28.28019459	0.59648903	10.76143041	NA	NA	NA	UW	0	NA	NA	0	2006.49585	2007.158936	0
Madagascar	450	1997	1997	15-49	1729	Madagascar 1997 Demographic and Health Survey	DHS	NA	NA	NA	NA	10.19123381	3.258049913	6.9331839	10.8858091	NA	NA	NA	UW	0	NA	NA	0	1997.665771	1997.997314	0
Namibia	516	2000	2000	15-49	1807	Namibia 2000 Demographic and Health Survey	DHS	NA	NA	NA	NA	33.98697581	33.58233996	0.404635854	10.91061193	NA	NA	NA	UW	0	NA	NA	0	2000.668457	2001	0
Uganda	800	2014	2014	15-49	5997	Uganda 2014 PMA2020 Round 1	PMA	NA	NA	NA	NA	12.86291195	12.32867994	0.481046204	10.95941392	NA	NA	NA	UW	0	NA	NA	0	2014.49585	2014.487671	0
Haiti	332	2016	2017	15-49	5825	Haiti 2016 Demographic and Health Survey (DHS)	DHS	NA	NA	NA	NA	13.22500497	12.11810932	1.10689565	11.11047672	NA	NA	NA	UW	0	NA	NA	0	2016.915039	2017.32605	0
Zambia	894	1996	1997	15-49	1699	Zambia 1996 Demographic and Health Survey	DHS	NA	NA	NA	NA	8.629309063	6.300951836	2.328357227	11.18571732	NA	NA	NA	UW	0	NA	NA	0	1996.498657	1997.082153	0
Mozambique	508	2003	2004	15-49	1758	Mozambique 2003 Demographic and Health Survey	DHS	NA	NA	NA	NA	25.79535571	23.57579355	2.219562163	11.19302817	NA	NA	NA	UW	0	NA	NA	0	2003.580811	2004.082153	0
C�te d'Ivoire	384	1998	1999	15-49	1778	C�te d'Ivoire 1998-1999 Demographic and Health Survey	DHS	NA	NA	NA	NA	29.69654779	13.89287678	15.80367101	11.25395384	NA	NA	NA	UW	0	NA	NA	0	1998.665771	1999.243896	0
Montenegro	499	2013	2013	15-49	5015	Montenegro 2013 Multiple Indicator Cluster Survey	MICS	NA	NA	NA	NA	19.438594	18.24147669	1.197117308	11.34068501	NA	NA	NA	UW	0	NA	NA	1	2013.161621	2013.411011	0
United Republic of Tanzania	834	1999	1999	15-49	831	United Republic of Tanzania 1999 Reproductive and Child Health Survey	DHS	NA	NA	NA	NA	16.3759165	13.44330546	2.932611041	11.37381533	NA	NA	NA	UW	0	NA	NA	0	1999.665771	1999.912354	0
Ghana	288	2016	2016	15-49	7360	Ghana 2016 PMA2020 Round 5	PMA	NA	NA	NA	NA	18.77402063	15.63310548	2.790979476	11.68194025	NA	NA	NA	UW	0	NA	NA	0	2016.583618	2016.915039	0
Kenya	404	2015	2015	15-49	5768	Kenya 2015 PMA2020 Round 3	PMA	NA	NA	NA	NA	25.49350786	23.91052593	0.350347365	11.99930045	NA	NA	NA	UW	0	NA	NA	0	2015.413696	2015.578125	0
Sierra Leone	694	2013	2013	15-49	5556	Sierra Leone 2013 Demographic and Health Survey	DHS	NA	NA	NA	NA	32.37525036	30.87446487	1.500785489	12.02248828	NA	NA	NA	UW	0	NA	NA	0	2013.413696	2013.830078	0
Ghana	288	2014	2014	15-49	5766	Ghana 2014 PMA2020 Round 2	PMA	NA	NA	NA	NA	10.78422146	9.283975737	0.985606495	12.14029155	NA	NA	NA	UW	0	NA	NA	0	2014.084961	2014.411011	0
Ghana	288	2015	2015	15-49	5995	Ghana 2015 PMA2020 Round 4	PMA	NA	NA	NA	NA	19.67904733	15.28403269	3.444440372	12.58162568	NA	NA	NA	UW	0	NA	NA	0	2015.328735	2015.493164	0
Ghana	288	2013	2013	15-49	5602	Ghana 2013 PMA2020 Round 1	PMA	NA	NA	NA	NA	8.800961967	6.63583992	1.202799663	12.64708976	NA	NA	NA	UW	0	NA	NA	0	2013.49585	2013.912354	0
Paraguay	600	2016	2016	15-49	7496	Paraguay 2016 Multiple Indicator Cluster Survey	MICS	NA	NA	NA	NA	31.33175473	30.65141678	0.68033795	12.65571743	NA	NA	NA	UW	0	NA	NA	1	2016.416382	2016.709595	0
C�te d'Ivoire	384	2017	2017	15-49	7652	C�te d'Ivoire 2017 PMA2020 Round 1	PMA	NA	NA	NA	NA	30.35957364	26.53324257	3.246015917	12.95558531	NA	NA	NA	UW	0	NA	NA	0	2017.665771	2017.830078	0
United Republic of Tanzania	834	1996	1996	15-49	1679	United Republic of Tanzania 1996 Demographic and Health Survey	DHS	NA	NA	NA	NA	11.33238313	8.621750844	2.710632284	13.02443398	NA	NA	NA	UW	0	NA	NA	0	1996.498657	1996.915039	0
Dem. Rep. of the Congo	180	2013	2014	15-49	5612	Democratic Republic of the Congo 2013-2014 Demographic and Health Survey	DHS	NA	NA	NA	NA	17.13713861	8.601684889	8.53545372	13.05292657	NA	NA	NA	UW	0	NA	NA	0	2013.580811	2014.158936	0
Gabon	266	2000	2000	15-49	1737	Gabon 2000 Demographic and Health Survey	DHS	NA	NA	NA	NA	38.92161238	18.01315435	20.90845803	13.40049129	NA	NA	NA	UW	0	NA	NA	0	2000.498657	2001.082153	0
Guinea-Bissau	624	2014	2014	15-49	5637	Guinea-Bissau 2014 Multiple Indicator Cluster Survey	MICS	NA	NA	NA	NA	43.29336472	40.10194738	3.191417343	13.57303374	NA	NA	NA	UW	0	NA	NA	1	2014.161621	2014.578125	0
Mozambique	508	2011	2011	15-49	5064	Mozambique 2011 Demographic and Health Survey	DHS	NA	NA	NA	NA	13.80411643	13.65140024	0.152716184	14.10552764	NA	NA	NA	UW	0	NA	NA	0	2011.413696	2011.912354	0
Congo	178	2014	2015	15-49	5642	Congo 2014-2015 Multiple Indicator Cluster Survey	MICS	NA	NA	NA	NA	29.03301034	21.56669887	7.466311465	14.28337171	NA	NA	NA	UW	0	NA	NA	1	2014.832886	2015.158936	0
Gabon	266	2012	2012	15-49	5054	Gabon 2012 Demographic and Health Survey	DHS	NA	NA	NA	NA	36.40350076	29.0939263	7.30957446	14.31888674	NA	NA	NA	UW	0	NA	NA	0	2012	2012.413696	0
Mozambique	508	1997	1997	15-49	1767	Mozambique 1997 Demographic and Health Survey	DHS	NA	NA	NA	NA	7.267883624	6.204505989	1.063377634	14.71984951	NA	NA	NA	UW	0	NA	NA	0	1997.161621	1997.578125	0
Sao Tome and Principe	678	2014	2014	15-49	5644	Sao Tome and Principe 2014 Multiple Indicator Cluster Survey	MICS	NA	NA	NA	NA	21.59399467	20.6195357	0.97445897	15.88583002	NA	NA	NA	UW	0	NA	NA	1	2014	2015	0
Angola	24	2015	2016	15-49	5805	Angola 2015-2016 Demographic and Health Survey	DHS	NA	NA	NA	NA	12.86907741	12.36954242	0.499534987	16.81653107	NA	NA	NA	UW	0	NA	NA	0	2015.832886	2016.161621	0
C�te d'Ivoire	384	2011	2012	15-49	4687	C�te d'Ivoire 2011-2012 Demographic and Health Survey	DHS	NA	NA	NA	NA	22.36594329	16.34599322	6.019950075	17.52206868	NA	NA	NA	UW	0	NA	NA	0	2011.915039	2012.413696	0
Benin	204	2014	2014	15-49	5665	Benin 2014 Multiple Indicator Cluster Survey	MICS	NA	NA	NA	NA	13.503622	10.13353042	3.370091576	17.75066295	NA	NA	NA	UW	0	NA	NA	1	2014.328735	2014.328735	0
Sierra Leone	694	2008	2008	15-49	4550	Sierra Leone 2008 Demographic and Health Survey	DHS	NA	NA	NA	NA	16.25026094	12.52390051	3.726360434	19.13456054	NA	NA	NA	UW	0	NA	NA	0	2008.249268	2008.49585	0
Liberia	430	2013	2013	15-49	5469	Liberia 2013 Demographic and Health Survey	DHS	NA	NA	NA	NA	23.80934792	22.46863188	1.340716034	23.02670244	NA	NA	NA	UW	0	NA	NA	0	2013.161621	2013.578125	0
Liberia	430	2006	2007	15-49	647	Liberia 2007 Demographic and Health Survey	DHS	NA	NA	NA	NA	16.5996174	14.31860082	2.281016575	25.70933811	NA	NA	NA	UW	0	NA	NA	0	2006.915039	2007.32605	0
Albania	8	2002	2002	15-44	1681	Albania 2002 Reproductive Health Survey	RHS	Estimated from data reported for never married women and formerly married women.	NA	NA	NA	4.43556582	1.086374134	3.349191686	NA	NA	NA	NA	UW	?	NA	NA	0	2002.580811	2002.997314	0
Albania	8	2005	2005	15-49	1906	Albania 2005 Multiple Indicator Cluster Survey	MICS	NA	NA	NA	NA	1.376051315	1.094640807	0.281410508	NA	NA	NA	NA	UW	0	NA	NA	1	2005.747925	2005.912354	0
Angola	24	2001	2001	15-49	1937	Angola 2001 Multiple Indicator Cluster Survey	MICS	NA	NA	NA	NA	6.922845684	5.285015604	1.637830081	NA	NA	NA	NA	UW	0	NA	NA	1	2001.246582	2001.830078	0
Angola	24	2008	2009	15-49	4873	Angola 2008-2009 Inquerito Integrado Sobre o Bem-estar da Populacio (IBEP)	National survey	Estimated from data reported for age groups 15-19 to 45-49.	NA	NA	NA	25.29452587	19.1247572	6.169768674	NA	NA	NA	NA	UW	0	NA	NA	0	2008.394531	2009.493164	0
Argentina	32	2013	2013	15-49	6003	Argentina 2013 Encuesta Nacional sobre Salud Sexual y Reproductiva	National survey	NA	NA	Data pertain to urban centers with 2,000 or more people.	NA	43.16097673	42.91462274	0.246353992	NA	Data pertain to urban centers with 2,000 or more people.	NA	NA	UW	0	NA	NA	0	2013.328735	2013.493164	0
Armenia	51	2000	2000	15-49	1848	Armenia 2000 Demographic and Health Survey	DHS	NA	NA	NA	NA	0.533502092	0.485004185	4.85E-02	NA	NA	NA	NA	UW	0	NA	NA	0	2000.750732	2001	0
Armenia	51	2015	2016	15-49	5806	Armenia 2015-16 Demographic and Health Survey	DHS	NA	NA	NA	NA	0.874367296	0.846599462	2.78E-02	NA	NA	NA	NA	UW	0	NA	NA	0	2015.934204	2016.260254	0
Australia	36	2005	2006	18-44	5603	Australia 2005-2006 HILDA	National survey	NA	NA	NA	NA	48.226	48.046	0.18	NA	NA	NA	NA	UW	+	NA	NA	0	2005.643799	2006.186279	0
Australia	36	2008	2009	18-44	6026	Australia 2008-2009 HILDA	National survey	NA	NA	NA	NA	44.44	44.11	0.33	NA	NA	NA	NA	UW	+	NA	NA	0	2008.621948	2009.158936	0
Australia	36	2011	2012	18-44	6002	Australia 2011-2012 HILDA	National survey	NA	NA	NA	NA	51.95	51.69	0.26	NA	NA	NA	NA	UW	+	NA	NA	0	2011.572632	2012.123291	0
Australia	36	2015	2016	18-44	7344	Australia 2015-2016 HILDA	National survey	NA	NA	NA	NA	49.93	49.7	0.23	NA	NA	NA	NA	UW	+	NA	NA	0	2015.569824	2016.101318	0
Austria	40	2012	2013	18-49	6025	Austria 2012-2013 Generations and Gender Survey	GGS	NA	Modern methods include some cases of sterilisation for non-contraceptive reasons.	NA	NA	59.00479994	57.36849957	1.636300368	NA	NA	NA	NA	UW	+	+	NA	0	2012.726074	2013.400024	0
Azerbaijan	31	2001	2001	15-44	1670	Azerbaijan 2001 Reproductive Health Survey	RHS	Estimated from data reported for never married women and formerly married women.	NA	NA	NA	0.322244251	0.2148295	0.10741475	NA	NA	NA	NA	UW	?	NA	NA	0	2001.246582	2001.578125	0
Bangladesh	50	1993	1994	15-49	1814	Bangladesh 1993-1994 Demographic and Health Survey	Survey	Estimated from formerly married women data on current contraceptive use and marital status proportions.	Unmarried/Not-in-union data pertain to female sterilisation only.	NA	NA	1.856	1.856	NA	NA	NA	NA	NA	FM	0	-	NA	0	1993.832886	1994.243896	0
Bangladesh	50	1996	1997	15-49	1815	Bangladesh 1996-1997 Demographic and Health Survey	Survey	Estimated from formerly married women data on current contraceptive use and marital status proportions.	Unmarried/Not-in-union data pertain to female sterilisation only.	NA	NA	2.029	2.029	NA	NA	NA	NA	NA	FM	0	-	NA	0	1996.835571	1997.243896	0
Bangladesh	50	1999	2000	15-49	1816	Bangladesh 1999-2000 Demographic and Health Survey	Survey	Estimated from formerly married women data on current contraceptive use and marital status proportions.	Unmarried/Not-in-union data pertain to female sterilisation only.	NA	NA	1.127	1.127	NA	NA	NA	NA	NA	FM	0	-	NA	0	1999.832886	2000.246582	0
Bangladesh	50	2004	2004	15-49	1813	Bangladesh 2004 Demographic and Health Survey	Survey	Estimated from formerly married women data on current contraceptive use and marital status proportions.	Unmarried/Not-in-union data pertain to female sterilisation only.	NA	NA	1.185	1.185	NA	NA	NA	NA	NA	FM	0	-	NA	0	2004	2004.413696	0
Bangladesh	50	2007	2007	15-49	1840	Bangladesh 2007 Demographic and Health Survey	Survey	Estimated from formerly married women data on current contraceptive use and marital status proportions.	Unmarried/Not-in-union data pertain to female sterilisation only.	NA	NA	1.172	1.172	NA	NA	NA	NA	NA	FM	0	-	NA	0	2007.161621	2007.662964	0
Barbados	52	1980	1981	15-49	108	Barbados 1980-1981 Contraceptive Prevalence Survey	CPS	Estimated from data reported for all women and married/in-union women.	NA	NA	NA	10.4	10.1296	0.2704	NA	NA	NA	NA	UW	0	NA	NA	0	1980	1982	0
Barbados	52	2012	2012	15-49	4986	Barbados 2012 Multiple Indicator Cluster Survey	MICS	NA	NA	NA	NA	29.13586084	23.79228703	5.343573817	NA	NA	NA	NA	UW	0	NA	NA	1	2012.331543	2012.832886	0
Belarus	112	2005	2005	15-49	666	Belarus 2005 Multiple Indicator Cluster Survey	MICS	NA	NA	NA	NA	25.9285171	23.73161992	2.19689718	NA	NA	NA	NA	UW	0	NA	NA	1	2005.832886	2005.997314	0
Belarus	112	2012	2012	15-49	4987	Belarus 2012 Multiple Indicator Cluster Survey	MICS	NA	NA	NA	NA	39.71820488	37.62068003	2.097524849	NA	NA	NA	NA	UW	0	NA	NA	1	2012.238403	2012.501343	0
Belarus	112	2017	2017	18-49	7498	Belarus 2017 Generations and Gender Survey	GGS	NA	Modern methods include some cases of sterilisation for non-contraceptive reasons.	NA	NA	55.3	50.1	5.2	NA	NA	NA	NA	UW	+	+	NA	0	2017	2017.912354	0
Belgium	56	2008	2010	18-49	5427	Belgium 2008-2010 Generations and Gender Survey	GGS	Contraceptive use questions were asked only among women with a partner.	Modern methods include some cases of sterilisation for non-contraceptive reasons.	NA	NA	35.1	35	0.2	NA	NA	NA	NA	PW	+	+	NA	0	2008.084961	2010.411011	0
Belgium	56	2013	2013	15-54	7346	Belgium 2013 Enqu�te de Sant�	National survey	NA	NA	NA	NA	56.03424474	55.32456197	0.709600562	NA	NA	NA	NA	UW	-	NA	NA	0	2013	2013.997314	0
Belize	84	1991	1991	15-44	779	Belize 1991 Family Health Survey	RHS	Estimated from data reported for never married women and formerly married women.	NA	NA	NA	11.51909212	10.95981308	0.559279039	NA	NA	NA	NA	UW	?	NA	NA	0	1991.03833	1991.134277	0
Belize	84	2011	2011	15-49	4988	Belize 2011 Multiple Indicator Cluster Survey	MICS	NA	NA	NA	NA	21.75170241	20.5030154	1.248687007	NA	NA	NA	NA	UW	0	NA	NA	1	2011.446533	2011.591797	0
Bhutan	64	2010	2010	15-49	4989	Bhutan 2010 Multiple Indicator Survey	MICS	NA	NA	NA	NA	3.437670149	3.437670149	0	NA	NA	NA	NA	UW	0	NA	NA	1	2010.246582	2010.643799	0
Bolivia (Plurinational State of)	68	1989	1989	15-49	1768	Bolivia 1989 Demographic and Health Survey	DHS	NA	NA	NA	NA	2.613532986	1.036251929	1.577281058	NA	NA	NA	NA	UW	0	NA	NA	0	1989.161621	1989.578125	0
Bolivia (Plurinational State of)	68	2016	2016	15-49	7485	Bolivia 2016 Demographic and Health Survey (National)	Survey	Estimated from data reported for all women and married/in-union women.	NA	NA	NA	15.14717208	12.30478644	2.842385642	NA	NA	NA	NA	UW	0	NA	NA	0	2016.337036	2016.747925	0
Bosnia and Herzegovina	70	2006	2006	15-49	2296	Bosnia and Herzegovina 2006 Multiple Indicator Cluster Survey	MICS	NA	NA	NA	NA	7.555760685	5.539778229	2.015982455	NA	NA	NA	NA	UW	0	NA	NA	1	2006.367065	2006.520508	0
Bosnia and Herzegovina	70	2011	2012	15-49	4990	Bosnia and Herzegovina 2011-2012 Multiple Indicator Cluster Survey	MICS	NA	NA	NA	NA	14.85094636	12.15954623	2.691400129	NA	NA	NA	NA	UW	0	NA	NA	1	2011.832886	2012.246582	0
Botswana	72	1988	1988	15-49	1803	Botswana 1988 Demographic and Health Survey	DHS	Estimated from data reported for all women and married/in-union women.	NA	NA	NA	27.58105263	27.29473684	0.286315789	NA	NA	NA	NA	UW	0	NA	NA	0	1988.583618	1989	0
Brazil	76	1986	1986	15-49	1869	Brazil 1986 Demographic and Health Survey	DHS	NA	NA	NA	NA	11.50205494	9.73188505	1.770169886	NA	NA	NA	NA	UW	0	NA	NA	0	1986.328735	1986.662964	0
Brazil	76	2006	2007	15-49	2952	Brazil 2006-2007 Demographic and Health Survey	National survey	Estimated from data reported for all women and married/in-union women.	Traditional methods include other methods.	NA	NA	44.91077694	43.92017544	0.990601504	NA	NA	NA	NA	UW	0	NA	NA	0	2006.832886	2007.408203	0
Brazil	76	2013	2013	18-49	6006	Brazil 2013 Pesquisa Nacional de Sa�de	National survey	NA	NA	NA	NA	49.97534751	49.313781	0.661566516	NA	NA	NA	NA	UW	+	NA	NA	0	2013	2014	0
Bulgaria	100	1995	1995	15-44	2851	Bulgaria 1995 Women in the Transition Survey	National survey	NA	NA	NA	NA	49.9	29.9	20	NA	NA	NA	NA	UW	?	NA	NA	0	1995	1996	0
Burkina Faso	854	2006	2006	15-49	136	Burkina Faso 2006 Multiple Indicator Cluster Survey	MICS	NA	NA	NA	NA	13.06135735	11.96555768	1.095799669	NA	NA	NA	NA	UW	0	NA	NA	1	2006.238403	2006.449341	0
Burundi	108	1987	1987	15-49	1716	Burundi 1987 Demographic and Health Survey	DHS	NA	NA	NA	NA	1.623863286	0.604211451	1.019651835	NA	NA	NA	NA	UW	0	NA	NA	0	1987.161621	1987.578125	0
Burundi	108	2000	2000	15-49	1905	Burundi 2000 Multiple Indicator Cluster Survey	MICS	NA	NA	NA	NA	2.561623973	1.981633639	0.579990333	NA	NA	NA	NA	UW	0	NA	NA	1	2000.293091	2000.386353	0
Burundi	108	2002	2002	15-49	2919	Burundi 2002 Enqu�te Socio-d�mographique et de Sant� de la Reproduction	National survey	NA	NA	NA	NA	7	3.7856	3.2144	NA	NA	NA	NA	UW	0	NA	NA	0	2002	2003	0
Burundi	108	2005	2005	15-49	148	Burundi 2005 Multiple Indicator Cluster Survey	MICS	NA	NA	NA	NA	0.920674976	0.851618341	6.91E-02	NA	NA	NA	NA	UW	0	NA	NA	1	2005.715088	2005.997314	0
Cabo Verde	132	1998	1998	15-49	155	Cape Verde 1998 Demographic and Reproductive Health Survey	RHS	Estimated from data reported for all women and married/in-union women.	NA	NA	NA	20.63930088	19.25220516	1.38709572	NA	NA	NA	NA	UW	0	NA	NA	0	1998.161621	1998.662964	0
Cabo Verde	132	2005	2005	15-49	2942	Cape Verde 2005 Demographic and Reproductive Health Survey	DHS	Estimated from data reported for all women and married/in-union women.	NA	NA	NA	31.52474355	30.57606466	0.948678893	NA	NA	NA	NA	UW	0	NA	NA	0	2005.49585	2005.997314	0
Cambodia	116	1998	1998	15-49	172	Cambodia 1998 National Health Survey	National survey	Estimated from data reported for all women and married/in-union women.	Traditional methods include folk methods.	NA	NA	0.231992019	0.200896087	3.11E-02	NA	NA	NA	NA	UW	0	NA	Including folk methods.	0	1998.328735	1998.578125	0
Cambodia	116	2000	2000	15-49	1825	Cambodia 2000 Demographic and Health Survey	DHS	NA	NA	NA	NA	0.302091349	0.293926798	8.16E-03	NA	NA	NA	NA	UW	0	NA	NA	0	2000.084961	2000.580811	0
Cameroon	120	2006	2006	15-49	2312	Cameroon 2006 Multiple Indicator Cluster Survey	MICS	NA	NA	NA	NA	36.47807741	29.31484418	7.163233226	NA	NA	NA	NA	UW	0	NA	NA	1	2006.331543	2006.465698	0
Canada	124	1984	1984	18-49	2740	Canada 1984 Fertility Survey	National survey	Estimated from data reported for all women and married/in-union women.	NA	NA	NA	60.80644685	58.91793809	1.88850876	NA	NA	NA	NA	UW	+	NA	NA	0	1984	1985	0
Canada	124	1998	1998	15-44	4962	Canada 1998 Contraceptive Studies	National survey	NA	NA	NA	NA	66	NA	NA	NA	NA	NA	NA	UW	?	NA	NA	0	1998	1999	0
Central African Republic	140	2010	2011	15-49	4991	Central African Republic 2010 Multiple Indicator Cluster Survey	MICS	NA	NA	NA	NA	8.670976912	5.902869846	2.768107066	NA	NA	NA	NA	UW	0	NA	NA	1	2010.471191	2011.016479	0
Chad	148	2010	2010	15-49	4992	Chad 2010 Multiple Indicator Cluster Survey	MICS	NA	NA	NA	NA	3.770212817	3.259277919	0.510934898	NA	NA	NA	NA	UW	0	NA	NA	1	2010.115112	2010.411011	0
Chile	152	2015	2016	15-49	7494	Chile 2015-2016 Encuesta Nacional de Calidad de Vida y Salud	National survey	NA	NA	NA	NA	52.96294016	50.49045	2.472490167	NA	NA	NA	NA	UW	0	NA	NA	0	2015.832886	2016.082153	0
Colombia	170	1986	1986	15-49	1712	Colombia 1986 Demographic and Health Survey	DHS	NA	NA	NA	NA	9.195521393	8.340463174	0.85505822	NA	NA	NA	NA	UW	0	NA	NA	0	1986.665771	1986.997314	0
Comoros	174	2000	2000	15-49	1941	Comoros 2000 Multiple Indicator Cluster Survey	MICS	NA	NA	NA	NA	10.07572372	8.185641519	1.890082197	NA	NA	NA	NA	UW	0	NA	NA	1	2000.761597	2000.887695	0
Cook Islands	184	1999	1999	15-49	4966	Cook Islands 1999 Reproductive Health Knowledge and Services	National survey	Estimated from data reported for never married women and formerly married women.	NA	NA	NA	40.89090909	NA	NA	NA	NA	NA	NA	UW	0	NA	NA	0	1999	2000	0
Costa Rica	188	2011	2011	15-49	4993	Costa Rica 2011 Multiple Indicator Cluster Survey	MICS	NA	NA	NA	NA	36.43736734	36.26637365	0.170993688	NA	NA	NA	NA	UW	0	NA	NA	1	2011.734253	2011.904053	0
C�te d'Ivoire	384	2006	2006	15-49	2398	C�te d'Ivoire 2006 Multiple Indicator Cluster Survey	MICS	NA	NA	NA	NA	23.32296381	19.34375567	3.979208139	NA	NA	NA	NA	UW	0	NA	NA	1	2006.616455	2006.830078	0
C�te d'Ivoire	384	2016	2016	15-49	5635	C�te d'Ivoire 2016 Multiple Indicator Cluster Survey	MICS	NA	NA	NA	NA	17.39866911	15.25180378	2.084728029	NA	NA	NA	NA	UW	0	NA	NA	1	2016.498657	2016.665771	0
C�te d'Ivoire	384	1994	1994	15-49	1779	Cote d'Ivoire 1994 Demographic and Health Survey	DHS	NA	NA	NA	NA	26.02502904	8.235338983	17.78969005	NA	NA	NA	NA	UW	0	NA	NA	0	1994.413696	1994.912354	0
Cuba	192	2010	2011	15-49	4994	Cuba 2010-2011 Multiple Indicator Cluster Survey	MICS	NA	NA	NA	NA	64.73634213	64.07318297	0.663159158	NA	NA	NA	NA	UW	0	NA	NA	1	2010.832886	2011.32605	0
Czechia	203	1993	1993	15-44	2829	Czech Republic 1993 Reproductive Health Survey	RHS	Estimated from data reported for never married women and formerly married women.	NA	NA	NA	39.71875	27.54648437	12.17226563	NA	NA	NA	NA	UW	?	NA	NA	0	1993.084961	1993.493164	0
Czechia	203	2005	2005	18-49	5455	Czech Republic 2005 Generations and Gender Survey	GGS	Contraceptive use questions were asked only among women with a partner.	Modern methods include some cases of sterilisation for non-contraceptive reasons.	NA	NA	22	20.6	1.4	NA	NA	NA	NA	PW	+	+	NA	0	2005	2006	0
Dem. Rep. of the Congo	180	1991	1991	Dec-49	2808	Democratic Republic of the Congo 1991 CDC survey	National survey	Estimated from data reported for never married women and formerly married women.	NA	NA	NA	4.795884774	1.136076818	3.659807956	NA	NA	NA	NA	UW	?	NA	NA	0	1991	1992	0
Dem. Rep. of the Congo	180	2001	2001	15-49	1935	Democratic Republic of the Congo 2001 Multiple Indicator Cluster Survey	MICS	NA	NA	NA	NA	22.80408309	6.915699165	15.88838393	NA	NA	NA	NA	UW	0	NA	NA	1	2001.284912	2001.786255	0
Dem. Rep. of the Congo	180	2010	2010	15-49	4996	Democratic Republic of the Congo 2010 Multiple Indicator Cluster Survey	MICS	NA	NA	NA	NA	13.44145987	5.4937817	7.94767817	NA	NA	NA	NA	UW	0	NA	NA	1	2010.104126	2010.315063	0
Dominican Republic	214	1986	1986	15-49	1711	Dominican Republic 1986 Demographic and Health Survey	DHS	NA	NA	NA	NA	9.012562372	8.770592316	0.241970057	NA	NA	NA	NA	UW	0	NA	NA	0	1986.665771	1986.997314	0
Ecuador	218	1987	1987	15-49	1683	Ecuador 1987 Demographic and Health Survey	DHS	NA	NA	NA	NA	3.246013667	2.790432802	0.455580866	NA	NA	NA	NA	UW	0	NA	NA	0	1987	1987.243896	0
Ecuador	218	1989	1989	15-49	676	Ecuador 1989 Encuesta Demogr�fica y de Salud Materna e Infantil	RHS	Estimated from data reported for all women and married/in-union women.	NA	NA	NA	5.658901099	4.506970173	1.151930926	NA	NA	NA	NA	UW	0	NA	NA	0	1989.547974	1989.747925	0
Ecuador	218	1994	1994	15-49	143	Ecuador 1994 Encuesta Demogr�fica y de Salud Materna e Infantil	RHS	Estimated from data reported for never married women and formerly married women.	NA	NA	NA	5.697880974	4.716208296	0.981672678	NA	NA	NA	NA	UW	0	NA	NA	0	1994.49585	1994.619141	0
Ecuador	218	1999	1999	15-49	7	Ecuador 1999 Encuesta Demogr�fica y de Salud Materna e Infantil	RHS	Estimated from data reported for never married women and formerly married women.	NA	NA	NA	9.146715496	7.473849851	1.672865644	NA	NA	NA	NA	UW	0	NA	NA	0	1999.246582	1999.745239	0
Ecuador	218	2004	2004	15-49	667	Ecuador 2004 Encuesta Demogr�fica y de Salud Materna e Infantil	RHS	Estimated from data reported for never married women and formerly married women.	NA	NA	NA	14.36936416	12.32232315	2.047041013	NA	NA	NA	NA	UW	0	NA	NA	0	2004.164429	2004.413696	0
Egypt	818	2000	2000	15-49	1830	Egypt 2000 Demographic and Health Survey	Survey	Estimated from formerly married women data on current contraceptive use and marital status proportions.	Unmarried/Not-in-union data pertain to female sterilisation only.	NA	NA	0.127	0.127	NA	NA	NA	NA	NA	FM	0	-	NA	0	2000.084961	2000.328735	0
Egypt	818	2003	2003	15-49	778	Egypt 2003 Demographic and Health Survey (Interim)	Survey	Estimated from formerly married women data on current contraceptive use and marital status proportions.	Unmarried/Not-in-union data pertain to female sterilisation only.	NA	NA	0.115	0.115	NA	NA	NA	NA	NA	FM	0	-	NA	0	2003.328735	2003.493164	0
Egypt	818	2005	2005	15-49	1806	Egypt 2005 Demographic and Health Survey	Survey	Estimated from formerly married women data on current contraceptive use and marital status proportions.	Unmarried/Not-in-union data pertain to female sterilisation only.	NA	NA	7.70E-02	7.70E-02	NA	NA	NA	NA	NA	FM	0	-	NA	0	2005.246582	2005.493164	0
Egypt	818	2008	2008	15-49	4685	Egypt 2008 Demographic and Health Survey	Survey	Estimated from formerly married women data on current contraceptive use and marital status proportions.	Unmarried/Not-in-union data pertain to female sterilisation only.	NA	NA	8.80E-02	8.80E-02	NA	NA	NA	NA	NA	FM	0	-	NA	0	2008.164429	2008.49585	0
El Salvador	222	1978	1978	15-44	673	El Salvador 1978 Encuesta Nacional de Fecundidad, Planificaci�n Familiar y Comunicaci�n Masiva	RHS	Estimated from data reported for all women and married/in-union women.	NA	NA	NA	4.375186104	NA	NA	NA	NA	NA	NA	UW	?	NA	NA	0	1978.49585	1978.953369	0
El Salvador	222	1985	1985	15-49	1672	El Salvador 1985 Demographic and Health Survey	DHS	NA	NA	NA	NA	9.081622253	8.936808576	0.144813676	NA	NA	NA	NA	UW	0	NA	NA	0	1985.328735	1985.578125	0
El Salvador	222	1988	1988	15-44	820	El Salvador 1988 Encuesta Nacional de Salud Familiar	RHS	Estimated from data reported for never married women and formerly married women.	NA	NA	NA	12.86116654	12.70130468	0.159861857	NA	NA	NA	NA	UW	?	NA	NA	0	1988.334229	1988.561646	0
El Salvador	222	1993	1993	15-44	162	El Salvador 1993 Encuesta Nacional de Salud Familiar	RHS	Estimated from data reported for never married women and formerly married women.	NA	NA	NA	12.75465839	12.15652174	0.598136646	NA	NA	NA	NA	UW	?	NA	NA	0	1993.161621	1993.534302	0
El Salvador	222	1998	1998	15-44	746	El Salvador 1998 Encuesta Nacional de Salud Familiar	RHS	Estimated from data reported for never married women and formerly married women.	NA	NA	NA	13.83600945	13.30656434	0.5294451	NA	NA	NA	NA	UW	?	NA	NA	0	1998.246582	1998.912354	0
El Salvador	222	2002	2003	15-44	48	El Salvador 2002-2003 Encuesta Nacional de Salud Familiar	RHS	Estimated from data reported for never married women and formerly married women.	NA	NA	NA	19.28565551	17.62216127	1.66349424	NA	NA	NA	NA	UW	?	NA	NA	0	2002.832886	2003.493164	0
El Salvador	222	2008	2008	15-44	4949	El Salvador 2008 Encuesta Nacional de Salud Familiar	RHS	Estimated from data reported for never married women and formerly married women.	NA	NA	NA	22.48919422	21.38919422	1.1	NA	NA	NA	NA	UW	?	NA	NA	0	2008.249268	2008.665771	0
Equatorial Guinea	226	2011	2011	15-49	5052	Equatorial Guinea 2011 Demographic and Health Survey	DHS	Estimated from data reported for all women and married/in-union women.	NA	NA	NA	15.14267425	12.90547653	2.237197724	NA	NA	NA	NA	UW	0	NA	NA	0	2011.49585	2011.912354	0
Eswatini	748	1988	1989	15-49	2791	Swaziland 1988 Family Health Survey	National survey	Estimated from data reported for never married women and formerly married women.	NA	NA	NA	6.960128913	4.638858195	2.321270718	NA	NA	NA	NA	UW	0	NA	NA	0	1988.750732	1989.013672	0
Ethiopia	231	2014	2014	15-49	7347	Ethiopia 2014 Mini Demographic and Health Survey	National survey	Estimated from data reported for all women and married/in-union women.	NA	NA	NA	5.581538462	5.371412254	0.210126207	NA	NA	NA	NA	UW	0	NA	NA	0	2014.024658	2014.32605	0
Finland	246	1992	1992	18-49	7511	Finland 1992 Sex Survey	National survey	NA	NA	NA	NA	74.34869739	72.34468938	2.004008016	NA	NA	NA	NA	UW	+	NA	NA	0	1992	1993	0
Finland	246	1999	1999	18-49	3092	Finland 1999 Sex Survey	National survey	NA	NA	NA	NA	72.45179063	67.21763085	5.23415978	NA	NA	NA	NA	UW	+	NA	NA	0	1999	2000	0
Finland	246	2007	2007	18-49	7512	Finland 2007 Sex Survey	National survey	NA	NA	NA	NA	73.4557596	68.44741235	5.008347245	NA	NA	NA	NA	UW	+	NA	NA	0	2007	2008	0
Finland	246	2015	2015	18-49	7513	Finland 2015 Sex Survey	National survey	NA	NA	NA	NA	77.07317073	71.95121951	5.12195122	NA	NA	NA	NA	UW	+	NA	NA	0	2015	2016	0
France	250	1977	1978	20-44	3095	France 1977-1978 World Fertility Survey	WFS	Estimated from data reported for all women and married/in-union women.	NA	NA	NA	52.10528736	41.46275862	10.64252874	NA	NA	NA	NA	UW	+	NA	NA	0	1977.915039	1978.997314	0
France	250	2005	2005	18-49	5430	France 2005 Generations and Gender Survey	GGS	Contraceptive use questions were asked only among women with a partner.	Modern methods include some cases of sterilisation for non-contraceptive reasons.	NA	NA	31.5	31.3	0.2	NA	NA	NA	NA	PW	+	+	NA	0	2005.734253	2005.920532	0
France	250	2008	2008	21-49	5431	France 2008 Generations and Gender Survey	GGS	Contraceptive use questions were asked only among women with a partner.	Modern methods exclude female and male sterilisation.	NA	NA	31.2	29.6	1.6	NA	NA	NA	NA	PW	+	-	NA	0	2008.802734	2008.947998	0
France	250	2010	2011	15-49	5589	France 2010 Enqu�te Fecond	National survey	NA	NA	NA	NA	58.4	56	2.4	NA	NA	NA	NA	UW	0	NA	NA	0	2010.413696	2011.082153	0
Gambia	270	1990	1990	15-49	2797	Gambia 1990 Contraceptive Prevalence and Fertility Determinants Survey	National survey	Estimated from data reported for all women and married/in-union women.	Traditional methods include folk methods.	NA	NA	7.621301775	5.307100592	2.314201183	NA	NA	NA	NA	UW	0	NA	Including folk methods.	0	1990	1991	0
Gambia	270	2010	2010	15-49	4998	Gambia 2010 Multiple Indicator Cluster Survey	MICS	NA	NA	NA	NA	7.179832596	6.188237139	0.983069859	NA	NA	NA	NA	UW	0	NA	NA	1	2010.246582	2010.662964	0
Georgia	268	1999	2000	15-44	107	Georgia 1999 Reproductive Health Survey	RHS	Estimated from data reported for never married women and formerly married women.	NA	NA	NA	0.532582984	0.532582984	0	NA	NA	NA	NA	UW	?	NA	NA	0	1999.832886	2000.246582	0
Georgia	268	2005	2005	15-44	715	Georgia 2005 Reproductive Health Survey	RHS	Estimated from data reported for never married women and formerly married women.	NA	NA	NA	0.986708019	0.969605671	1.71E-02	NA	NA	NA	NA	UW	?	NA	NA	0	2005.161621	2005.662964	0
Georgia	268	2006	2006	18-49	5433	Georgia 2006 Generations and Gender Survey	GGS	Contraceptive use questions were asked only among women with a partner.	Modern methods include some cases of sterilisation for non-contraceptive reasons.	NA	NA	1.9	1.6	0.3	NA	NA	NA	NA	PW	+	+	NA	0	2006.161621	2006.408203	0
Georgia	268	2009	2009	21-49	5432	Georgia 2009 Generations and Gender Survey	GGS	Contraceptive use questions were asked only among women with a partner.	Modern methods exclude female and male sterilisation.	NA	NA	0.2	0.1	0.1	NA	NA	NA	NA	PW	+	-	NA	0	2009.246582	2009.493164	0
Georgia	268	2010	2010	15-44	5453	Georgia 2010 Reproductive Health Survey	RHS	Estimated from data reported for never married women and formerly married women.	NA	NA	NA	1.117000912	1.081540565	3.55E-02	NA	NA	NA	NA	UW	?	NA	NA	0	2010.747925	2011.158936	0
Germany	276	1985	1985	15-44	6030	Germany 1985 Survey on Family Planning Behaviour	National survey	NA	NA	Data pertain to West Germany only.	Including women in cohabiting unions.	71.53636364	62.69090909	8.845454545	NA	Data pertain to West Germany only.	NA	NA	UW	?	NA	NA	0	1985.747925	1985.912354	0
Germany	276	2005	2005	18-49	5434	Germany 2005 Generations and Gender Survey	GGS	Contraceptive use questions were asked only among women with a partner.	Modern methods include some cases of sterilisation for non-contraceptive reasons.	NA	NA	29.1	28.7	0.4	NA	NA	NA	NA	PW	+	+	NA	0	2005.142456	2005.358887	0
Ghana	288	1988	1988	15-49	1753	Ghana 1988 Demographic and Health Survey	DHS	NA	NA	NA	NA	10.89406461	3.531179564	7.362885049	NA	NA	NA	NA	UW	0	NA	NA	0	1988.084961	1988.49585	0
Ghana	288	2006	2006	15-49	166	Ghana 2006 Multiple Indicator Cluster Survey	MICS	NA	NA	NA	NA	9.819265537	8.245195223	1.574070315	NA	NA	NA	NA	UW	0	NA	NA	1	2006.580811	2006.830078	0
Ghana	288	2011	2011	15-49	5000	Ghana 2011 Multiple Indicator Cluster Survey	MICS	NA	NA	NA	NA	21.04950394	16.76422914	4.2852748	NA	NA	NA	NA	UW	0	NA	NA	1	2011.665771	2011.997314	0
Guatemala	320	1987	1987	15-49	1763	Guatemala 1987 Demographic and Health Survey	DHS	NA	NA	NA	NA	3.140773976	2.860347729	0.280426248	NA	NA	NA	NA	UW	0	NA	NA	0	1987.665771	1987.997314	0
Guatemala	320	2002	2002	15-49	173	Guatemala 2002 Encuesta Nacional de Salud Materno Infantil	RHS	Estimated from data reported for all women and married/in-union women.	Traditional methods include folk methods.	NA	NA	5.333453138	4.810892662	0.522560476	NA	NA	NA	NA	UW	0	NA	Including folk methods.	0	2002.246582	2002.912354	0
Guatemala	320	2008	2009	15-49	3119	Guatemala 2008-2009 Encuesta Nacional de Salud Materno Infantil	RHS	Estimated from data reported for all women and married/in-union women.	NA	NA	NA	7.728688525	7.153606557	0.575081967	NA	NA	NA	NA	UW	0	NA	NA	0	2008.750732	2009.493164	0
Guinea	324	1992	1992	15-49	1738	Guinea 1992 Demographic and Health Survey	DHS	Estimated from data reported for all women and married/in-union women.	NA	NA	NA	7.933299075	5.034750764	2.898548311	NA	NA	NA	NA	UW	0	NA	NA	0	1992.331543	1992.580811	0
Guinea	324	2016	2016	15-49	5676	Guinea 2016 Multiple Indicator Cluster Survey	MICS	NA	NA	NA	NA	12.0728372	10.32920763	1.743629574	NA	NA	NA	NA	UW	0	NA	NA	1	2016	2017	0
Guinea-Bissau	624	2000	2000	15-49	1895	Guinea-Bissau 2000 Multiple Indicator Cluster Survey	MICS	NA	NA	NA	NA	9.158644624	6.998500328	2.160144296	NA	NA	NA	NA	UW	0	NA	NA	1	2000.273926	2000.397217	0
Guinea-Bissau	624	2006	2006	15-49	176	Guinea-Bissau 2006 Multiple Indicator Cluster Survey	MICS	NA	NA	NA	NA	29.60845536	27.14374779	2.464707578	NA	NA	NA	NA	UW	0	NA	NA	1	2006.358887	2006.443848	0
Guyana	328	2006	2007	15-49	1893	Guyana 2006 Multiple Indicator Cluster Survey	MICS	NA	NA	NA	NA	10.84649465	9.839181884	1.007312764	NA	NA	NA	NA	UW	0	NA	NA	1	2006.243896	2007.03833	0
Haiti	332	1989	1989	15-49	4521	Haiti 1989 Contraceptive Prevalence Survey	CPS	Estimated from data reported for never married women and formerly married women.	NA	NA	NA	0.7	0.3	0.4	NA	NA	NA	NA	UW	0	NA	NA	0	1989.665771	1989.830078	0
Haiti	332	1994	1995	15-49	1764	Haiti 1994-1995 Demographic and Health Survey	DHS	NA	NA	NA	NA	4.418902745	2.929901193	1.489001552	NA	NA	NA	NA	UW	0	NA	NA	0	1994.49585	1995.082153	0
Honduras	340	1987	1987	15-44	157	Honduras 1987 Epidemiology and Family Health Survey	RHS	Estimated from data reported for all women and married/in-union women.	NA	NA	NA	5.396420582	5.040044743	0.356375839	NA	NA	NA	NA	UW	?	NA	NA	0	1987.432861	1987.884888	0
Honduras	340	1991	1992	15-44	707	Honduras 1991-1992 Encuesta Nacional de Epidemiolog�a y Salud Familiar	RHS	Estimated from data reported for all women and married/in-union women.	NA	NA	NA	6.940581977	6.268460576	0.672121402	NA	NA	NA	NA	UW	?	NA	NA	0	1991	1993	0
Honduras	340	1996	1996	15-44	199	Honduras 1996 Encuesta Nacional de Epidemiolog�a y Salud Familiar	RHS	Estimated from data reported for never married women and formerly married women.	NA	NA	NA	9.4	9.1	0.3	NA	NA	NA	NA	UW	?	NA	NA	0	1996	1996.747925	0
Hungary	348	2008	2009	21-49	6010	Hungary 2008-2009 Generations and Gender Survey Wave 2	GGS	NA	Modern methods exclude female and male sterilisation.	NA	NA	13.2	12.1	1.1	NA	NA	NA	NA	UW	+	-	NA	0	2008.835571	2009.084961	0
India	356	2005	2006	15-49	1792	India 2005-2006 Demographic and Health Survey	DHS	NA	NA	NA	NA	6.681353873	6.646541052	3.48E-02	NA	NA	NA	NA	UW	0	NA	NA	0	2005.832886	2006.662964	0
Indonesia	360	1991	1991	15-49	1687	Indonesia 1991 Demographic and Health Survey	Survey	Estimated from formerly married women data on current contraceptive use and marital status proportions.	Unmarried/Not-in-union data pertain to female sterilisation only.	NA	NA	0.352	0.352	NA	NA	NA	NA	NA	FM	0	-	NA	0	1991.328735	1991.578125	0
Indonesia	360	1994	1994	15-49	1688	Indonesia 1994 Demographic and Health Survey	Survey	Estimated from formerly married women data on current contraceptive use and marital status proportions.	Unmarried/Not-in-union data pertain to female sterilisation only.	NA	NA	0.251	0.251	NA	NA	NA	NA	NA	FM	0	-	NA	0	1994.49585	1994.912354	0
Indonesia	360	1997	1997	15-49	1690	Indonesia 1997 Demographic and Health Survey	Survey	Estimated from formerly married women data on current contraceptive use and marital status proportions.	Unmarried/Not-in-union data pertain to female sterilisation only.	NA	NA	0.245	0.245	NA	NA	NA	NA	NA	FM	0	-	NA	0	1997.665771	1997.997314	0
Indonesia	360	2002	2003	15-49	1689	Indonesia 2002-2003 Demographic and Health Survey	Survey	Estimated from formerly married women data on current contraceptive use and marital status proportions.	Traditional methods include folk methods.	NA	NA	0.669	0.667	2.00E-03	NA	NA	NA	NA	UW	0	NA	Including folk methods.	0	2002.747925	2003.32605	0
Indonesia	360	2007	2008	15-49	739	Indonesia 2007 Demographic and Health Survey	Survey	Estimated from formerly married women data on current contraceptive use and marital status proportions.	Traditional methods include folk methods.	NA	NA	0.676	0.671	5.00E-03	NA	NA	NA	NA	UW	0	NA	Including folk methods.	0	2007.413696	2008.161621	0
Ireland	372	2003	2004	18-49	5110	Ireland 2004 Contraception and Crisis Pregnancy Study	National survey	NA	NA	NA	NA	59.55882353	59.06862745	0.490196078	NA	NA	NA	NA	UW	+	NA	NA	0	2003.49585	2004.328735	0
Ireland	372	2010	2010	18-45	7672	Ireland 2010 Contraception and Crisis Pregnancy Study	National survey	Contraceptive use question refers to contraceptive use in the 12 months prior to the survey.	NA	NA	NA	66.86746988	66.11445783	0.753012048	NA	NA	+	NA	UW	+	NA	NA	0	2010	2011	0
Italy	380	2013	2013	18-49	7508	Italy 2013 Condizioni di salute e ricorso ai servizi sanitari	National survey	Contraceptive use question refers to contraceptive use in the 12 months prior to the survey.	NA	NA	NA	57	51.6	5.4	NA	NA	+	NA	UW	+	NA	NA	0	2013	2014	0
Jamaica	388	1989	1989	15-49	809	Jamaica 1989 Contraceptive Prevalence Survey	CPS	NA	NA	NA	NA	16.9	15.95303726	0.983767228	NA	NA	NA	NA	UW	0	NA	NA	0	1989	1990	0
Jamaica	388	1993	1993	15-49	2830	Jamaica 1993 Contraceptive Prevalence Survey	CPS	NA	NA	NA	NA	17.37509113	16.84775213	0.527339004	NA	NA	NA	NA	UW	0	NA	NA	0	1993	1994	0
Jamaica	388	1997	1997	15-49	2876	Jamaica 1997 Reproductive and Health Survey	RHS	NA	NA	NA	NA	19.03646313	18.70017281	0.336290323	NA	NA	NA	NA	UW	0	NA	NA	0	1997.580811	1997.997314	0
Jamaica	388	2002	2003	15-49	2922	Jamaica 2002-2003 Reproductive and Health Survey	RHS	NA	NA	NA	NA	17.6	17	0.6	NA	NA	NA	NA	UW	0	NA	NA	0	2002	2004	0
Jamaica	388	2008	2009	15-49	3168	Jamaica 2008 Reproductive and Health Survey	RHS	NA	NA	NA	NA	22.24491228	20.7354386	1.509473684	NA	NA	NA	NA	UW	0	NA	NA	0	2008.416382	2009.32605	0
Japan	392	2014	2014	20-44	7438	Japan 2014 Biodemography Project Survey	National Survey	Adjusted.	Modern methods exclude female and male sterilisation.	NA	Pertain to married women only.	29.80699559	26.10170608	3.705289507	NA	NA	NA	NA	UW	+	-	NA	0	2014.161621	2014.243896	0
Jordan	400	1990	1990	15-49	1727	Jordan 1990 Demographic and Health Survey	Survey	Estimated from formerly married women data on current contraceptive use and marital status proportions.	Unmarried/Not-in-union data pertain to female sterilisation only.	NA	NA	0.167	0.167	NA	NA	NA	NA	NA	FM	0	-	NA	0	1990.747925	1990.997314	0
Jordan	400	1997	1997	15-49	1724	Jordan 1997 Demographic and Health Survey	Survey	Estimated from formerly married women data on current contraceptive use and marital status proportions.	Unmarried/Not-in-union data pertain to female sterilisation only.	NA	NA	0.16	0.16	NA	NA	NA	NA	NA	FM	0	-	NA	0	1997.413696	1997.830078	0
Jordan	400	2002	2002	15-49	1725	Jordan 2002 Demographic and Health Survey	Survey	Estimated from formerly married women data on current contraceptive use and marital status proportions.	Unmarried/Not-in-union data pertain to female sterilisation only.	NA	NA	0.152	0.152	NA	NA	NA	NA	NA	FM	0	-	NA	0	2002.49585	2002.745239	0
Jordan	400	2007	2007	15-49	2407	Jordan 2007 Demographic and Health Survey	Survey	Estimated from formerly married women data on current contraceptive use and marital status proportions.	Traditional methods include folk methods.	NA	NA	0.126	0.103	2.30E-02	NA	NA	NA	NA	UW	0	NA	Including folk methods.	0	2007.413696	2007.912354	0
Jordan	400	2009	2009	15-49	4698	Jordan 2009 Demographic and Health Survey (Interim)	Survey	Estimated from formerly married women data on current contraceptive use and marital status proportions.	Unmarried/Not-in-union data pertain to female sterilisation only.	NA	NA	0.329	0.329	NA	NA	NA	NA	NA	FM	0	-	NA	0	2009.747925	2009.997314	0
Jordan	400	2012	2012	15-49	5339	Jordan 2012 Demographic and Health Survey	Survey	Estimated from formerly married women data on current contraceptive use and marital status proportions.	NA	NA	NA	9.20E-02	9.20E-02	NA	NA	NA	NA	NA	UW	0	NA	NA	0	2012.668457	2013	0
Kazakhstan	398	2006	2006	15-49	1882	Kazakhstan 2006 Multiple Indicator Cluster Survey	MICS	NA	NA	NA	NA	11.26776827	11.01101616	0.256752102	NA	NA	NA	NA	UW	0	NA	NA	1	2006	2006.243896	0
Kazakhstan	398	2010	2011	15-49	5006	Kazakhstan 2010-2011 Multiple Indicator Cluster Survey	MICS	NA	NA	NA	NA	14.31336546	13.97356681	0.339798654	NA	NA	NA	NA	UW	0	NA	NA	1	2010.832886	2011.082153	0
Kazakhstan	398	2018	2018	18-49	7680	Kazakhstan 2018 Gender and Generations Survey	National survey	NA	NA	NA	NA	31.04167	29.27083	1.77083	NA	NA	NA	NA	UW	+	NA	NA	0	2018	2019	0
Kenya	404	1984	1984	15-49	2743	Kenya 1984 Contraceptive Prevalence Survey	CPS	Estimated from data reported for all women and married/in-union women.	NA	NA	NA	10.28843633	4.32149209	5.966944243	NA	NA	NA	NA	UW	0	NA	NA	0	1984	1985	0
Kenya	404	1988	1989	15-49	1822	Kenya 1989 Demographic and Health Survey	DHS	NA	NA	NA	NA	15.66102569	8.248235015	7.412790678	NA	NA	NA	NA	UW	0	NA	NA	0	1988.917847	1989.411011	0
Kiribati	296	2000	2000	15-49	3112	Kiribati 2000 Reproductive Health Knowledge and Services	National survey	Estimated from data reported for never married women and formerly married women.	NA	NA	NA	22.18802395	NA	NA	NA	NA	NA	NA	UW	0	NA	NA	0	2000	2001	0
Kiribati	296	2009	2009	15-49	5444	Kiribati 2009 Demographic and Health Survey	National survey	Estimated from data reported for all women and married/in-union women.	NA	NA	NA	3.973482428	3.973482428	0	NA	NA	NA	NA	UW	0	NA	NA	0	2009.71228	2009.96167	0
Kyrgyzstan	417	1997	1997	15-49	1782	Kyrgyzstan 1997 Demographic and Health Survey	DHS	NA	NA	NA	NA	4.516074458	4.318095722	0.197978736	NA	NA	NA	NA	UW	0	NA	NA	0	1997.580811	1997.912354	0
Kyrgyzstan	417	2005	2006	15-49	652	Kyrgyzstan 2005-2006 Multiple Indicator Cluster Survey	MICS	NA	NA	NA	NA	5.883112079	5.779346117	0.103765962	NA	NA	NA	NA	UW	0	NA	NA	1	2005.96167	2006.090454	0
Lesotho	426	1995	1995	15-49	5135	Lesotho 1995 Safe Motherhood Initiative Women's Health Survey	National survey	Estimated from data reported for never married women and formerly married women.	NA	NA	Data pertain to women exposed to the risk of pregnancy (non-pregnant, who has ever had sex).	29.6	NA	NA	NA	NA	+	NA	UW	0	NA	NA	0	1995	1996	0
Lesotho	426	2000	2000	15-49	1920	Lesotho 2000 Multiple Indicator Cluster Survey	MICS	NA	NA	NA	NA	15.83389602	15.7326131	0.101282917	NA	NA	NA	NA	UW	0	NA	NA	1	2000.164429	2000.413696	0
Lesotho	426	2001	2001	Dec-49	1676	Lesotho 2001 Demographic Survey	National survey	NA	NA	NA	NA	17.26113231	16.38097055	0.880161758	NA	NA	NA	NA	UW	?	NA	NA	0	2001.361694	2001.493164	0
Lesotho	426	2011	2011	Dec-49	5608	Lesotho 2011 Demographic Survey	National survey	Estimated from data reported for never married women and formerly married women.	NA	NA	NA	31.61594322	31.09636267	0.519580543	NA	NA	NA	NA	UW	?	NA	NA	0	2011.290405	2011.375366	0
Liberia	430	1986	1986	15-49	1802	Liberia 1986 Demographic and Health Survey	DHS	NA	NA	NA	NA	12.39076323	9.967433382	2.423329849	NA	NA	NA	NA	UW	0	NA	NA	0	1986.084961	1986.578125	0
Lithuania	440	2006	2006	18-49	5438	Lithuania 2006 Generations and Gender Survey	GGS	Contraceptive use questions were asked only among women with a partner.	Modern methods include some cases of sterilisation for non-contraceptive reasons.	NA	NA	13.1	11.6	1.5	NA	NA	NA	NA	PW	+	+	NA	0	2006.246582	2006.994507	0
Madagascar	450	1992	1992	15-49	1708	Madagascar 1992 Demographic and Health Survey	DHS	NA	NA	NA	NA	8.326488809	1.047650333	7.278838475	NA	NA	NA	NA	UW	0	NA	NA	0	1992.331543	1992.915039	0
Madagascar	450	2012	2013	15-49	7412	Madagascar 2012-2013 Enqu�te Nationale sur les Suivi des indicateurs des Objectifs du Mill�naire pour le D�veloppement	National survey	NA	NA	NA	NA	20.01190261	15.20802525	4.803877367	NA	NA	NA	NA	UW	0	NA	NA	0	2012	2014	0
Madagascar	450	2017	2017	15-49	7650	Madagascar 2017 Enquete menage sur la contraception	National survey	Estimated from data reported for all women and married/in-union women.	NA	NA	NA	25.86082863	20.10188324	5.758945386	NA	NA	NA	NA	UW	0	NA	NA	0	2017.454834	2017.599976	0
Malawi	454	1996	1996	15-49	4952	Malawi 1996 Knowledge, Attitudes and Practices in Health Survey	DHS	Estimated from data reported for all women and married/in-union women.	NA	NA	NA	8.412092391	6.380163043	2.031929348	NA	NA	NA	NA	UW	0	NA	NA	0	1996.416382	1996.832886	0
Malawi	454	2006	2006	15-49	1845	Malawi 2006 Multiple Indicator Cluster Survey	MICS	NA	NA	NA	NA	9.788390271	9.4299498	0.358440472	NA	NA	NA	NA	UW	0	NA	NA	1	2006.534302	2006.871216	0
Maldives	462	2009	2009	15-49	4699	Maldives 2009 Demographic and Health Survey	Survey	Estimated from formerly married women data on current contraceptive use and marital status proportions.	Traditional methods include folk methods.	NA	NA	1.431	1.419	1.10E-02	NA	NA	NA	NA	UW	0	NA	Including folk methods.	0	2009	2009.830078	0
Mali	466	1987	1987	15-49	1784	Mali 1987 Demographic and Health Survey	DHS	NA	NA	NA	NA	3.397386502	0.688005026	2.709381476	NA	NA	NA	NA	UW	0	NA	NA	0	1987.161621	1987.662964	0
Mali	466	2006	2006	15-49	1682	Mali 2006 Demographic and Health Survey	DHS	NA	NA	NA	NA	3.170211331	2.61983014	0.550381191	NA	NA	NA	NA	UW	0	NA	NA	0	2006.328735	2006.997314	0
Mali	466	2009	2010	15-49	5011	Mali 2009-2010 Multiple Indicator Cluster Survey	MICS	NA	NA	NA	NA	7.334321176	6.701376572	0.632944604	NA	NA	NA	NA	UW	0	NA	NA	1	2009	2011	0
Marshall Islands	584	2007	2007	15-49	3259	Marshall Islands 2007 Demographic Health Survey (national)	National survey	Estimated from data reported for all women and married/in-union women.	Traditional methods include folk methods.	NA	NA	18.36354167	17.55495234	0.80858933	NA	NA	NA	NA	UW	0	NA	Including folk methods.	0	2007.104126	2007.430176	0
Mauritius	480	1991	1991	15-44	2813	Mauritius 1991 Contraceptive Prevalence Survey	CPS	Estimated from data reported for never married women and formerly married women.	NA	NA	NA	1.05253012	NA	NA	NA	NA	NA	NA	UW	?	NA	NA	0	1991.246582	1991.662964	0
Mauritius	480	2002	2002	15-49	2924	Mauritius 2002 Contraceptive Prevalence Survey of Mauritius and Rodrigues Islands	National survey	Estimated from data reported for all women and married/in-union women.	NA	NA	NA	3.410632184	3.324425287	8.62E-02	NA	NA	NA	NA	UW	0	NA	NA	0	2002	2003	0
Mauritius	480	2014	2014	15-49	5970	Mauritius 2014 Contraceptive Prevalence Survey	CPS	Estimated from data reported for all women and married/in-union women.	NA	NA	NA	3.6875	2.4875	1.2	NA	NA	NA	NA	UW	0	NA	NA	0	2014.49585	2014.745239	0
Mexico	484	1987	1987	15-49	1733	Mexico 1987 Demographic and Health Survey	DHS	NA	NA	NA	NA	4.825804177	4.548621894	0.277182283	NA	NA	NA	NA	UW	0	NA	NA	0	1987.084961	1987.411011	0
Mexico	484	2009	2009	15-49	5550	Mexico 2009 Encuesta Nacional de la Din�mica Demogr�fica	National survey	Estimated from data reported for never married women and formerly married women.	NA	NA	NA	19.58878505	18.97920794	0.609577103	NA	NA	NA	NA	UW	0	NA	NA	0	2009.49585	2009.520508	0
Mexico	484	2014	2014	15-49	5734	Mexico 2014 Encuesta Nacional de la Din�mica Demogr�fica	National survey	Estimated from data reported for never married women and formerly married women.	NA	NA	NA	23.22785667	23.22785667	0	NA	NA	NA	NA	UW	0	NA	NA	0	2014.588989	2014.734253	0
Mongolia	496	1998	1998	15-49	675	Mongolia 1998 Reproductive Health Survey	National survey	Estimated from data reported for all women and married/in-union women.	NA	NA	NA	14.17880562	9.880210773	4.298594848	NA	NA	NA	NA	UW	0	NA	NA	0	1998	1999	0
Mongolia	496	2000	2000	15-49	1916	Mongolia 2000 Multiple Indicator Cluster Survey	MICS	NA	NA	NA	NA	12.18243036	11.08050199	1.101928375	NA	NA	NA	NA	UW	0	NA	NA	1	2000.383545	2000.613647	0
Mongolia	496	2003	2003	15-49	677	Mongolia 2003 Reproductive Health Survey	National survey	Estimated from data reported for all women and married/in-union women.	NA	NA	NA	20.37723139	17.31222634	3.065005052	NA	NA	NA	NA	UW	0	NA	NA	0	2003	2004	0
Mongolia	496	2005	2005	15-49	832	Mongolia 2005 Multiple Indicator Cluster Survey	MICS	NA	NA	NA	NA	19.85025128	18.6761584	1.174092885	NA	NA	NA	NA	UW	0	NA	NA	1	2005.832886	2005.997314	0
Mongolia	496	2008	2008	15-49	4566	Mongolia 2008 Reproductive Health Survey	National survey	NA	NA	NA	NA	18.42105263	17.06766917	1.353383459	NA	NA	NA	NA	UW	0	NA	NA	0	2008	2009	0
Mongolia	496	2010	2010	15-49	5014	Mongolia 2010 Multiple Indicator Cluster Survey	MICS	NA	NA	NA	NA	16.06380456	15.52451905	0.539285513	NA	NA	NA	NA	UW	0	NA	NA	1	2010.588989	2010.627441	0
Montenegro	499	2005	2006	15-49	2456	Montenegro 2005-2006 Multiple Indicator Cluster Survey	MICS	NA	NA	NA	NA	13.80793533	10.37926691	3.428668422	NA	NA	NA	NA	UW	0	NA	NA	1	2005.747925	2006.082153	0
Mozambique	508	2008	2008	15-49	4871	Mozambique 2008 Multiple Indicator Cluster Survey	MICS	NA	NA	NA	NA	17.9945175	17.32214056	0.67237694	NA	NA	NA	NA	UW	0	NA	NA	1	2008.583618	2008.915039	0
Nepal	524	2006	2006	15-49	1851	Nepal 2006 Demographic and Health Survey	DHS	NA	NA	NA	NA	2.556488122	2.530029967	2.65E-02	NA	NA	NA	NA	UW	0	NA	NA	0	2006.084961	2006.662964	0
Nepal	524	2016	2017	15-49	6086	Nepal 2016 Demographic and Health Survey (DHS)	DHS	NA	NA	NA	NA	1.596413974	1.537931591	5.85E-02	NA	NA	NA	NA	UW	0	NA	NA	0	2016.416382	2017.082153	0
Netherlands	528	1982	1982	18-37	2728	Netherlands 1982 Birth Control Survey	National survey	Estimated from data for single women and women with non-cohabiting partner.	NA	NA	NA	53.1	49.54666667	3.553333333	NA	NA	NA	NA	UW	+	NA	NA	0	1982	1983	0
Netherlands	528	1988	1988	18-37	2785	Netherlands 1988 Family Formation Survey	National survey	Estimated from data for single women and women with non-cohabiting partner.	NA	NA	NA	58.61478777	53.73756276	4.877225011	NA	NA	NA	NA	UW	+	NA	NA	0	1988	1989	0
Netherlands	528	1998	1998	18-44	3231	Netherlands 1998 Family Formation Survey	National survey	NA	NA	NA	NA	38	NA	NA	NA	NA	NA	NA	UW	+	NA	NA	0	1998.49585	1998.328735	0
Netherlands	528	2003	2003	18-44	3233	Netherlands 2003 Family Formation Survey	National survey	NA	NA	NA	NA	43	NA	NA	NA	NA	NA	NA	UW	+	NA	NA	0	2003.084961	2003.328735	0
Netherlands	528	2008	2008	18-44	5146	Netherlands 2008 Family Formation Survey	National survey	NA	NA	NA	NA	51	NA	NA	NA	NA	NA	NA	UW	+	NA	NA	0	2008.164429	2008.583618	0
Netherlands	528	2013	2013	18-44	6009	Netherlands 2013 Family Formation Survey	National survey	NA	NA	NA	NA	55	NA	NA	NA	NA	NA	NA	UW	+	NA	NA	0	2013.49585	2013.747925	0
New Zealand	554	1976	1976	>15	5415	New Zealand 1976 National Survey of Contraceptive Practice	National survey	NA	NA	NA	Data pertain to women exposed to the risk of pregnancy.	43.9	43.5	0.4	NA	NA	+	NA	UW	?	NA	NA	0	1976	1977	0
Nicaragua	558	1992	1993	15-49	1863	Nicaragua 1992-1993 Encuesta sobre Salud Familiar	RHS	Estimated from data reported for never married women and formerly married women.	NA	NA	NA	11.39063736	11.27551648	0.115120879	NA	NA	NA	NA	UW	0	NA	NA	0	1992.841064	1993.117798	0
Nicaragua	558	2011	2012	15-49	5569	Nicaragua 2011-2012 Demographic and Health Survey	DHS	Estimated from data reported for all women and married/in-union women.	NA	NA	NA	6.881101745	6.857733778	2.34E-02	NA	NA	NA	NA	UW	0	NA	NA	0	2011.413696	2012.909546	0
Niger	562	1992	1992	15-49	1731	Niger 1992 Demographic and Health Survey	DHS	NA	NA	NA	NA	3.888698954	2.654357055	1.234341899	NA	NA	NA	NA	UW	0	NA	NA	0	1992.164429	1992.49585	0
Niger	562	2000	2000	15-49	1923	Niger 2000 Multiple Indicator Cluster Survey	MICS	NA	NA	NA	NA	5.108748324	4.851654845	0.257093479	NA	NA	NA	NA	UW	0	NA	NA	1	2000.290405	2000.599976	0
Nigeria	566	2007	2007	15-49	2478	Nigeria 2007 Multiple Indicator Cluster Survey	MICS	NA	NA	NA	NA	14.37752082	12.37182617	2.005694648	NA	NA	NA	NA	UW	0	NA	NA	1	2007.161621	2007.284912	0
Nigeria	566	2011	2011	15-49	5018	Nigeria 2011 Multiple Indicator Cluster Survey	MICS	NA	NA	NA	NA	20.01532255	15.05057304	4.964749511	NA	NA	NA	NA	UW	0	NA	NA	1	2011.084961	2011.243896	0
Nigeria	566	2012	2012	15-49	5549	Nigeria 2012 National HIV & AIDS and Reproductive Health Survey	National survey	NA	NA	NA	NA	12.53567061	10.80309825	1.73257236	NA	NA	NA	NA	UW	0	NA	NA	0	2012.498657	2013	0
Papua New Guinea	598	1996	1997	15-49	670	Papua New Guinea 1996 Demographic and Health Survey (national)	National survey	Estimated from data reported for all women and married/in-union women.	NA	NA	NA	3.415967016	1.907646177	1.50832084	NA	NA	NA	NA	UW	0	NA	NA	0	1996.479492	1997.588989	0
Papua New Guinea	598	2006	2007	15-49	3267	Papua New Guinea 2006 Demographic and Health Survey (national)	National survey	Estimated from data reported for all women and married/in-union women.	NA	NA	NA	5.035054175	3.186743149	1.848311026	NA	NA	NA	NA	UW	0	NA	NA	0	2006.747925	2007.082153	0
Peru	604	1981	1981	15-49	52	Peru 1981 Encuesta Nacional de Prevalencia de Anticonceptivos	CPS	Estimated from data reported for all women and married/in-union women.	NA	NA	NA	1.91839172	NA	NA	NA	NA	NA	NA	UW	0	NA	NA	0	1981	1982	0
Peru	604	1986	1986	15-49	1771	Peru 1986 Demographic and Health Survey	DHS	NA	NA	NA	NA	3.525488328	1.858027632	1.667460696	NA	NA	NA	NA	UW	0	NA	NA	0	1986.665771	1986.997314	0
Peru	604	2013	2013	15-49	5826	Peru 2013 Demographic and Health Survey (Continuous)	DHS	Estimated from data reported for all women and married/in-union women.	Traditional methods include folk methods.	NA	NA	18.48764824	13.98464322	4.503005025	NA	NA	NA	NA	UW	0	NA	Including folk methods.	0	2013.161621	2013.912354	0
Peru	604	2014	2014	15-49	5954	Peru 2014 Demographic and Health Survey (Continuous)	DHS	Estimated from data reported for all women and married/in-union women.	Traditional methods include folk methods.	NA	NA	20.54550014	15.70166249	4.843837652	NA	NA	NA	NA	UW	0	NA	Including folk methods.	0	2014.161621	2014.997314	0
Peru	604	2015	2015	15-49	7517	Peru 2015 Demographic and Health Survey (Continuous)	DHS	Estimated from data reported for all women and married/in-union women.	Traditional methods include folk methods.	NA	NA	20.28690981	16.30068966	3.986220159	NA	NA	NA	NA	UW	0	NA	Including folk methods.	0	2015	2016	0
Peru	604	2016	2016	15-49	7518	Peru 2016 Demographic and Health Survey (Continuous)	DHS	Estimated from data reported for all women and married/in-union women.	Traditional methods include folk methods.	NA	NA	22.62379973	18.11256648	4.511233246	NA	NA	NA	NA	UW	0	NA	Including folk methods.	0	2016	2017	0
Peru	604	2017	2017	15-49	7641	Peru 2017 Demographic and Health Survey (Continuous)	DHS	Estimated from data reported for all women and married/in-union women.	Traditional methods include folk methods.	NA	NA	24.47865231	19.70758597	4.771066342	NA	NA	NA	NA	UW	0	NA	Including folk methods.	0	2017	2018	0
Philippines	608	1995	1995	15-49	3269	Philippines 1995 Annual Family Planning Survey	National survey	Estimated from data reported for all women and married/in-union women.	NA	NA	NA	0.451353954	0.33581052	0.115543433	NA	NA	NA	NA	UW	0	NA	NA	0	1995	1996	0
Philippines	608	1996	1996	15-49	3270	Philippines 1996 Annual Family Planning Survey	National survey	Estimated from data reported for all women and married/in-union women.	NA	NA	NA	0.621231995	0.589585545	3.16E-02	NA	NA	NA	NA	UW	0	NA	NA	0	1996	1997	0
Philippines	608	1997	1997	15-49	3271	Philippines 1997 Annual Family Planning Survey	National survey	Estimated from data reported for all women and married/in-union women.	NA	NA	NA	5.400401606	5.1732584	0.227143206	NA	NA	NA	NA	UW	0	NA	NA	0	1997	1998	0
Philippines	608	1999	1999	15-49	3273	Philippines 1999 Annual Family Planning Survey	National survey	Estimated from data reported for all women and married/in-union women.	NA	NA	NA	3.188012618	3.087782918	0.1002297	NA	NA	NA	NA	UW	0	NA	NA	0	1999	2000	0
Philippines	608	2001	2001	15-49	3275	Philippines 2001 Annual Family Planning Survey	National survey	Estimated from data reported for all women and married/in-union women.	NA	NA	NA	1.348970252	0.999313501	0.349656751	NA	NA	NA	NA	UW	0	NA	NA	0	2001	2002	0
Philippines	608	2002	2002	15-49	3276	Philippines 2002 Annual Family Planning Survey	National survey	Estimated from data reported for all women and married/in-union women.	NA	NA	NA	0.953473779	0.953473779	0	NA	NA	NA	NA	UW	0	NA	NA	0	2002	2003	0
Philippines	608	2004	2004	15-49	3278	Philippines 2004 Annual Family Planning Survey	National survey	Estimated from data reported for all women and married/in-union women.	NA	NA	NA	1.864982116	1.630621899	0.234360217	NA	NA	NA	NA	UW	0	NA	NA	0	2004	2005	0
Philippines	608	2005	2005	15-49	3279	Philippines 2005 Annual Family Planning Survey	National survey	Estimated from data reported for all women and married/in-union women.	NA	NA	NA	1.700356268	1.415295093	0.285061175	NA	NA	NA	NA	UW	0	NA	NA	0	2005	2006	0
Poland	616	2010	2011	18-49	7427	Poland 2010-2011 Generations and Gender Survey	GGS	NA	Modern methods exclude female and male sterilisation.	NA	NA	10.9	10.4	0.5	NA	NA	NA	NA	UW	+	-	NA	0	2010.800049	2011.158936	0
Portugal	620	2014	2014	15-49	6013	Portugal 2014 Health Survey	National survey	NA	NA	NA	Data pertain to non-pregnant women.	46.13708403	NA	NA	NA	NA	+	NA	UW	0	NA	NA	0	2014.665771	2014.915039	0
Republic of Moldova	498	1997	1997	15-44	24	Moldova 1997 Reproductive Health Survey	RHS	Estimated data reported from never married women and formerly married women.	NA	NA	NA	13.37537797	10.73174946	2.64362851	NA	NA	NA	NA	UW	?	NA	NA	0	1997.665771	1997.745239	0
Republic of Moldova	498	2012	2012	15-49	5013	Moldova 2012 Multiple Indicator Cluster Survey	MICS	NA	NA	NA	NA	19.25720485	17.19382158	2.063383272	NA	NA	NA	NA	UW	0	NA	NA	1	2012.293091	2012.49585	0
R�union	638	1990	1990	15-49	2800	Reunion 1990 Enqu�te Fecondit� Contraception	National survey	Estimated data reported from never married women and formerly married women.	Traditional methods include folk methods.	NA	NA	42.1	39.7	2.4	NA	NA	NA	NA	UW	0	NA	Including folk methods.	0	1990.199951	1990.199951	0
Russian Federation	643	2004	2004	18-49	4974	Russian Federation 2004 Parents and Children, Men and Women in Family and Society	GGS	Contraceptive use questions were asked only among women with a partner.	Modern methods include some cases of sterilisation for non-contraceptive reasons.	NA	NA	13.2	10.7	2.5	NA	NA	NA	NA	PW	+	+	NA	0	2004	2005	0
Russian Federation	643	2007	2007	21-49	4975	Russian Federation 2007 Parents and Children, Men and Women in Family and Society	GGS	Contraceptive use questions were asked only among women with a partner.	Modern methods exclude female and male sterilisation.	NA	NA	20.9	17.7	3.2	NA	NA	NA	NA	PW	+	-	NA	0	2007	2008	0
Rwanda	646	2007	2008	15-49	2524	Rwanda 2007-2008 Demographic and Health Survey (Interim)	DHS	NA	NA	NA	NA	9.830762302	3.518002951	6.312759351	NA	NA	NA	NA	UW	0	NA	NA	0	2007.915039	2008.328735	0
Saint Lucia	662	2011	2012	15-49	5027	Saint Lucia 2012 Multiple Indicator Cluster Survey	MICS	NA	NA	NA	NA	29.09991168	27.92913665	1.170775029	NA	NA	NA	NA	UW	0	NA	NA	1	2011	2013	0
Samoa	882	2009	2009	15-49	3358	Samoa 2009 Demographic and Health Survey	DHS	NA	Traditional methods include folk methods.	NA	NA	2.443155032	1.938266584	0.504888447	NA	NA	NA	NA	UW	0	NA	Including folk methods.	0	2009.580811	2009.745239	0
Senegal	686	1986	1986	15-49	1794	Senegal 1986 Demographic and Health Survey	DHS	NA	NA	NA	NA	6.285714286	3.523809524	2.761904762	NA	NA	NA	NA	UW	0	NA	NA	0	1986.246582	1986.578125	0
Senegal	686	1999	1999	15-49	1867	Senegal 1999 Demographic and Health Survey	DHS	Estimated from data reported for all women and married/in-union women.	Traditional methods include folk methods.	NA	NA	5.913820704	4.83680185	1.077018855	NA	NA	NA	NA	UW	0	NA	Including folk methods.	0	1999.747925	1999.997314	0
Serbia	688	2005	2006	15-49	2557	Serbia 2005-2006 Multiple Indicator Cluster Survey	MICS	NA	NA	NA	NA	31.88664752	28.8013626	3.085284922	NA	NA	NA	NA	UW	0	NA	NA	1	2005.747925	2006.082153	0
Serbia	688	2010	2010	15-49	5024	Serbia 2010 Multiple Indicator Cluster Survey	MICS	NA	NA	NA	NA	50.22449844	44.23574788	5.988750561	NA	NA	NA	NA	UW	0	NA	NA	1	2010.832886	2010.997314	0
Sierra Leone	694	2000	2000	15-49	1936	Sierra Leone 2000 Multiple Indicator Cluster Survey	MICS	NA	NA	NA	NA	9.948564727	9.394810319	0.553754408	NA	NA	NA	NA	UW	0	NA	NA	1	2000.249268	2000.3479	0
Sierra Leone	694	2005	2005	15-49	41	Sierra Leone 2005 Multiple Indicator Cluster Survey	MICS	NA	NA	NA	NA	17.54233714	16.50825057	1.034086572	NA	NA	NA	NA	UW	0	NA	NA	1	2005.747925	2005.912354	0
Sierra Leone	694	2010	2010	15-49	5025	Sierra Leone 2010 Multiple Indicator Cluster Survey	MICS	NA	NA	NA	NA	24.01109908	23.09612684	0.914972239	NA	NA	NA	NA	UW	0	NA	NA	1	2010.747925	2010.997314	0
Solomon Islands	90	2006	2007	15-49	2953	Solomon Islands 2006-2007 Demographic and Health Survey	National survey	Estimated from data reported for all women and married/in-union women.	Traditional methods include folk methods.	NA	NA	9.173871734	6.535787807	2.638083927	NA	NA	NA	NA	UW	0	NA	Including folk methods.	0	2006.769897	2007.32605	0
Solomon Islands	90	2015	2015	15-49	7516	Solomon Islands 2015 Demographic and Health Survey	National survey	Estimated from data reported for all women and married/in-union women.	NA	NA	NA	6.305504587	5.042110092	1.263394495	NA	NA	NA	NA	UW	0	NA	NA	0	2015.260254	2015.71228	0
South Africa	710	2003	2004	15-49	1720	South Africa 2003 Demographic and Health Survey	DHS	Estimated from data reported for all women and married/in-union women.	NA	NA	NA	44.33036733	44.33036733	0	NA	NA	NA	NA	UW	0	NA	NA	0	2003.747925	2004.665771	0
Spain	724	1985	1985	18-50	2756	Spain 1985 Fertility Survey	National survey	NA	NA	NA	NA	12.57033592	10.36183803	2.208497901	NA	NA	NA	NA	UW	+	NA	NA	0	1985	1986	0
Spain	724	1999	1999	15-49	2890	Spain 1999 Fertility Survey	National survey	NA	NA	NA	NA	39.59890989	36.99650508	2.602404825	NA	NA	NA	NA	UW	0	NA	NA	0	1999	2000	0
Sri Lanka	144	1987	1987	15-49	1718	Sri Lanka 1987 Demographic and Health Survey	Survey	Estimated from formerly married women data on current contraceptive use and marital status proportions.	NA	NA	NA	0.936	0.92	1.60E-02	NA	NA	NA	NA	UW	0	NA	NA	0	1987	1987.243896	0
Suriname	740	1999	2000	15-49	1945	Suriname 2000 Multiple Indicator Cluster Survey	MICS	NA	NA	NA	NA	9.545081877	9.397247493	0.147834384	NA	NA	NA	NA	UW	0	NA	NA	1	1999.832886	2000.328735	0
Suriname	740	2006	2006	15-49	1919	Suriname 2006 Multiple Indicator Cluster Survey	MICS	NA	NA	NA	NA	19.24677796	19.20256592	4.42E-02	NA	NA	NA	NA	UW	0	NA	NA	1	2006.246582	2006.411011	0
Suriname	740	2010	2010	15-49	5030	Suriname 2010 Multiple Indicator Cluster Survey	MICS	NA	NA	NA	NA	22.23107707	22.05763836	0.173438706	NA	NA	NA	NA	UW	0	NA	NA	1	2010.523315	2010.553467	0
Eswatini	748	2010	2010	15-49	5031	Swaziland 2010 Multiple Indicator Cluster Survey	MICS	NA	NA	NA	NA	38.61277253	37.7889466	0.823825932	NA	NA	NA	NA	UW	0	NA	NA	1	2010.610962	2010.904053	0
Switzerland	756	2012	2012	15-49	6018	Switzerland 2012 Health Survey	National survey	NA	NA	NA	NA	72.9336	70.4763	2.4573	NA	NA	NA	NA	UW	0	NA	NA	0	2012	2013	0
Tajikistan	762	2005	2005	15-49	724	Tajikistan 2005 Multiple Indicator Cluster Survey	MICS	NA	NA	NA	NA	1.180668308	0.976853983	0.203814325	NA	NA	NA	NA	UW	0	NA	NA	1	2005.665771	2005.830078	0
Tajikistan	762	2017	2017	15-49	7371	Tajikistan 2017 Demographic and Health Survey (DHS)	DHS	NA	NA	NA	NA	0.472985892	0.472985892	0	NA	NA	NA	NA	UW	0	NA	NA	0	2017.599976	2017.860229	0
TFYR Macedonia	807	2011	2011	15-49	5035	The former Yugoslav Republic of Macedonia 2011 Multiple Indicator Cluster Survey	MICS	NA	NA	NA	NA	19.38304244	16.14320751	3.23983493	NA	NA	NA	NA	UW	0	NA	NA	1	2011.246582	2011.082153	0
Thailand	764	1987	1987	15-49	1783	Thailand 1987 Demographic and Health Survey	Survey	Estimated from formerly married women data on current contraceptive use and marital status proportions.	Traditional methods include folk methods.	NA	NA	1.41	1.41	NA	NA	NA	NA	NA	UW	0	NA	Including folk methods.	0	1987.161621	1987.493164	0
Thailand	764	2005	2006	15-49	175	Thailand 2005-2006 Multiple Indicator Cluster Survey	MICS	NA	NA	NA	NA	2.715669531	2.701392114	1.43E-02	NA	NA	NA	NA	UW	0	NA	NA	1	2005.915039	2006.158936	0
Thailand	764	2012	2012	15-49	5034	Thailand 2012 Multiple Indicator Cluster Survey	MICS	NA	NA	NA	NA	5.626592884	5.503342567	0.123250317	NA	NA	NA	NA	UW	0	NA	NA	1	2012.668457	2012.915039	0
Thailand	764	2015	2016	15-49	5669	Thailand 2015-2016 Multiple Indicator Cluster Survey	MICS	NA	NA	NA	NA	6.256569057	6.212748828	4.38E-02	NA	NA	NA	NA	UW	0	NA	NA	1	2015.871216	2016.202759	0
Togo	768	1988	1988	15-49	1946	Togo 1988 Demographic and Health Survey	DHS	NA	NA	NA	NA	30.68432671	4.304635762	26.37969095	NA	NA	NA	NA	UW	0	NA	NA	0	1988.416382	1988.915039	0
Togo	768	2006	2006	15-49	669	Togo 2006 Multiple Indicator Cluster Survey	MICS	NA	NA	NA	NA	26.1172112	22.9405076	3.176703604	NA	NA	NA	NA	UW	0	NA	NA	1	2006.353394	2006.476685	0
Togo	768	2010	2010	15-49	5036	Togo 2010 Multiple Indicator Cluster Survey	MICS	NA	NA	NA	NA	16.3550454	15.56681327	0.788232133	NA	NA	NA	NA	UW	0	NA	NA	1	2010.679443	2010.841064	0
Tonga	776	2012	2012	15-49	5448	Tonga 2012 Demographic Health Survey (national)	National survey	Estimated from data reported for all women and married/in-union women.	Traditional methods include folk methods.	NA	NA	2.049735049	1.923694171	0.126040878	NA	NA	NA	NA	UW	0	NA	Including folk methods.	0	2012	2013	0
Trinidad and Tobago	780	1987	1987	15-49	1741	Trinidad and Tobago 1987 Demographic and Health Survey	DHS	NA	NA	NA	NA	3.616484441	2.943650126	0.672834315	NA	NA	NA	NA	UW	0	NA	NA	0	1987.328735	1987.662964	0
Trinidad and Tobago	780	2000	2000	15-49	1938	Trinidad and Tobago 2000 Multiple Indicator Cluster Survey	MICS	NA	NA	NA	NA	10.69829902	8.325872874	2.372426141	NA	NA	NA	NA	UW	0	NA	NA	1	2000.120605	2000.208252	0
Trinidad and Tobago	780	2006	2006	15-49	1915	Trinidad and Tobago 2006 Multiple Indicator Cluster Survey	MICS	NA	NA	NA	NA	19.50492504	15.84379062	3.661134421	NA	NA	NA	NA	UW	0	NA	NA	1	2006.298584	2006.438354	0
Turkey	792	1993	1993	15-49	1757	Turkey 1993 Demographic and Health Survey	Survey	Estimated from formerly married women data on current contraceptive use and marital status proportions.	Unmarried/Not-in-union data pertain to female sterilisation only.	NA	NA	0.141	0.141	NA	NA	NA	NA	NA	FM	0	-	NA	0	1993.580811	1993.830078	0
Turkey	792	2003	2004	15-49	1755	Turkey 2003 Demographic and Health Survey	Survey	Estimated from formerly married women data on current contraceptive use and marital status proportions.	Unmarried/Not-in-union data pertain to female sterilisation only.	NA	NA	0.288	0.288	NA	NA	NA	NA	NA	FM	0	-	NA	0	2003.915039	2004.413696	0
Turkey	792	2013	2013	15-49	5557	Turkey 2013 Demographic and Health Survey	DHS	Estimated from data reported for all women and married/in-union women.	NA	NA	NA	2.556939502	2.423020206	0.133919296	NA	NA	NA	NA	UW	0	NA	NA	0	2013	2014	0
Turkmenistan	795	2000	2000	15-49	1793	Turkmenistan 2000 Demographic and Health Survey	DHS	Estimated from data reported for all women and married/in-union women.	NA	NA	NA	2.675652461	2.60885365	6.68E-02	NA	NA	NA	NA	UW	0	NA	NA	0	2000.498657	2000.832886	0
Tuvalu	798	2007	2007	15-49	3329	Tuvalu 2007 Demographic Health Survey (national)	National survey	Estimated from data reported for all women and married/in-union women.	Traditional methods include folk methods.	NA	NA	5.609090909	5.245454545	0.363636364	NA	NA	NA	NA	UW	0	NA	Including folk methods.	0	2007.479492	2007.794556	0
Uganda	800	1988	1989	15-49	1804	Uganda 1988-1989 Demographic and Health Survey	DHS	NA	NA	NA	NA	6.799072542	2.941020779	3.858051763	NA	NA	NA	NA	UW	0	NA	NA	0	1988.668457	1989.158936	0
Uganda	800	2004	2005	15-49	830	Uganda 2004-2005 HIV-AIDS Indicator Survey	DHS	Estimated from data reported for all women and married/in-union women.	Traditional methods include folk methods.	NA	NA	10.80100474	10.10326542	0.697739325	NA	NA	NA	NA	UW	0	NA	Including folk methods.	0	2004.583618	2005.082153	0
Ukraine	804	1999	1999	15-44	684	Ukraine 1999 Reproductive Health Survey	RHS	Estimated from data reported for all women and married/in-union women.	NA	NA	NA	24.7	18.1	6.6	NA	NA	NA	NA	UW	?	NA	NA	0	1999.413696	1999.830078	0
Ukraine	804	2005	2005	15-49	1904	Ukraine 2005 Multiple Indicator Cluster Survey	MICS	NA	NA	NA	NA	24.68465129	23.07315169	1.611499601	NA	NA	NA	NA	UW	0	NA	NA	1	2005.835571	2005.986328	0
Ukraine	804	2012	2012	15-49	5040	Ukraine 2012 Multiple Indicator Cluster Survey	MICS	NA	NA	NA	NA	29.24306229	26.18690576	3.056156526	NA	NA	NA	NA	UW	0	NA	NA	1	2012.742432	2013	0
United Kingdom	826	1995	1996	16-49	6032	United Kingdom 1995-1996 General Household Survey	National survey	NA	NA	Excluding Northern Ireland.	NA	54.38700403	53.08050604	1.306497987	NA	Excluding Northern Ireland.	NA	NA	UW	0	NA	NA	0	1995.246582	1996.246582	0
United Kingdom	826	1998	1998	16-49	2885	United Kingdom 1998 General Household Survey	National survey	Estimated from data reported for never married women and formerly married women.	NA	Excluding Northern Ireland.	NA	54.02692055	52.67564018	1.351280368	NA	Excluding Northern Ireland.	NA	NA	UW	0	NA	NA	0	1998	1999	0
United Kingdom	826	1998	1999	16-49	5188	United Kingdom 1998 Omnibus Survey	National survey	Estimated from data reported for never married women and formerly married women.	NA	Excluding Northern Ireland.	NA	60	53.20218579	6.797814208	NA	Excluding Northern Ireland.	NA	NA	UW	0	NA	NA	0	1998	2000	0
United Kingdom	826	1999	2000	16-49	2891	United Kingdom 1999 Omnibus Survey	National survey	Estimated from data reported for never married women and formerly married women.	NA	Excluding Northern Ireland.	NA	76.69636964	69	7.696369637	NA	Excluding Northern Ireland.	NA	NA	UW	0	NA	NA	0	1999	2001	0
United Kingdom	826	2000	2001	16-49	2905	United Kingdom 2000 Omnibus Survey	National survey	Estimated from data reported for never married women and formerly married women.	NA	Excluding Northern Ireland.	NA	62.7826087	59.04347826	3.739130435	NA	Excluding Northern Ireland.	NA	NA	UW	0	NA	NA	0	2000.416382	2001.243896	0
United Kingdom	826	2001	2002	16-49	2914	United Kingdom 2001 Omnibus Survey	National survey	Estimated from data reported for never married women and formerly married women.	NA	Excluding Northern Ireland.	NA	64.21287129	59.73762376	4.475247525	NA	Excluding Northern Ireland.	NA	NA	UW	0	NA	NA	0	2001.413696	2002.243896	0
United Kingdom	826	2002	2003	16-49	2927	United Kingdom 2002-2003 Omnibus Survey	National survey	Estimated from data reported for never married women and formerly married women.	NA	Excluding Northern Ireland.	NA	57.9202454	54.73006135	3.190184049	NA	Excluding Northern Ireland.	NA	NA	UW	0	NA	NA	0	2002	2004	0
United Kingdom	826	2002	2003	16-49	6031	United Kingdom 2002-2003 General Household Survey	National survey	Estimated from data reported for never married women and formerly married women.	NA	Excluding Northern Ireland.	NA	59.75884583	56.48230834	3.276537489	NA	Excluding Northern Ireland.	NA	NA	UW	0	NA	NA	0	2002	2004	0
United Kingdom	826	2003	2004	16-49	2933	United Kingdom 2003-2004 Omnibus Survey	National survey	Estimated from data reported for never married women and formerly married women.	NA	Excluding Northern Ireland.	NA	62.21299639	60.47533093	1.737665463	NA	Excluding Northern Ireland.	NA	NA	UW	0	NA	NA	0	2003	2005	0
United Kingdom	826	2004	2005	16-49	2938	United Kingdom 2004-2005 Omnibus Survey	National survey	Estimated from data reported for never married women and formerly married women.	NA	Excluding Northern Ireland.	NA	64.81132075	59.81132075	5	NA	Excluding Northern Ireland.	NA	NA	UW	0	NA	NA	0	2004	2006	0
United Kingdom	826	2005	2006	16-49	2944	United Kingdom 2005-2006 Omnibus Survey	National survey	Estimated from data reported for never married women and formerly married women.	NA	Excluding Northern Ireland.	NA	62.28515625	58.140625	4.14453125	NA	Excluding Northern Ireland.	NA	NA	UW	0	NA	NA	0	2005	2007	0
United Kingdom	826	2008	2008	16-49	4853	United Kingdom 2008-2009 Omnibus Survey	National survey	Estimated from data reported for never married women and formerly married women.	NA	Excluding Northern Ireland.	NA	63.67223095	56	7.672230951	NA	Excluding Northern Ireland.	NA	NA	UW	0	NA	NA	0	2008	2009	0
United Republic of Tanzania	834	1991	1992	15-49	1678	United Republic of Tanzania 1991-1992 Demographic and Health Survey	DHS	NA	NA	NA	NA	7.632014483	4.65304899	2.978965494	NA	NA	NA	NA	UW	0	NA	NA	0	1991.747925	1992.246582	0
United Republic of Tanzania	834	1994	1994	15-49	1677	United Republic of Tanzania 1994 Knowledge, Attitudes and Practices Survey	DHS	Estimated from data reported for all women and married/in-union women.	NA	NA	NA	12.09062027	7.886535552	4.20408472	NA	NA	NA	NA	UW	0	NA	NA	0	1994.49585	1994.745239	0
United States of America	840	1982	1982	15-44	2733	United States of America 1982 National Survey of Family Growth	National survey	Estimated from data reported for never married women and formerly married women.	NA	NA	NA	40.53507036	NA	NA	NA	NA	NA	NA	UW	?	NA	NA	0	1982	1983	0
United States of America	840	1988	1988	15-44	2792	United States of America 1988 National Survey of Family Growth	National survey	Estimated from data reported for never married women and formerly married women.	NA	NA	NA	46.10170069	NA	NA	NA	NA	NA	NA	UW	?	NA	NA	0	1988	1989	0
United States of America	840	1990	1990	15-44	2801	United States of America 1990 National Survey of Family Growth	National survey	Estimated from data reported for never married women and formerly married women.	NA	NA	NA	46.61496352	NA	NA	NA	NA	NA	NA	UW	?	NA	NA	0	1990	1991	0
United States of America	840	1995	1995	15-44	2861	United States of America 1995 National Survey of Family Growth	National survey	Estimated from data reported for never married women and formerly married women.	NA	NA	NA	52.35466018	NA	NA	NA	NA	NA	NA	UW	?	NA	NA	0	1995	1996	0
United States of America	840	2002	2002	15-44	2928	United States of America 2002 National Survey of Family Growth	National survey	Estimated from data reported for never married women and formerly married women.	NA	NA	NA	48.49531521	43.33435512	5.160960093	NA	NA	NA	NA	UW	?	NA	NA	0	2002	2003	0
United States of America	840	2006	2008	15-44	5198	United States of America 2006-2008 National Survey of Family Growth	National survey	Estimated from data reported for never married women and formerly married women.	NA	NA	NA	43.24289689	NA	NA	NA	NA	NA	NA	UW	?	NA	NA	0	2006	2009	0
United States of America	840	2006	2010	15-44	5454	United States of America 2006-2010 National Survey of Family Growth	National survey	Estimated from data reported for never married women and formerly married women.	NA	NA	NA	46.39973666	NA	NA	NA	NA	NA	NA	UW	?	NA	NA	0	2006.413696	2010.493164	0
United States of America	840	2013	2015	15-44	7419	United States of America 2013-2015 National Survey of Family Growth	National survey	NA	NA	NA	NA	48.88986299	45.85816718	3.031695813	NA	NA	NA	NA	UW	?	NA	NA	0	2013	2016	0
United States of America	840	2015	2017	15-44	7671	United States of America 2015-2017 National Survey of Family Growth	National survey	NA	NA	NA	NA	50.30914401	46.81212176	3.497022249	NA	NA	NA	NA	UW	?	NA	NA	0	2015	2018	0
Uzbekistan	860	2002	2002	15-49	1809	Uzbekistan 2002 Health Examination Survey (DHS Special)	DHS	Estimated from data reported for all women and married/in-union women.	Traditional methods include folk methods.	NA	NA	4.417670683	3.901319564	0.516351119	NA	NA	NA	NA	UW	0	NA	Including folk methods.	0	2002.665771	2002.997314	0
Uzbekistan	860	2006	2006	15-49	721	Uzbekistan 2006 Multiple Indicator Cluster Survey	MICS	NA	NA	NA	NA	2.282666947	2.02119087	0.261476077	NA	NA	NA	NA	UW	0	NA	NA	1	2006.161621	2006.367065	0
Vanuatu	548	2007	2007	15-49	2476	Vanuatu 2007 Multiple Indicator Cluster Survey	MICS	NA	NA	NA	NA	9.371332082	9.273806763	9.75E-02	NA	NA	NA	NA	UW	0	NA	NA	1	2007.832886	2007.967163	0
Vanuatu	548	2013	2013	15-49	5450	Vanuatu 2013 Demographic and Health Survey � MICS	MICS	Estimated from data reported for all women and married/in-union women.	Traditional methods include folk methods.	NA	NA	13.30680101	11.19874055	2.108060453	NA	NA	NA	NA	UW	0	NA	Including folk methods.	1	2013	2014	0
Venezuela (Bolivarian Republic of)	862	1998	1998	15-49	738	Venezuela (Bolivarian Republic of) 1998 Encuesta Nacional de Poblacion y Familia	National survey	NA	NA	NA	NA	15.44021637	14.00705123	1.433165131	NA	NA	NA	NA	UW	0	NA	NA	0	1998	1999	0
Viet Nam	704	2010	2011	15-49	5043	Viet Nam 2011 Multiple Indicator Cluster Survey	MICS	NA	NA	NA	NA	2.276863152	1.953895963	0.322967189	NA	NA	NA	NA	UW	0	NA	NA	1	2010.909546	2011.068481	0
Zambia	894	1999	1999	15-49	2892	Zambia 1999 Multiple Indicator Cluster Survey	Survey	Estimated from formerly married women data on current contraceptive use and marital status proportions.	NA	NA	NA	8.991	NA	NA	NA	NA	NA	NA	UW	0	NA	NA	0	1999.747925	1999.830078	0
Zimbabwe	716	1988	1989	15-49	1697	Zimbabwe 1988 Demographic and Health Survey	DHS	NA	NA	NA	NA	13.67137356	12.06675225	1.604621309	NA	NA	NA	NA	UW	0	NA	NA	0	1988.668457	1989.082153	0
Zimbabwe	716	2009	2009	15-49	5044	Zimbabwe 2009 Multiple Indicator Cluster Survey	MICS	NA	NA	NA	NA	12.53563727	12.27262287	0.263014395	NA	NA	NA	NA	UW	0	NA	NA	1	2009.298584	2009.408203	0
Poland	616	2014	2014	15-49	7681	Poland 2014 Health Interview Survey	National survey	NA	NA	NA	NA	22.6	NA	NA	NA	NA	NA	NA	UW	0	NA	NA	0	2014	2015	0
