# Supplementary material for: Estimating progress towards meeting women’s contraceptive needs in 185 countries: A Bayesian hierarchical modelling study
Source: PLoS Med. 2020 Feb 18;17(2):e1003026. doi: 10.1371/journal.pmed.1003026 (PMC7028249; doi:10.1371/journal.pmed.1003026)
Supplement: S3 Data — (CSV) [file pmed.1003026.s005.csv]

Country	Region	Sub-region	World Bank income group	Sexual activity group	Source data for sexual activity group
Afghanistan	Asia	Southern Asia	Low	0	PEW GRL
Albania	Europe	Southern Europe	Upper middle	1	DHS/MICS
Algeria	Africa	Northern Africa	Upper middle	0	PEW GRL
Angola	Africa	Middle Africa	Lower middle	1	PEW GRL
Anguilla\tnote{b}	LAC	Caribbean	NA	1	PEW GRL
Antigua and Barbuda	LAC	Caribbean	High	1	PEW GRL
Argentina	LAC	South America	Upper middle	1	PEW GAS
Armenia	Asia	Western Asia	Upper middle	0	DHS/MICS
Australia	Oceania	Australia and New Zealand	High	1	PEW GAS
Austria	Europe	Western Europe	High	1	PEW GRL
Azerbaijan	Asia	Western Asia	Upper middle	0	DHS/MICS
Bahamas	LAC	Caribbean	High	1	PEW GRL
Bahrain	Asia	Western Asia	High	0	PEW GRL
Bangladesh	Asia	Southern Asia	Lower middle	0	PEW GRL
Barbados	LAC	Caribbean	High	1	DHS/MICS
Belarus	Europe	Eastern Europe	Upper middle	1	DHS/MICS
Belgium	Europe	Western Europe	High	1	PEW GRL
Belize	LAC	Central America	Upper middle	1	DHS/MICS
Benin	Africa	Western Africa	Low	1	DHS/MICS
Bhutan	Asia	Southern Asia	Lower middle	0	DHS/MICS
Bolivia, Plurinational State of	LAC	South America	Lower middle	1	DHS/MICS
Bosnia and Herzegovina	Europe	Southern Europe	Upper middle	1	DHS/MICS
Botswana	Africa	Southern Africa	Upper middle	1	DHS/MICS
Brazil	LAC	South America	Upper middle	1	DHS/MICS
Bulgaria	Europe	Eastern Europe	Upper middle	1	PEW GRL
Burkina Faso	Africa	Western Africa	Low	1	DHS/MICS
Burundi	Africa	Eastern Africa	Low	1	DHS/MICS
Cabo Verde	Africa	Western Africa	Lower middle	1	PEW GRL
Cambodia	Asia	South-eastern Asia	Lower middle	0	DHS/MICS
Cameroon	Africa	Middle Africa	Lower middle	1	DHS/MICS
Canada	N. America	Northern America	High	1	PEW GAS
Central African Republic	Africa	Middle Africa	Low	1	DHS/MICS
Chad	Africa	Middle Africa	Low	1	DHS/MICS
Chile	LAC	South America	High	1	PEW GAS
China	Asia	Eastern Asia	Upper middle	1	PEW GAS
China, Hong Kong SAR	Asia	Eastern Asia	High	1	World Values Survey
Colombia	LAC	South America	Upper middle	1	DHS/MICS
Comoros	Africa	Eastern Africa	Lower middle	1	DHS/MICS
Congo	Africa	Middle Africa	Lower middle	1	DHS/MICS
Cook Islands\tnote{b}	Oceania	Polynesia	NA	1	PEW GRL
Costa Rica	LAC	Central America	Upper middle	1	PEW GRL
C{\^o}te d'Ivoire	Africa	Western Africa	Lower middle	1	DHS/MICS
Croatia	Europe	Southern Europe	High	1	PEW GRL
Cuba	LAC	Caribbean	Upper middle	1	PEW GRL
Czechia	Europe	Eastern Europe	High	1	PEW GAS
Democratic People's Rep.\ of Korea	Asia	Eastern Asia	Low	1	PEW GRL
Democratic Rep.\ of the Congo	Africa	Middle Africa	Low	1	DHS/MICS
Denmark	Europe	Northern Europe	High	1	PEW GRL
Djibouti	Africa	Eastern Africa	Lower middle	0	PEW GRL
Dominica	LAC	Caribbean	Upper middle	1	PEW GRL
Dominican Republic	LAC	Caribbean	Upper middle	1	DHS/MICS
Ecuador	LAC	South America	Upper middle	1	World Values Survey
Egypt	Africa	Northern Africa	Lower middle	0	PEW GAS
El Salvador	LAC	Central America	Lower middle	1	PEW GAS
Equatorial Guinea	Africa	Middle Africa	Upper middle	1	PEW GRL
Eritrea	Africa	Eastern Africa	Low	1	DHS/MICS
Estonia	Europe	Northern Europe	High	1	World Values Survey
Eswatini	Africa	Southern Africa	Lower middle	1	DHS/MICS
Ethiopia	Africa	Eastern Africa	Low	1	DHS/MICS
Fiji	Oceania	Melanesia	Upper middle	1	PEW GRL
Finland	Europe	Northern Europe	High	1	PEW GRL
France	Europe	Western Europe	High	1	PEW GAS
Gabon	Africa	Middle Africa	Upper middle	1	DHS/MICS
Gambia	Africa	Western Africa	Low	1	DHS/MICS
Georgia	Asia	Western Asia	Upper middle	1	World Values Survey
Germany	Europe	Western Europe	High	1	PEW GAS
Ghana	Africa	Western Africa	Lower middle	1	DHS/MICS
Greece	Europe	Southern Europe	High	1	PEW GAS
Grenada	LAC	Caribbean	Upper middle	1	PEW GRL
Guadeloupe\tnote{b}	LAC	Caribbean	NA	1	PEW GRL
Guam	Oceania	Micronesia	High	1	PEW GRL
Guatemala	LAC	Central America	Upper middle	1	DHS/MICS
Guinea	Africa	Western Africa	Low	1	DHS/MICS
Guinea-Bissau	Africa	Western Africa	Low	1	DHS/MICS
Guyana	LAC	South America	Upper middle	1	DHS/MICS
Haiti	LAC	Caribbean	Low	1	DHS/MICS
Honduras	LAC	Central America	Lower middle	1	DHS/MICS
Hungary	Europe	Eastern Europe	High	1	PEW GRL
India	Asia	Southern Asia	Lower middle	0	DHS/MICS
Indonesia	Asia	South-eastern Asia	Lower middle	0	DHS/MICS
Iran, Islamic Republic of	Asia	Southern Asia	Upper middle	0	PEW GRL
Iraq	Asia	Western Asia	Upper middle	0	PEW GRL
Ireland	Europe	Northern Europe	High	1	PEW GRL
Israel	Asia	Western Asia	High	1	PEW GAS
Italy	Europe	Southern Europe	High	1	PEW GAS
Jamaica	LAC	Caribbean	Upper middle	1	PEW GRL
Japan	Asia	Eastern Asia	High	1	PEW GAS
Jordan	Asia	Western Asia	Upper middle	0	PEW GAS
Kazakhstan	Asia	Central Asia	Upper middle	1	DHS/MICS
Kenya	Africa	Eastern Africa	Lower middle	1	DHS/MICS
Kiribati	Oceania	Micronesia	Lower middle	1	PEW GRL
Kuwait	Asia	Western Asia	High	0	PEW GRL
Kyrgyzstan	Asia	Central Asia	Lower middle	1	DHS/MICS
Lao People's Dem.\ Republic	Asia	South-eastern Asia	Lower middle	0	DHS/MICS
Latvia	Europe	Northern Europe	High	1	PEW GRL
Lebanon	Asia	Western Asia	Upper middle	0	PEW GAS
Lesotho	Africa	Southern Africa	Lower middle	1	DHS/MICS
Liberia	Africa	Western Africa	Low	1	DHS/MICS
Libya	Africa	Northern Africa	Upper middle	0	World Values Survey
Lithuania	Europe	Northern Europe	High	1	PEW GRL
Madagascar	Africa	Eastern Africa	Low	1	DHS/MICS
Malawi	Africa	Eastern Africa	Low	1	DHS/MICS
Malaysia	Asia	South-eastern Asia	Upper middle	0	PEW GAS
Maldives	Asia	Southern Asia	Upper middle	0	PEW GRL
Mali	Africa	Western Africa	Low	1	DHS/MICS
Malta	Europe	Southern Europe	High	1	PEW GRL
Marshall Islands	Oceania	Micronesia	Upper middle	1	PEW GRL
Martinique\tnote{b}	LAC	Caribbean	NA	1	PEW GRL
Mauritania	Africa	Western Africa	Lower middle	0	DHS/MICS
Mauritius	Africa	Eastern Africa	Upper middle	1	PEW GRL
Mexico	LAC	Central America	Upper middle	1	PEW GAS
Mongolia	Asia	Eastern Asia	Lower middle	1	PEW GRL
Montenegro	Europe	Southern Europe	Upper middle	1	DHS/MICS
Montserrat\tnote{b}	LAC	Caribbean	NA	1	PEW GRL
Morocco	Africa	Northern Africa	Lower middle	0	DHS/MICS
Mozambique	Africa	Eastern Africa	Low	1	DHS/MICS
Myanmar	Asia	South-eastern Asia	Lower middle	0	PEW GRL
Namibia	Africa	Southern Africa	Upper middle	1	DHS/MICS
Nauru	Oceania	Micronesia	Upper middle	1	PEW GRL
Nepal	Asia	Southern Asia	Low	0	DHS/MICS
Netherlands	Europe	Western Europe	High	1	World Values Survey
New Zealand	Oceania	Australia and New Zealand	High	1	World Values Survey
Nicaragua	LAC	Central America	Lower middle	1	PEW GRL
Niger	Africa	Western Africa	Low	0	DHS/MICS
Nigeria	Africa	Western Africa	Lower middle	1	DHS/MICS
Northern Mariana Islands	Oceania	Micronesia	High	1	PEW GRL
Norway	Europe	Northern Europe	High	1	PEW GRL
Oman	Asia	Western Asia	High	0	PEW GRL
Pakistan	Asia	Southern Asia	Lower middle	0	PEW GAS
Palau	Oceania	Micronesia	High	1	PEW GRL
Panama	LAC	Central America	High	1	PEW GRL
Papua New Guinea	Oceania	Melanesia	Lower middle	1	PEW GRL
Paraguay	LAC	South America	Upper middle	1	DHS/MICS
Peru	LAC	South America	Upper middle	1	DHS/MICS
Philippines	Asia	South-eastern Asia	Lower middle	1	DHS/MICS
Poland	Europe	Eastern Europe	High	1	PEW GAS
Portugal	Europe	Southern Europe	High	1	PEW GRL
Puerto Rico	LAC	Caribbean	High	1	PEW GRL
Qatar	Asia	Western Asia	High	0	World Values Survey
Republic of Korea	Asia	Eastern Asia	High	1	PEW GAS
Republic of Moldova	Europe	Eastern Europe	Lower middle	1	DHS/MICS
R{\'e}union\tnote{b}	Africa	Eastern Africa	NA	1	PEW GRL
Romania	Europe	Eastern Europe	Upper middle	1	World Values Survey
Russian Federation	Europe	Eastern Europe	Upper middle	1	PEW GAS
Rwanda	Africa	Eastern Africa	Low	1	DHS/MICS
Saint Kitts and Nevis	LAC	Caribbean	High	1	PEW GRL
St.\ Lucia	LAC	Caribbean	Upper middle	1	DHS/MICS
St.\ Vincent and the Grenadines	LAC	Caribbean	Upper middle	1	PEW GRL
Samoa	Oceania	Polynesia	Upper middle	1	PEW GRL
Sao Tome and Principe	Africa	Middle Africa	Lower middle	1	DHS/MICS
Saudi Arabia	Asia	Western Asia	High	0	PEW GRL
Senegal	Africa	Western Africa	Lower middle	1	DHS/MICS
Serbia	Europe	Southern Europe	Upper middle	1	DHS/MICS
Sierra Leone	Africa	Western Africa	Low	1	DHS/MICS
Singapore	Asia	South-eastern Asia	High	1	World Values Survey
Slovakia	Europe	Eastern Europe	High	1	PEW GRL
Slovenia	Europe	Southern Europe	High	1	World Values Survey
Solomon Islands	Oceania	Melanesia	Lower middle	1	PEW GRL
Somalia	Africa	Eastern Africa	Low	0	PEW GRL
South Africa	Africa	Southern Africa	Upper middle	1	DHS/MICS
South Sudan	Africa	Eastern Africa	Low	0	DHS/MICS
Spain	Europe	Southern Europe	High	1	PEW GAS
Sri Lanka	Asia	Southern Asia	Upper middle	0	PEW GRL
State of Palestine	Asia	Western Asia	Lower middle	0	PEW GAS
Sudan	Africa	Northern Africa	Lower middle	0	PEW GRL
Suriname	LAC	South America	Upper middle	1	DHS/MICS
Sweden	Europe	Northern Europe	High	1	World Values Survey
Switzerland	Europe	Western Europe	High	1	PEW GRL
Syrian Arab Republic	Asia	Western Asia	Low	0	PEW GRL
Tajikistan	Asia	Central Asia	Low	0	DHS/MICS
Thailand	Asia	South-eastern Asia	Upper middle	1	World Values Survey
TFYR Macedonia	Europe	Southern Europe	Upper middle	1	DHS/MICS
Democratic Rep.\ of Timor-Leste	Asia	South-eastern Asia	Lower middle	0	DHS/MICS
Togo	Africa	Western Africa	Low	1	DHS/MICS
Tonga	Oceania	Polynesia	Upper middle	1	PEW GRL
Trinidad and Tobago	LAC	Caribbean	High	1	DHS/MICS
Tunisia	Africa	Northern Africa	Lower middle	0	PEW GAS
Turkey	Asia	Western Asia	Upper middle	0	PEW GAS
Turkmenistan	Asia	Central Asia	Upper middle	0	DHS/MICS
Tuvalu	Oceania	Polynesia	Upper middle	1	PEW GRL
Uganda	Africa	Eastern Africa	Low	1	DHS/MICS
Ukraine	Europe	Eastern Europe	Lower middle	1	DHS/MICS
United Arab Emirates	Asia	Western Asia	High	0	PEW GRL
United Kingdom	Europe	Northern Europe	High	1	PEW GAS
United Rep.\ of Tanzania	Africa	Eastern Africa	Low	1	DHS/MICS
United States of America	N. America	Northern America	High	1	PEW GAS
United States Virgin Islands	LAC	Caribbean	High	1	PEW GRL
Uruguay	LAC	South America	High	1	World Values Survey
Uzbekistan	Asia	Central Asia	Lower middle	0	DHS/MICS
Vanuatu	Oceania	Melanesia	Lower middle	1	PEW GRL
Venezuela, Bolivarian Republic of	LAC	South America	Upper middle	1	PEW GAS
Viet Nam	Asia	South-eastern Asia	Lower middle	0	DHS/MICS
Yemen	Asia	Western Asia	Low	0	PEW GRL
Zambia	Africa	Eastern Africa	Lower middle	1	DHS/MICS
Zimbabwe	Africa	Eastern Africa	Lower middle	1	DHS/MICS
