# Supplementary material for: Estimating progress towards meeting women’s contraceptive needs in 185 countries: A Bayesian hierarchical modelling study
Source: PLoS Med. 2020 Feb 18;17(2):e1003026. doi: 10.1371/journal.pmed.1003026 (PMC7028249; doi:10.1371/journal.pmed.1003026)
Supplement: S1 Results — (XLSX) [file pmed.1003026.s006.xlsx]

## Sheet: Table1_FP-Indicators
		N (in million)
Indicator	year	All women	Married/in-union	Unmarried/not-in-union	Proportion of unmarried among all women (%)
		Median (95% UI)	Median (95% UI)	Median (95% UI)	Median (95% UI)
Contraceptive use (any modern method)	1990	473 (448-518)	420 (399-438)	53 (39-95)	11.2 (8.6-18.4)
	2000	660 (637-701)	580 (566-593)	80 (62-120)	12.1 (9.7-17.1)
	2010	779 (745-830)	667 (642-689)	113 (89-159)	14.4 (12.0-19.1)
	2019	842 (800-893)	709 (678-740)	133 (107-174)	15.7 (13.4-19.4)
	2030	918 (840-1,001)	754 (692-812)	164 (130-212)	17.9 (15.5-21.2)
Contraceptive use (any traditional method)	1990	81 (70-105)	68 (60-76)	13 (6-36)	16.1 (9.0-34.2)
	2000	82 (72-99)	69 (62-77)	12 (7-29)	15.0 (9.8-29.3)
	2010	81 (70-99)	70 (61-81)	11 (7-26)	14.1 (9.7-26.8)
	2019	80 (66-99)	69 (57-85)	11 (7-22)	13.5 (10.0-21.9)
	2030	80 (61-109)	69 (51-95)	12 (7-23)	14.5 (11.1-21.0)
Unmet need for modern methods	1990	232 (215-264)	200 (188-214)	32 (20-62)	13.7 (9.3-23.4)
	2000	237 (222-264)	201 (192-211)	36 (25-61)	15.3 (11.3-23.2)
	2010	255 (237-285)	214 (201-230)	41 (29-68)	16.1 (12.3-23.8)
	2019	270 (246-301)	226 (207-248)	43 (32-66)	16.0 (12.9-22.1)
	2030	271 (236-317)	221 (190-258)	50 (37-75)	18.5 (15.7-23.8)
Total need for family planning	1990	705 (678-758)	620 (604-635)	85 (63-135)	12.0 (9.3-17.8)
	2000	897 (870-944)	781 (770-792)	116 (92-161)	12.9 (10.5-17.1)
	2010	1,035 (999-1,087)	881 (863-897)	154 (123-203)	14.9 (12.3-18.7)
	2019	1,112 (1,073-1,161)	936 (915-957)	176 (146-219)	15.8 (13.6-18.8)
	2030	1,189 (1,126-1,261)	975 (934-1,011)	214 (175-265)	18.0 (15.6-21.0)
			Proportions (%)
		All women	Married/in-union	Unmarried/not-in-union
		Median (95% UI)	Median (95% UI)	Median (95% UI)
Contraceptive use (any modern method)	1990	35.9 (34.0-39.3)	47.5 (45.1-49.6)	12.3 (8.9-22.0)
	2000	42.0 (40.5-44.6)	55.0 (53.7-56.3)	15.4 (12.0-23.1)
	2010	43.5 (41.6-46.4)	56.7 (54.7-58.6)	18.3 (14.5-25.8)
	2019	44.3 (42.1-47.0)	57.1 (54.6-59.5)	20.1 (16.3-26.3)
	2030	45.1 (41.2-49.1)	59.2 (54.3-63.7)	21.5 (17.1-27.8)
Contraceptive use (any traditional method)	1990	6.1 (5.3-8.0)	7.7 (6.8-8.6)	3.0 (1.4-8.3)
	2000	5.2 (4.6-6.3)	6.6 (5.9-7.3)	2.4 (1.4-5.6)
	2010	4.5 (3.9-5.5)	5.9 (5.2-6.9)	1.9 (1.1-4.3)
	2019	4.2 (3.5-5.2)	5.6 (4.6-6.9)	1.6 (1.0-3.3)
	2030	3.9 (3.0-5.3)	5.4 (4.0-7.4)	1.5 (0.9-3.0)
Unmet need for modern methods	1990	17.6 (16.3-20.1)	22.7 (21.3-24.2)	7.3 (4.6-14.3)
	2000	15.1 (14.1-16.8)	19.1 (18.2-20.0)	7.0 (4.8-11.9)
	2010	14.3 (13.2-15.9)	18.2 (17.1-19.6)	6.7 (4.7-11.0)
	2019	14.2 (12.9-15.8)	18.2 (16.7-20.0)	6.6 (4.8-10.1)
	2030	13.3 (11.6-15.5)	17.3 (14.9-20.3)	6.6 (4.9-9.9)
Total need for family planning	1990	53.6 (51.5-57.6)	70.2 (68.4-71.8)	19.6 (14.6-31.2)
	2000	57.1 (55.4-60.0)	74.1 (73.0-75.1)	22.4 (17.7-31.1)
	2010	57.8 (55.8-60.7)	74.9 (73.4-76.4)	25.0 (20.1-33.1)
	2019	58.5 (56.5-61.1)	75.3 (73.6-77.0)	26.7 (22.1-33.2)
	2030	58.4 (55.3-61.9)	76.5 (73.3-79.3)	28.1 (23.0-34.7)
Proportion of the need for family planning satisfied by modern methods (SDG indicator 3.7.1.)	1990	67.1 (63.8-69.7)	67.7 (65.4-69.7)	62.7 (45.6-76.4)
	2000	73.5 (71.3-75.3)	74.3 (73.0-75.4)	68.6 (56.2-78.6)
	2010	75.3 (72.9-77.3)	75.7 (73.8-77.3)	73.2 (61.9-81.7)
	2019	75.7 (73.2-78.0)	75.8 (73.4-78.0)	75.4 (66.1-82.6)
	2030	77.2 (73.2-80.5)	77.4 (73.1-80.9)	76.6 (67.7-83.4)
Abbreviations: UI, uncertainty intervals;
