# Supplementary material for: Estimating progress towards meeting women’s contraceptive needs in 185 countries: A Bayesian hierarchical modelling study
Source: PLoS Med. 2020 Feb 18;17(2):e1003026. doi: 10.1371/journal.pmed.1003026 (PMC7028249; doi:10.1371/journal.pmed.1003026)
Supplement: S2 Results — (CSV) [file pmed.1003026.s007.csv]

Name	Modern 2000	Modern 2019	Change (Modern) 2000--2019	PPPC (Modern) 2000--2019	Prevalence data	Unmet need data
World	15.4 (12--23.1)	20.1 (16.3--26.3)	4.5 (0.2--8.7)	97.9
More developed regions\tnote{a,b}	31.4 (25.8--37.4)	39.3 (32--46.9)	7.8 (1--15.1)	98.7
Less developed regions\tnote{a,c}	10.4 (6.7--20.1)	15.3 (11.2--22.7)	4.6 (-0.7--9.3)	96
Least developed countries\tnote{a,d}	4.5 (4--5.2)	9.3 (8--10.9)	4.8 (3.5--6.3)	100
Less dev.\ regions excl.\ China\tnote{a,c}	8.6 (7.4--10.1)	13.3 (11.6--15.3)	4.7 (2.8--6.8)	100
Less dev.\ excl.\ least dev.\ \tnote{a,e}	11.2 (7--22.2)	16.5 (11.6--25.3)	4.9 (-1--10.5)	95.5
High-income countries	33.3 (27.0--40.3)	39.7 (32--47.6)	6.4 (-0.8--13.8)	96.1
Upper-middle-income countries	15.8 (9.3--33.5)	25.1 (16.3--41.6)	8.6 (-0.5--18.9)	97
Lower-middle-income countries	4.4 (3.3--6.2)	7.1 (5.9--9.1)	2.7 (0.7--4.9)	99.4
Low-income countries	6.3 (5.1--9)	11.7 (9.8--14.1)	5.3 (3.1--7.4)	100
Africa	10.2 (9.2--11.3)	15.2 (13.7--16.9)	5 (3.3--6.8)	100
Eastern Africa	7.7 (6.9--8.5)	14.4 (12.4--16.7)	6.7 (4.6--9.1)	100
Burundi	1.9 (1.2--3)	3.5 (2.1--5.8)	1.6 (-0.2--4)	95.6	$\bullet$	$\bullet$
Comoros	5.2 (3.3--7.8)	4.8 (2.1--10.5)	-0.3 (-4.1--5.3)	43.7	$\bullet$	$\bullet$
Djibouti	0.9 (0.1--9)	1.3 (0.1--15)	0.3 (-1.4--8.1)	71.5	$\circ$	$\circ$
Eritrea	1.4 (0.9--1.9)	1.8 (0.6--4.7)	0.4 (-0.8--3.2)	70	$\bullet$	$\bullet$
Ethiopia	1.9 (1.4--2.7)	6.6 (4.4--9.7)	4.7 (2.4--7.9)	100	$\bullet$	$\bullet$
Kenya	10.8 (7.9--14.3)	22 (15.7--29.8)	11.1 (4--19.5)	99.8	$\bullet$	$\bullet$
Madagascar	4.6 (2.5--7.5)	17.3 (9.4--28.9)	12.7 (4.4--24.4)	99.9	$\bullet$	$\bullet$
Malawi	9.4 (7.5--11.1)	21.3 (14--30.8)	12 (4.5--21.5)	100	$\bullet$	$\bullet$
Mauritius	2 (1.1--3.8)	2.9 (1.3--6.6)	0.9 (-1.3--4.4)	77.6	$\bullet$	$\circ$
Mozambique	13.5 (9.7--18.1)	20 (11.4--32.4)	6.6 (-3.3--19.5)	89.3	$\bullet$	$\bullet$
R{\'e}union	29.6 (12.3--54)	34.3 (11--67.9)	4.5 (-15.4--29.4)	66.1	$\bullet$	$\circ$
Rwanda	1.4 (1--2)	7.5 (4.4--12.4)	6.1 (2.9--11)	100	$\bullet$	$\bullet$
Somalia	0.9 (0.1--8.9)	1.3 (0.1--15.1)	0.3 (-1.5--8.1)	71.1	$\circ$	$\circ$
South Sudan	1 (0.1--9)	1.4 (0.1--15.1)	0.3 (-1.4--8)	71.7	$\circ$	$\circ$
Uganda	11.6 (9--14.2)	17.9 (12.6--24.7)	6.4 (0.3--13.4)	98	$\bullet$	$\bullet$
United Rep.\ of Tanzania	12.4 (9.4--16)	19.6 (12.2--29.5)	7.2 (-1.1--17.6)	95.5	$\bullet$	$\bullet$
Zambia	8 (6.1--10.4)	15.7 (9.2--25.3)	7.6 (0.7--17.5)	98.6	$\bullet$	$\bullet$
Zimbabwe	12.6 (9.9--15.9)	19.6 (12.6--29.1)	7 (-0.9--17)	95.8	$\bullet$	$\bullet$
Middle Africa	6.9 (5.1--9.2)	15.8 (11.4--21.3)	8.9 (4--14.7)	100
Angola	6.2 (3.4--10.8)	14.2 (9--21.7)	7.9 (1.2--16.1)	98.8	$\bullet$	$\bullet$
Cameroon	12.2 (7.2--18.5)	27.9 (15.6--43.4)	15.6 (1.9--31.7)	98.8	$\bullet$	$\bullet$
Central African Republic	5.2 (2.2--10.6)	10.4 (3.8--23.9)	5.1 (-2.6--18.1)	89.2	$\bullet$	$\bullet$
Chad	1.6 (0.9--2.6)	5 (2.8--8.7)	3.4 (0.9--7.2)	99.8	$\bullet$	$\bullet$
Congo	10.7 (3.4--23.7)	28.5 (15.4--44.3)	17.3 (-1--35.8)	96.8	$\bullet$	$\bullet$
Democratic Rep.\ of the Congo	5.1 (2.6--9.1)	12.4 (5.7--22.4)	7.1 (-0.4--17.5)	96.6	$\bullet$	$\bullet$
Equatorial Guinea	7.9 (2.3--19)	15.7 (7.5--28.8)	7.5 (-5.4--22.3)	88.1	$\bullet$	$\circ$
Gabon	17.7 (14.2--21.4)	31.9 (18.1--48.5)	14.1 (-0.1--31)	97.4	$\bullet$	$\bullet$
Sao Tome and Principe	11.9 (5.4--22.7)	22.3 (12.6--36.4)	10.1 (-4--25.7)	92.4	$\bullet$	$\bullet$
Northern Africa	1 (0.3--3.9)	1.5 (0.4--6.6)	0.5 (-0.3--3.6)	89.5
Algeria	0.9 (0.1--8.6)	1.4 (0.1--14.5)	0.3 (-1.4--7.9)	71.5	$\circ$	$\circ$
Egypt	0.2 (0.1--0.5)	0.2 (0.1--0.6)	0 (-0.2--0.3)	55	$\bullet$	$\circ$
Libya	1 (0.1--9.3)	1.4 (0.1--15.5)	0.3 (-1.4--8.2)	72.2	$\circ$	$\circ$
Morocco	1 (0.1--9.3)	1.4 (0.1--15.3)	0.3 (-1.5--8.2)	71.5	$\circ$	$\circ$
Sudan	0.9 (0.1--8.8)	1.4 (0.1--14.5)	0.3 (-1.5--8)	71.3	$\circ$	$\circ$
Tunisia	0.9 (0.1--8.9)	1.4 (0.1--14.1)	0.3 (-1.5--7.5)	71.4	$\circ$	$\circ$
Southern Africa	42.7 (36.2--49.4)	45.1 (35.3--55.1)	2.4 (-9.2--14.1)	66
Botswana	34.1 (17.2--56.9)	40.9 (15.7--73.1)	6.4 (-14.1--31.1)	72	$\bullet$	$\circ$
Eswatini	21 (12.6--32.9)	41.9 (26.6--59.5)	20.6 (1.7--40.9)	98.3	$\bullet$	$\bullet$
Lesotho	19 (14.1--25)	35.9 (23.9--50.5)	16.9 (3--32.3)	99.4	$\bullet$	$\bullet$
Namibia	33.6 (28.6--38.5)	48.2 (33.3--63.7)	14.6 (-0.9--30.9)	96.6	$\bullet$	$\bullet$
South Africa	44.4 (37.1--51.9)	45.4 (34.6--56.6)	1 (-12.1--14.1)	55.9	$\bullet$	$\bullet$
Western Africa	8.1 (6.9--9.5)	15.1 (12.7--17.8)	7 (4.2--10)	100
Benin	5.6 (3.5--8.6)	14.6 (7.5--25.1)	8.9 (1.3--19.5)	99.1	$\bullet$	$\bullet$
Burkina Faso	10.8 (8.1--13.8)	14.6 (10.3--20.4)	3.9 (-1.4--10.1)	92	$\bullet$	$\bullet$
Cabo Verde	23.2 (16.4--32.1)	32.6 (15.5--56.5)	9.3 (-9.2--33.5)	82.2	$\bullet$	$\circ$
C{\^o}te d'Ivoire	14.8 (9.7--20.7)	23.3 (15.6--32.6)	8.5 (-1.2--18.9)	95.9	$\bullet$	$\bullet$
Gambia	4.8 (2.3--9.5)	4.4 (2.2--8.4)	-0.3 (-5.5--4.3)	44.2	$\bullet$	$\bullet$
Ghana	7.3 (5.1--10.1)	16 (10--24)	8.6 (2--16.9)	99.7	$\bullet$	$\bullet$
Guinea	8.2 (5.7--11.3)	13.4 (7.7--21.9)	5.2 (-1.4--14)	93.3	$\bullet$	$\bullet$
Guinea-Bissau	10.3 (6.6--16.6)	35.9 (21.5--53.8)	25.4 (9.9--43.6)	100	$\bullet$	$\bullet$
Liberia	13.6 (7.7--21.9)	23.8 (13.9--37.5)	10.1 (-2.6--25.1)	94.1	$\bullet$	$\bullet$
Mali	6.4 (4.5--8.8)	10.5 (5.9--18.2)	4.1 (-1.2--11.9)	93.1	$\bullet$	$\bullet$
Mauritania	0.9 (0.1--8.8)	1.3 (0.1--15.4)	0.3 (-1.4--8.1)	71.1	$\circ$	$\circ$
Niger	3.2 (2.2--4.6)	2.5 (1.4--4.3)	-0.7 (-2.4--1.3)	21.3	$\bullet$	$\bullet$
Nigeria	7.2 (5.2--9.8)	14 (10.1--19)	6.8 (2.1--12.2)	99.8	$\bullet$	$\bullet$
Senegal	4 (2.9--5.4)	4.7 (3.1--7.1)	0.8 (-1.4--3.3)	75.3	$\bullet$	$\bullet$
Sierra Leone	11.3 (7.4--16.9)	30.3 (18.6--45.8)	18.8 (5.8--35.1)	99.8	$\bullet$	$\bullet$
Togo	12.8 (7.6--19.4)	17.6 (10.2--28.4)	4.8 (-5--16.6)	82.4	$\bullet$	$\bullet$
Asia	9 (3.5--23.1)	11.6 (5.4--23)	2 (-5.2--9.2)	76
Central Asia	6.3 (5.1--7.7)	8.5 (5.8--12.3)	2.2 (-0.8--6.1)	92.1
Kazakhstan	13.8 (10.4--17.5)	21.5 (13.6--32)	7.8 (-1.1--18.6)	95.7	$\bullet$	$\bullet$
Kyrgyzstan	4.4 (2.9--6.7)	3.8 (1.9--7.6)	-0.6 (-3.6--3.4)	36.8	$\bullet$	$\bullet$
Tajikistan	0.8 (0.4--1.9)	1 (0.3--2.7)	0.1 (-0.9--1.7)	60.4	$\bullet$	$\circ$
Turkmenistan	2.6 (1.8--3.6)	3.4 (1--10.8)	0.8 (-1.6--8)	68.7	$\bullet$	$\circ$
Uzbekistan	3.2 (2--5)	3.5 (1.2--9.5)	0.3 (-2.6--6.2)	55.8	$\bullet$	$\circ$
Eastern Asia	17.1 (4.2--51)	26.2 (7.8--61)	7.2 (-8.3--29)	84.8
China	16.1 (1.9--55.6)	24.7 (3.4--67)	6.5 (-12--32.6)	78.4	$\circ$	$\circ$
China, Hong Kong SAR	15.9 (1.9--56.2)	24.4 (3.3--67.1)	6.5 (-11.6--32.8)	79	$\circ$	$\circ$
Democratic People's Rep.\ of Korea	15.8 (1.9--55.6)	24.6 (3.4--67.7)	6.5 (-10.9--32.9)	79.4	$\circ$	$\circ$
Japan	22 (6--52.8)	34.5 (15.2--62.3)	11.3 (-11.1--35.5)	84.6	$\bullet$	$\circ$
Mongolia	12.6 (8.9--17.6)	17.8 (9.1--31.1)	5.1 (-4.8--18.9)	82.4	$\bullet$	$\bullet$
Republic of Korea	15.7 (1.9--56.1)	24.3 (3.3--66.7)	6.5 (-11.4--33)	79	$\circ$	$\circ$
South-eastern Asia	1.2 (0.8--1.8)	2.4 (1.7--3.7)	1.2 (0.5--2.3)	99.9
Cambodia	0.5 (0.2--1)	1 (0.5--2)	0.5 (-0.2--1.5)	93.8	$\bullet$	$\bullet$
Indonesia	0.6 (0.3--1.1)	1.3 (0.8--2.3)	0.8 (0--1.7)	98.1	$\bullet$	$\bullet$
Lao People's Dem.\ Republic	1.3 (0.3--7.7)	1.9 (0.3--12.4)	0.5 (-1.8--6.7)	73.1	$\bullet$	$\bullet$
Malaysia	1 (0.1--9.5)	1.4 (0.1--15.8)	0.3 (-1.5--8.3)	69.8	$\circ$	$\circ$
Myanmar	0.6 (0.1--2.6)	0.8 (0.2--3.1)	0.1 (-1--1.6)	63.4	$\bullet$	$\bullet$
Philippines	1.2 (0.9--1.7)	2.4 (1.4--3.9)	1.2 (0.1--2.8)	98.5	$\bullet$	$\bullet$
Singapore	2.8 (0.3--19)	5.8 (0.5--35.6)	2.4 (-1.9--23.2)	86.6	$\circ$	$\circ$
Thailand	2.5 (1.3--4.6)	6.7 (3.5--12.3)	4.1 (0.4--9.9)	98.6	$\bullet$	$\circ$
Democratic Rep.\ of Timor-Leste	0.5 (0.1--1.8)	0.6 (0.2--2.3)	0.1 (-0.7--1.3)	64.4	$\bullet$	$\bullet$
Viet Nam	1.2 (0.5--3)	1.5 (0.7--3.2)	0.2 (-1.5--1.9)	63.8	$\bullet$	$\bullet$
Southern Asia	4.1 (2.3--7.5)	5.3 (3.3--8.8)	1.1 (-2.4--4.9)	75.2
Afghanistan	1 (0.1--9.2)	1.4 (0.1--14.9)	0.3 (-1.5--7.3)	69.6	$\circ$	$\circ$
Bangladesh	1.9 (0.9--3.5)	2.2 (0.7--6.5)	0.3 (-1.4--4.2)	61.5	$\bullet$	$\circ$
Bhutan	2.4 (0.9--6)	3.6 (1.4--9.3)	1.2 (-2.2--6.3)	77.2	$\bullet$	$\circ$
India	5.1 (2.6--9.4)	6.5 (3.8--10.8)	1.3 (-3.6--6.5)	72.1	$\bullet$	$\circ$
Iran, Islamic Republic of	1 (0.1--9.8)	1.4 (0.1--15.6)	0.3 (-1.6--8)	70	$\circ$	$\circ$
Maldives	1.4 (0.6--3.5)	2 (0.7--5.5)	0.5 (-1.4--3.7)	72.4	$\bullet$	$\circ$
Nepal	2.1 (1.1--4)	1.6 (1--2.8)	-0.4 (-2.5--1.1)	29.1	$\bullet$	$\bullet$
Pakistan	1 (0.1--9.4)	1.4 (0.1--14.5)	0.3 (-1.6--7.5)	69.2	$\circ$	$\circ$
Sri Lanka	0.9 (0.2--4.3)	1.2 (0.2--8.2)	0.3 (-0.9--4.9)	69.1	$\bullet$	$\circ$
Western Asia	1.2 (0.6--3.3)	2.2 (1--5.6)	0.9 (0.1--3)	98.5
Armenia	0.7 (0.3--1.9)	0.9 (0.3--2.8)	0.2 (-0.6--1.8)	67.9	$\bullet$	$\bullet$
Azerbaijan	0.5 (0.1--2.2)	0.7 (0.1--4.4)	0.2 (-0.5--2.8)	70.8	$\bullet$	$\circ$
Bahrain	1 (0.1--9.1)	1.4 (0.1--14.5)	0.3 (-1.5--7.6)	69.7	$\circ$	$\circ$
Georgia	0.7 (0.3--1.7)	1.2 (0.4--3.5)	0.5 (-0.6--2.7)	81	$\bullet$	$\circ$
Iraq	1 (0.1--9.1)	1.4 (0.1--14.8)	0.3 (-1.5--7.6)	70.2	$\circ$	$\circ$
Israel	2.3 (0.1--21.2)	4.4 (0.3--33.8)	1.5 (-2.5--20.3)	82.7	$\circ$	$\circ$
Jordan	0.2 (0.1--0.4)	0.2 (0.1--0.4)	0 (-0.2--0.2)	38.9	$\bullet$	$\circ$
Kuwait	1.1 (0.1--9.4)	1.4 (0.1--15)	0.3 (-1.5--7.6)	70.1	$\circ$	$\circ$
Lebanon	1 (0.1--9.8)	1.4 (0.1--15.7)	0.3 (-1.5--8)	70.3	$\circ$	$\circ$
Oman	1 (0.1--8.9)	1.4 (0.1--14.8)	0.3 (-1.5--7.5)	70.2	$\circ$	$\circ$
Qatar	1 (0.1--9.5)	1.4 (0.1--15.5)	0.3 (-1.5--7.6)	69.7	$\circ$	$\circ$
Saudi Arabia	1 (0.1--9)	1.4 (0.1--14.6)	0.2 (-1.6--7.4)	69.4	$\circ$	$\circ$
State of Palestine	1 (0.1--9)	1.4 (0.1--14.9)	0.3 (-1.5--7.6)	69.2	$\circ$	$\circ$
Syrian Arab Republic	1 (0.1--10)	1.4 (0.1--15.4)	0.3 (-1.6--7.7)	69.4	$\circ$	$\circ$
Turkey	0.5 (0.2--1.6)	1.4 (0.5--3.9)	0.8 (0--3.1)	97	$\bullet$	$\circ$
United Arab Emirates	1 (0.1--9)	1.4 (0.1--14.8)	0.3 (-1.5--7.8)	69.6	$\circ$	$\circ$
Yemen	1 (0.1--9.4)	1.4 (0.1--15.3)	0.2 (-1.6--7.9)	69	$\circ$	$\circ$
Europe	26.8 (22.1--31.9)	35.7 (29--43.1)	8.8 (2.5--16.1)	99.8
Eastern Europe	15.1 (10.3--21.9)	25.1 (16.4--37.8)	9.8 (0.5--22.8)	98.1
Belarus	22.9 (11.8--38.3)	43.7 (29.1--56.8)	20.2 (0.8--38.4)	97.8	$\bullet$	$\circ$
Bulgaria	30.9 (13.6--54)	38.6 (14--70.6)	7.4 (-14.8--33.9)	73.5	$\bullet$	$\circ$
Czechia	22.2 (12.7--34.3)	25.7 (10.5--49.1)	3.5 (-13.3--26.2)	64.3	$\bullet$	$\circ$
Hungary	14.9 (5.9--33)	21.7 (8.5--44.5)	6.3 (-10.3--27.3)	77.6	$\bullet$	$\circ$
Poland	14.2 (5.6--30.8)	21.3 (11--36.8)	6.6 (-10.2--23.3)	80.1	$\bullet$	$\circ$
Republic of Moldova	10.8 (6.5--16.6)	18.7 (8.9--33.9)	7.9 (-3.4--24)	90.6	$\bullet$	$\bullet$
Romania	17.8 (3.1--52.3)	26.3 (5.1--65.3)	6.9 (-10.8--32.1)	78.3	$\circ$	$\circ$
Russian Federation	11 (4.4--21.5)	22.7 (8.8--44.7)	11.4 (-3.8--33.6)	91.9	$\bullet$	$\circ$
Slovakia	17.9 (3.2--53)	26.4 (5--66.2)	7.1 (-11.3--32.4)	79.1	$\circ$	$\circ$
Ukraine	19.1 (12.5--28.1)	28.1 (15.1--45.5)	8.8 (-6.9--27.4)	86.1	$\bullet$	$\bullet$
Northern Europe	51.3 (38.8--61.9)	53.9 (36--69.3)	2.7 (-13--16.9)	63.2
Denmark	37.8 (8.9--79)	41.6 (9.7--83.8)	3.1 (-19.9--28.2)	61	$\circ$	$\circ$
Estonia	38.1 (8.7--79.4)	41.8 (9.3--84)	3.3 (-19.3--27.7)	62.1	$\circ$	$\circ$
Finland	65.3 (43.6--76.8)	68.4 (44.3--82.8)	3.1 (-15.8--20.9)	63.7	$\bullet$	$\circ$
Ireland	52.7 (28.5--71.2)	57.3 (29.1--79.3)	4.6 (-20.6--28.7)	64.3	$\bullet$	$\circ$
Latvia	38.3 (9.2--79)	42.2 (9.6--83.4)	3.2 (-19.8--27.7)	61.6	$\circ$	$\circ$
Lithuania	12.5 (5.5--26.1)	14.8 (5.3--34.9)	2.1 (-10.9--20)	62.6	$\bullet$	$\circ$
Norway	37.8 (8.6--79)	41.5 (9.2--83.6)	3.1 (-19.7--27.3)	61.4	$\circ$	$\circ$
Sweden	38 (8.7--78.9)	41.6 (9.5--83.9)	3.1 (-19.8--27.9)	61.3	$\circ$	$\circ$
United Kingdom	57.1 (40.3--69.6)	58.2 (32.6--79.4)	1.3 (-22.1--22)	54.6	$\bullet$	$\circ$
Southern Europe	22 (12.9--34.2)	34.9 (21.7--48.9)	12.4 (-0.3--26.4)	97.2
Albania	1.2 (0.5--2.8)	1.7 (0.8--3.5)	0.5 (-1.4--2.5)	71.3	$\bullet$	$\bullet$
Bosnia and Herzegovina	5.5 (1.8--12.9)	14.4 (6.2--28.9)	8.6 (-2.1--23.6)	94.2	$\bullet$	$\circ$
Croatia	11.3 (1.4--41.3)	21.7 (3.7--58.6)	8.6 (-6.9--34.6)	86.7	$\circ$	$\circ$
Greece	11.3 (1.4--41.5)	21.8 (3.7--58.7)	8.8 (-7.5--34.5)	86.4	$\circ$	$\circ$
Italy	22 (5.6--48.4)	40.4 (17.1--64.5)	16.9 (-7.1--42.4)	92.1	$\bullet$	$\circ$
Malta	11.4 (1.3--41.5)	22.1 (3.8--59.1)	8.8 (-7.4--34.9)	86.7	$\circ$	$\circ$
Montenegro	9 (3.5--19)	21.4 (10.8--37.2)	12 (-1.7--29.2)	95.6	$\bullet$	$\bullet$
Portugal	18.2 (3.6--43.3)	34.6 (15.1--56.3)	15.2 (-7.1--37.8)	91.1	$\bullet$	$\circ$
Serbia	23.1 (11.1--39)	34.6 (20.3--51.6)	11.4 (-9.4--32.9)	86.3	$\bullet$	$\circ$
Slovenia	11.3 (1.4--42.6)	21.8 (3.7--58.3)	8.7 (-7.6--34.2)	86.9	$\circ$	$\circ$
Spain	27.6 (15--43.5)	35.1 (13.2--65.8)	7.6 (-12.4--33.3)	74.9	$\bullet$	$\circ$
TFYR Macedonia	10.3 (2.9--25.3)	20.5 (9--38.7)	9.5 (-6.8--28.8)	88.2	$\bullet$	$\circ$
Western Europe	38.9 (29.5--49.9)	42.1 (30--55.8)	3.1 (-9.5--16.6)	68.7
Austria	48.8 (25.5--70.9)	54 (31.9--72.6)	4.7 (-20.1--30.3)	63.8	$\bullet$	$\circ$
Belgium	37.8 (20--59.4)	45.2 (26.3--65.6)	7.1 (-17.5--32.1)	71.2	$\bullet$	$\circ$
France	38.7 (24.3--55.4)	44.4 (24.4--66.9)	5.5 (-17--29.5)	67.8	$\bullet$	$\circ$
Germany	36.2 (21.4--53.8)	34.4 (14.7--60.3)	-1.8 (-23.3--22.7)	43.9	$\bullet$	$\circ$
Netherlands	39.6 (25.6--52.5)	47.2 (27.4--66.8)	7.6 (-13--28.5)	76.4	$\bullet$	$\circ$
Switzerland	59.1 (32.4--79.8)	65.8 (40.9--83.7)	6.3 (-16.9--30.9)	70.4	$\bullet$	$\circ$
Latin America and the Caribbean	20 (16.5--24.2)	35.3 (27.8--43.5)	15.2 (7.5--23.7)	100
Caribbean	21.4 (15.5--28.1)	33.5 (27.2--40.2)	11.9 (3.9--20.2)	99.8
Antigua and Barbuda	16.3 (3--47.2)	28.1 (6.4--63.5)	10.1 (-7.6--35.2)	87.6	$\circ$	$\circ$
Bahamas	16.4 (3.1--46.6)	28 (6.4--63.1)	10.1 (-7.5--34.5)	87.1	$\circ$	$\circ$
Barbados	20.5 (10--36.5)	29.1 (14.8--48.2)	8.3 (-9.2--27.4)	82.6	$\bullet$	$\circ$
Cuba	41.5 (20.7--65)	60.7 (43.2--75.7)	18.5 (-8.2--44.4)	91.2	$\bullet$	$\bullet$
Dominican Republic	21 (17.3--25.3)	36.7 (24--51)	15.6 (2.2--30.5)	99.1	$\bullet$	$\bullet$
Grenada	16.2 (3.1--47.2)	27.9 (6.2--63.4)	10.1 (-8--35.3)	87	$\circ$	$\circ$
Guadeloupe	16.3 (3.1--47.2)	28.1 (6.1--63.3)	10 (-7.7--35)	87.2	$\circ$	$\circ$
Haiti	5.6 (4.4--7)	13.8 (9.2--20.2)	8.2 (3.4--14.7)	100	$\bullet$	$\bullet$
Jamaica	18.7 (13.1--26.3)	26.2 (12.5--46.6)	7.2 (-7.2--27.9)	81.6	$\bullet$	$\circ$
Martinique	16.3 (3.1--47.2)	28.1 (6.1--63)	10 (-8.2--34.3)	87.2	$\circ$	$\circ$
Puerto Rico	16.4 (3.1--47.1)	28 (6.1--63.4)	9.9 (-7.8--34.3)	87.4	$\circ$	$\circ$
St.\ Lucia	18.6 (7.4--37.9)	31.4 (16.5--51.3)	12.1 (-8.7--34)	88	$\bullet$	$\circ$
St.\ Vincent and the Grenadines	16.2 (3.1--46.7)	27.9 (6--63.1)	9.8 (-8--34.7)	87.1	$\circ$	$\circ$
Trinidad and Tobago	8.8 (5.8--13.4)	23.4 (9.9--44.6)	14.4 (1--35.5)	98.4	$\bullet$	$\circ$
United States Virgin Islands	16.4 (3--47.3)	28 (6--64)	10.1 (-7.5--35.3)	87.7	$\circ$	$\circ$
Central America	11.8 (7.7--18.6)	24.7 (16.9--34.9)	12.7 (3--23.4)	99.4
Belize	14.9 (7.8--26.7)	24.2 (11.9--42.7)	8.9 (-5.8--27.3)	87.7	$\bullet$	$\circ$
Costa Rica	23.3 (10.1--44.3)	36.9 (19.8--58.2)	13 (-9.6--36.3)	87.4	$\bullet$	$\circ$
El Salvador	14.7 (9.8--21.7)	24.4 (13.9--39.3)	9.6 (-2.3--24.9)	94	$\bullet$	$\bullet$
Guatemala	4.4 (3.2--6.1)	10.7 (6.4--17.2)	6.2 (1.6--12.8)	99.7	$\bullet$	$\bullet$
Honduras	10.9 (7.3--15.7)	19 (10.4--31.9)	8 (-2--21.3)	93.8	$\bullet$	$\bullet$
Mexico	11.5 (6.1--20.7)	26.9 (16.2--40.9)	15.1 (1.9--29.7)	98.7	$\bullet$	$\bullet$
Nicaragua	13.5 (11--16.5)	9.8 (4.9--18.3)	-3.7 (-9.6--5.1)	17.8	$\bullet$	$\bullet$
Panama	17.9 (7.2--37)	30 (16.6--47.8)	11.5 (-9.1--31.2)	87.9	$\bullet$	$\bullet$
South America	22.7 (17.9--28.3)	39.7 (29.3--51.2)	16.8 (6.3--28.7)	99.9
Argentina	19.6 (6.4--42.7)	39 (19.2--61.9)	18.3 (-4.4--42.2)	94.2	$\bullet$	$\circ$
Bolivia, Plurinational State of	4.8 (3.1--6.9)	15.7 (8.9--25.8)	10.8 (3.8--21.1)	100	$\bullet$	$\bullet$
Brazil	28.1 (19.8--38)	45.4 (26.8--66.8)	17 (-2.1--39.1)	95.8	$\bullet$	$\bullet$
Chile	20.9 (6.7--44.6)	44.6 (25.5--65)	22.4 (-0.8--45.2)	97.1	$\bullet$	$\circ$
Colombia	22.2 (18.7--25.3)	41 (29.6--53.5)	18.9 (7.1--31.6)	99.9	$\bullet$	$\bullet$
Ecuador	8.6 (6--12.5)	26.7 (12.9--47)	18 (3.9--38.1)	99.7	$\bullet$	$\bullet$
Guyana	10 (4.6--19.7)	16.2 (8.2--28.8)	6 (-6.1--20)	83.6	$\bullet$	$\bullet$
Paraguay	15.9 (10.2--24.3)	36.5 (24.1--50.8)	20.4 (6.6--35.5)	99.8	$\bullet$	$\bullet$
Peru	8.3 (6.9--9.9)	20.9 (14.7--28.1)	12.5 (6.2--19.9)	100	$\bullet$	$\bullet$
Suriname	11.3 (7.4--17.4)	30.1 (15.5--50.1)	18.5 (3--39.3)	99.2	$\bullet$	$\circ$
Uruguay	13.4 (2.4--39.6)	29.1 (7.7--61.7)	14.2 (-3.6--39.4)	94.1	$\circ$	$\circ$
Venezuela, Bolivarian Republic of	15.5 (7.5--28.6)	31.2 (12--59.2)	15 (-2.9--40.5)	94.4	$\bullet$	$\circ$
Northern America	44.5 (30.2--59.4)	46.8 (30.3--64.2)	2.4 (-14.9--19.5)	60.8
Canada	59.3 (39.3--75.2)	59.9 (29.4--84.7)	0.9 (-24.6--22.3)	52.7	$\bullet$	$\circ$
United States of America	42.9 (27.5--59.4)	45.4 (27.3--64.6)	2.6 (-16.4--21.4)	60.5	$\bullet$	$\circ$
Oceania	32.1 (17.4--46.5)	36.3 (21.5--49.4)	4.1 (-11.8--20.1)	68.8
Australia and New Zealand	39.6 (20.9--57.8)	45.3 (25.9--62.5)	5.6 (-15--26)	70.3
Australia	39.7 (18.8--60.2)	45.9 (24.3--65)	5.9 (-18--29.8)	68.8	$\bullet$	$\circ$
New Zealand	37.9 (13.4--69.9)	40.8 (12.3--77.8)	2.8 (-19.5--27)	60	$\bullet$	$\circ$
Melanesia	3.5 (1.8--7.6)	6.8 (2.8--16.9)	3 (-1--12.7)	92
Fiji	5.4 (0.6--29.8)	10.2 (1.1--44.8)	3.7 (-4.6--25.6)	83.2	$\circ$	$\circ$
Papua New Guinea	2.6 (1.2--5.5)	5.6 (1.7--17.4)	2.9 (-1.3--14.1)	89.3	$\bullet$	$\circ$
Solomon Islands	4.4 (1.5--11)	7.2 (3.1--15.9)	2.6 (-4.1--11.4)	79.9	$\bullet$	$\circ$
Vanuatu	7.4 (3.1--15.9)	12.3 (5.7--24.3)	4.6 (-5.1--17.8)	83.2	$\bullet$	$\circ$
Micronesia	14.8 (6.1--38.1)	18.5 (6.4--43.5)	2.9 (-7--16.9)	72.4
Guam	14.1 (1.9--53.8)	20.1 (2.4--63.2)	4.2 (-11.4--28.1)	73.8	$\circ$	$\circ$
Kiribati	14.1 (6.9--23.1)	11 (3.7--27.4)	-2.7 (-13.1--11.9)	32	$\bullet$	$\circ$
Polynesia	4.2 (2.4--6.7)	5 (2.8--8)	0.8 (-1.9--3.8)	72.3
Samoa	1.8 (0.7--4.2)	2.1 (1--4.7)	0.3 (-2.3--3.1)	59.8	$\bullet$	$\bullet$
Tonga	2.4 (0.7--7)	2.9 (1--8.2)	0.5 (-3.2--4.9)	63.5	$\bullet$	$\circ$
