# Supplementary material for: Estimating progress towards meeting women’s contraceptive needs in 185 countries: A Bayesian hierarchical modelling study
Source: PLoS Med. 2020 Feb 18;17(2):e1003026. doi: 10.1371/journal.pmed.1003026 (PMC7028249; doi:10.1371/journal.pmed.1003026)
Supplement: S3 Results — (CSV) [file pmed.1003026.s008.csv]

Name	Met Demand with Modern Methods 2000	Met Demand with Modern Methods 2019	Change (Met Demand with Modern Methods) 2000--2019	PPPC (Met Demand with Modern Methods) 2000--2019	Prevalence data	Unmet need data
World	68.6 (56.2--78.6)	75.4 (66.1--82.6)	6.1 (-0.4--16.2)	96.7
More developed regions\tnote{a,b}	76.1 (65.3--83.5)	81.9 (71.5--88.5)	5.6 (-1.4--13.4)	94.6
Less developed regions\tnote{a,c}	63.2 (45.5--78.9)	72 (59.8--82)	7.8 (-2.1--22.8)	94.2
Least developed countries\tnote{a,d}	39.2 (34.9--43.9)	55.9 (50.9--60.7)	16.6 (10.4--22.6)	100
Less dev.\ regions excl.\ China\tnote{a,c}	64.8 (54.3--69.7)	72.3 (62.8--77)	7.6 (2.6--13)	99.8
Less dev.\ excl.\ least dev.\ \tnote{a,e}	65.3 (46--81.4)	74.5 (60.4--85.1)	7.8 (-2.2--24.2)	93.9
High-income countries	76.5 (65--84.6)	81.9 (70.9--88.8)	5.1 (-2--13.3)	92.6
Upper-middle-income countries	67.9 (45.5--84.4)	78 (62.7--89.3)	8.7 (-2.1--27.4)	94.4
Lower-middle-income countries	57.4 (36--67.9)	65.5 (44.9--73.8)	8 (-1.1--17.4)	95.9
Low-income countries	40.6 (34.2--49.8)	56.8 (50.9--62.6)	16.1 (7.7--23.5)	100
Africa	52.8 (48.7--56.6)	62.7 (58.8--66.4)	10 (4.9--15)	100
Eastern Africa	46.8 (43.1--50.6)	63 (58.4--67.5)	16.2 (10.1--22.1)	100
Burundi	31.7 (19.4--46.3)	48.3 (33.4--62.8)	16.4 (-2.6--34.4)	95.4	$\bullet$	$\bullet$
Comoros	51 (37.9--62.9)	53.8 (32.5--71.4)	3.3 (-20.4--23.5)	61.3	$\bullet$	$\bullet$
Eritrea	49.3 (36.6--61.4)	59.6 (33.5--79.9)	10.6 (-18.5--34.6)	77.1	$\bullet$	$\bullet$
Ethiopia	35.8 (26.9--46.2)	67.7 (56.4--77)	31.5 (17.5--44.9)	100	$\bullet$	$\bullet$
Kenya	49 (38--59)	69.3 (59.6--77.8)	20.2 (6.5--33.9)	99.8	$\bullet$	$\bullet$
Madagascar	22.7 (13--35.1)	53.3 (37.5--68.4)	30.4 (10.8--48.6)	99.9	$\bullet$	$\bullet$
Malawi	48.4 (40.8--55.6)	66.8 (55.8--76.8)	18.4 (5.5--31)	99.8	$\bullet$	$\bullet$
Mauritius	37.2 (16.1--62.9)	41.5 (19.1--66.2)	4.3 (-19.1--26.4)	64.3	$\bullet$	$\circ$
Mozambique	48.3 (38.4--58.1)	58.5 (45--71.6)	10 (-6.5--26.7)	88.7	$\bullet$	$\bullet$
R{\'e}union	72.3 (48.1--89.6)	76.9 (50--95.3)	3.6 (-14.8--24)	65.7	$\bullet$	$\circ$
Rwanda	24.6 (18.4--32.1)	54.7 (41--67.4)	30 (14.9--44.1)	100	$\bullet$	$\bullet$
Uganda	52.4 (44.4--59.8)	61.7 (51.6--70.9)	9.4 (-2.8--21.5)	93.5	$\bullet$	$\bullet$
United Rep.\ of Tanzania	47.8 (38.7--56.7)	60.7 (46.8--72.5)	12.8 (-3.2--27.6)	94.4	$\bullet$	$\bullet$
Zambia	42.3 (33.4--51.4)	57.4 (44.8--69.8)	15 (0.3--30.3)	97.8	$\bullet$	$\bullet$
Zimbabwe	71.5 (63.9--78)	77.7 (67.9--85.3)	6.1 (-5.1--16.7)	86.7	$\bullet$	$\bullet$
Middle Africa	24.8 (18--32.8)	48.1 (37.5--57.9)	23.4 (10.5--35.2)	100
Angola	29.2 (15.8--46.1)	47.5 (35.5--60.6)	18 (-0.5--35.4)	97.3	$\bullet$	$\bullet$
Cameroon	33.6 (20.3--49.2)	67.2 (45.1--82.4)	33.6 (7.2--54.2)	99.3	$\bullet$	$\bullet$
Central African Republic	25.4 (11.3--43.6)	44.7 (23.2--66)	19.2 (-6.7--43.2)	92.9	$\bullet$	$\bullet$
Chad	24 (14--36.2)	46.6 (31.3--61.2)	22.4 (2.3--40.8)	98.4	$\bullet$	$\bullet$
Congo	23.4 (7.5--48.6)	58 (35.1--76.7)	33.8 (-0.5--62)	97.3	$\bullet$	$\bullet$
Democratic Rep.\ of the Congo	18.5 (9.5--32.2)	38.5 (20.3--57)	20 (-2.3--40.9)	96	$\bullet$	$\bullet$
Equatorial Guinea	37.7 (12.1--65.1)	57.6 (35.1--77.5)	18.4 (-9.9--50.1)	89.9	$\bullet$	$\circ$
Gabon	35.3 (27.9--43.4)	62.4 (41.8--79.3)	27 (5.9--45.9)	99.1	$\bullet$	$\bullet$
Sao Tome and Principe	51.1 (29.5--68.5)	62.4 (47.3--75.9)	10.4 (-10.9--35.7)	83	$\bullet$	$\bullet$
Southern Africa	82.1 (74.7--88)	83 (73.6--90.6)	0.8 (-10.2--11.3)	55.8
Botswana	79.4 (57.1--93.3)	83.8 (58.2--97.6)	3.3 (-12.4--21.3)	67.3	$\bullet$	$\circ$
Eswatini	68.9 (55.6--79.9)	83.3 (69.5--93.8)	13.8 (-2.4--31.5)	95.4	$\bullet$	$\bullet$
Lesotho	70.2 (59--79.3)	82.2 (71.5--91)	11.6 (-1.2--25.9)	96.1	$\bullet$	$\bullet$
Namibia	75.8 (69.6--81.1)	85.8 (72.8--95)	9.7 (-3.5--21.1)	93.2	$\bullet$	$\bullet$
South Africa	82.8 (74.7--89.1)	82.8 (72.2--91.3)	0 (-12.1--11.5)	49.9	$\bullet$	$\bullet$
Western Africa	40.9 (35.3--46.5)	58.1 (52--63.6)	17.1 (9--25)	100
Benin	23.7 (15--34.8)	48.4 (29.9--64.5)	25 (3.1--43.3)	98.7	$\bullet$	$\bullet$
Burkina Faso	59 (48.8--67.4)	62.8 (52--72.6)	3.8 (-9.9--17.3)	71.4	$\bullet$	$\bullet$
Cabo Verde	64.9 (45.9--80.9)	73.6 (50.8--90.9)	7.2 (-11.2--28.5)	78.6	$\bullet$	$\circ$
C{\^o}te d'Ivoire	37.1 (24.7--49.6)	56.3 (43.3--68.1)	19.2 (1.8--36)	98.4	$\bullet$	$\bullet$
Gambia	53.6 (32.7--71.3)	60.5 (40.9--75.6)	6.6 (-16.9--30.3)	71.1	$\bullet$	$\bullet$
Ghana	36.7 (26.2--47.5)	53.2 (40--65)	16.5 (-0.3--32.6)	97.3	$\bullet$	$\bullet$
Guinea	38 (27.3--48.6)	51.8 (36.7--65.6)	13.9 (-4.1--30.9)	93.8	$\bullet$	$\bullet$
Guinea-Bissau	40.4 (25.1--57.8)	69.5 (51.2--85.4)	28.1 (6.4--50.2)	99.4	$\bullet$	$\bullet$
Liberia	38.9 (26--53)	50.8 (37.3--65.4)	11.5 (-6.4--30.7)	89.7	$\bullet$	$\bullet$
Mali	32.6 (23.6--42.2)	50.9 (37--64.7)	18.1 (2.2--34.4)	98.7	$\bullet$	$\bullet$
Nigeria	44 (32.3--55.3)	60.7 (48.9--70.7)	16.6 (0.6--32.4)	97.8	$\bullet$	$\bullet$
Senegal	52.3 (41.4--62.6)	64.4 (52.7--74.3)	12.1 (-3.3--26.3)	94.2	$\bullet$	$\bullet$
Sierra Leone	46.4 (33.2--60.1)	65.7 (51.2--79.7)	18.6 (0.6--38.1)	97.9	$\bullet$	$\bullet$
Togo	35.2 (21.5--50.3)	60 (45.5--72.8)	24.7 (4.8--43.2)	99.1	$\bullet$	$\bullet$
Asia	62.2 (33.5--84.8)	71 (47.7--88.4)	6.9 (-7.5--30)	82.5
Central Asia	73.5 (65.7--79.5)	78.6 (69.1--85.5)	4.9 (-4.7--14)	84.9
Kazakhstan	73.4 (63.9--80.8)	79.7 (68.5--87.6)	6 (-6.1--17.6)	84.4	$\bullet$	$\bullet$
Kyrgyzstan	69.5 (51.5--82.4)	67.5 (47.6--81.7)	-1.7 (-22.3--17.6)	42.6	$\bullet$	$\bullet$
Eastern Asia	62.3 (26.7--87.5)	72.9 (43.3--92.1)	7.7 (-8.8--36.2)	81.7
China	62.1 (18.6--89.9)	72.7 (33.6--94.3)	6.9 (-14.1--40.5)	74.9	$\circ$	$\circ$
China, Hong Kong SAR	62.5 (19.2--90)	72.5 (33--94.6)	7.2 (-13.9--39.8)	75.6	$\circ$	$\circ$
Democratic People's Rep.\ of Korea	61.7 (19.3--90.2)	72.7 (33.5--94.6)	7.2 (-13.6--39.9)	75.6	$\circ$	$\circ$
Japan	64 (28.4--88.6)	75.8 (47.2--93)	9.1 (-12.3--42.2)	79.7	$\bullet$	$\circ$
Mongolia	57.1 (39.1--72.8)	63.1 (43.3--79.2)	5.9 (-11.9--22.5)	75.1	$\bullet$	$\bullet$
Republic of Korea	62 (18.8--90.2)	72.7 (33.8--94.5)	6.9 (-14--41.1)	75.7	$\circ$	$\circ$
South-eastern Asia	63 (47.5--73.8)	68.5 (56.4--77.7)	5.6 (-5.7--17.4)	83.9
Philippines	53.8 (41.8--64.4)	48.7 (32.6--63.3)	-4.8 (-24.2--13.9)	30.8	$\bullet$	$\bullet$
Singapore	61 (16.5--87.9)	71 (23--91.2)	7.5 (-14.7--34.8)	76.7	$\circ$	$\circ$
Thailand	64.3 (31.9--86.4)	77.3 (49.5--91.6)	11.8 (-5.7--33.8)	91	$\bullet$	$\circ$
Western Asia	60.5 (38.2--78.7)	71.6 (52.6--84.7)	10.7 (-1--24.2)	96.3
Georgia	27 (5--65.5)	37.9 (7.8--78.1)	9.5 (-14--38)	79.5	$\bullet$	$\circ$
Israel	43.2 (4.1--85.3)	57.1 (8.4--89.5)	8.4 (-14.4--41.2)	77.9	$\circ$	$\circ$
Europe	75.1 (65.2--82.2)	81.9 (72.8--88.1)	6.6 (0.2--13.9)	97.8
Eastern Europe	69.4 (53--80.9)	80.6 (66.7--89.1)	10.5 (-2.1--26.6)	95.2
Belarus	72.9 (48.3--88.4)	86.4 (71.1--93.9)	11.8 (-5.1--37.5)	91.4	$\bullet$	$\circ$
Bulgaria	69.5 (39.4--89.9)	81.1 (51.7--96.1)	10.2 (-14--38.2)	82.5	$\bullet$	$\circ$
Czechia	75.7 (54.2--88.8)	82 (59.7--93.5)	5.9 (-12.5--25.6)	76.2	$\bullet$	$\circ$
Hungary	74.8 (47.6--90.1)	82 (60--93.2)	6.1 (-12.5--31.3)	76	$\bullet$	$\circ$
Poland	76.4 (50.3--91.2)	83.2 (63.1--93.3)	5.2 (-10.2--28.1)	76.3	$\bullet$	$\circ$
Republic of Moldova	63 (44--77.3)	73.5 (53.3--86.6)	10.4 (-12.4--33.1)	83.1	$\bullet$	$\bullet$
Romania	70.7 (30.9--92.8)	81.2 (49.5--95.9)	6.8 (-12.4--42)	78.5	$\circ$	$\circ$
Russian Federation	63.4 (33.6--83.6)	79.1 (54.3--92.3)	13.5 (-10.2--45)	88.1	$\bullet$	$\circ$
Slovakia	70.7 (30.7--92.9)	81.2 (50.3--96)	6.7 (-11.8--41.5)	78.1	$\circ$	$\circ$
Ukraine	74.3 (56.5--86.5)	83.2 (65.2--92.8)	8.3 (-11.6--28.3)	82	$\bullet$	$\bullet$
Northern Europe	87.6 (70.8--94.2)	88.5 (69.2--95.7)	1.1 (-11--10.5)	60.1
Denmark	82.3 (44.2--97.9)	85.3 (47.6--98.5)	1.7 (-16.1--23.2)	60.9	$\circ$	$\circ$
Estonia	82.8 (44.3--97.8)	85.7 (47.5--98.5)	1.6 (-16--23)	60.6	$\circ$	$\circ$
Finland	91.6 (74--96.7)	92.2 (73.9--97.7)	1 (-11.7--12.6)	58.3	$\bullet$	$\circ$
Ireland	91.6 (65.1--98.4)	93.5 (66.9--98.9)	1.2 (-13.3--17.7)	61.5	$\bullet$	$\circ$
Latvia	82.8 (43.8--97.8)	85.8 (47.1--98.4)	1.7 (-16--24)	61.1	$\circ$	$\circ$
Lithuania	66.2 (32.8--87.8)	69.1 (34.8--89.5)	2.4 (-18.1--24)	60.1	$\bullet$	$\circ$
Norway	82.6 (43.7--97.9)	85.5 (47.9--98.3)	1.7 (-16.1--23.7)	60.5	$\circ$	$\circ$
Sweden	82.9 (43.8--97.9)	85.4 (47.6--98.4)	1.7 (-16.1--22.9)	60.9	$\circ$	$\circ$
United Kingdom	89.1 (70--96.2)	89.6 (64.9--97.7)	0.7 (-17.1--13.5)	54.6	$\bullet$	$\circ$
Southern Europe	62.5 (43.3--78.5)	76.4 (58.8--87.8)	12.6 (-2.2--31.3)	95.4
Albania	22.7 (9.1--43.6)	20.6 (9.8--36.8)	-2.1 (-25.9--19.4)	42.4	$\bullet$	$\bullet$
Bosnia and Herzegovina	41 (15.1--68.2)	60.9 (35.1--81.8)	19 (-13.1--51.8)	88.7	$\bullet$	$\circ$
Croatia	50.6 (12.2--84.1)	68 (32.2--91.5)	13.4 (-11.8--50.3)	84.9	$\circ$	$\circ$
Greece	50.6 (11.5--83.5)	68.1 (32--91.5)	13.5 (-12.7--50.5)	84.7	$\circ$	$\circ$
Italy	58.8 (22.2--85.1)	78.7 (49.7--93.8)	16.9 (-9.3--53.5)	89.6	$\bullet$	$\circ$
Malta	50.6 (11.9--83.9)	68.6 (32.4--91.6)	13.5 (-12.1--50.5)	84.9	$\circ$	$\circ$
Montenegro	44.2 (19.6--67.9)	64.9 (44.1--81.1)	18.9 (-8.1--49.9)	91.5	$\bullet$	$\bullet$
Portugal	53.7 (13.5--85.2)	72.5 (37.9--92.7)	15.5 (-12--53.1)	87.5	$\bullet$	$\circ$
Serbia	60.2 (33.3--80.5)	72.5 (48.8--88.2)	11.6 (-16.7--41)	80	$\bullet$	$\circ$
Slovenia	49.7 (12.3--83.5)	67.8 (31.9--91.3)	13.6 (-12.6--49.4)	85.4	$\circ$	$\circ$
Spain	73.7 (51.6--88.3)	79.8 (52.3--95.2)	5.4 (-13.9--23.8)	73.9	$\bullet$	$\circ$
TFYR Macedonia	47.4 (17.2--75.6)	65.3 (38--84.4)	15.6 (-14.8--51.4)	84.4	$\bullet$	$\circ$
Western Europe	82.7 (61.1--93.4)	85.1 (64.1--94.6)	2.1 (-6.6--12.6)	70.3
Austria	87.4 (59--97.1)	90.7 (66.3--97.6)	2.6 (-12.7--23.8)	65.3	$\bullet$	$\circ$
Belgium	84.6 (54.9--96.5)	88.2 (60.6--97.7)	3 (-12.2--22.6)	68.4	$\bullet$	$\circ$
France	83.7 (56.2--95.3)	86.5 (58.2--96.8)	2 (-13.9--20.8)	62.1	$\bullet$	$\circ$
Germany	82.3 (54.4--94.9)	82.7 (51.5--95.9)	-0.1 (-18--17.9)	49.6	$\bullet$	$\circ$
Netherlands	81.4 (55.1--94.3)	86.1 (58.3--96.9)	4 (-12.7--22.9)	71.5	$\bullet$	$\circ$
Switzerland	90.2 (64.9--98)	93.6 (73.9--98.6)	2.5 (-10.3--22.7)	68.5	$\bullet$	$\circ$
Latin America and the Caribbean	74.6 (68.7--79.6)	82.8 (76.1--88.3)	8 (1.6--15)	99.2
Caribbean	71.2 (59.7--80.7)	77.5 (70.1--83.4)	6.5 (-3.9--17.7)	88.7
Antigua and Barbuda	66.2 (34.3--87.3)	74.4 (43.2--93.8)	6.7 (-12.4--29.4)	76.8	$\circ$	$\circ$
Bahamas	66.3 (33.8--87.4)	74.1 (42.8--93.6)	6.7 (-12.7--29.1)	76.9	$\circ$	$\circ$
Barbados	66 (42.7--83.6)	69.5 (46.2--86.3)	2.9 (-16.6--23.7)	62.5	$\bullet$	$\circ$
Cuba	77.4 (54.5--93.2)	90 (75.5--96.9)	12.3 (-7.1--35.8)	88.8	$\bullet$	$\bullet$
Dominican Republic	79.9 (74--84.7)	82.8 (71.6--90.9)	2.7 (-8.9--12.8)	69.1	$\bullet$	$\bullet$
Grenada	66.1 (34.1--87.6)	74.2 (43--93.4)	6.7 (-12.5--29.5)	76.3	$\circ$	$\circ$
Guadeloupe	65.9 (34.1--87.8)	74.2 (42.6--93.9)	6.8 (-12.3--29.6)	76.6	$\circ$	$\circ$
Haiti	43.6 (35.5--51.7)	53.5 (42.2--64.5)	10 (-3.5--22.9)	92.8	$\bullet$	$\bullet$
Jamaica	69.3 (46.5--85.6)	72.5 (49.3--88.5)	2.4 (-14.2--21.4)	61.7	$\bullet$	$\circ$
Martinique	66.6 (33.9--87.7)	74.4 (42.8--93.2)	6.6 (-12.2--28.7)	76.4	$\circ$	$\circ$
Puerto Rico	66.2 (34.4--87.6)	74.2 (43.4--93.4)	6.6 (-12.4--28.9)	77	$\circ$	$\circ$
St.\ Lucia	66.5 (41.8--85)	74 (51.5--89.5)	6.8 (-12.4--28.9)	76	$\bullet$	$\circ$
St.\ Vincent and the Grenadines	66 (33.3--87.5)	74.1 (42.4--93.4)	6.6 (-12.4--29.2)	75.8	$\circ$	$\circ$
Trinidad and Tobago	50.4 (30.6--68.6)	63.4 (37.8--82.9)	12.7 (-10.8--33.7)	86.9	$\bullet$	$\circ$
United States Virgin Islands	66.2 (33.6--87.5)	74.2 (42.6--93.8)	6.7 (-12.6--29.5)	77.1	$\circ$	$\circ$
Central America	69.4 (55.3--80.1)	75.5 (63.7--84.7)	5.6 (-5.8--19)	84.2
Belize	71.1 (48.5--85.9)	74.8 (52.9--88.4)	3.3 (-13.7--22.3)	65.7	$\bullet$	$\circ$
Costa Rica	78.2 (56.7--91.3)	84.2 (64.2--95.1)	5.2 (-9.4--23.5)	76.6	$\bullet$	$\circ$
El Salvador	73 (56.7--84.8)	77 (61.5--87.5)	3.6 (-10.1--18.1)	70.6	$\bullet$	$\bullet$
Guatemala	63.6 (52--73.2)	71.1 (58.3--80.7)	7.4 (-7.5--21.6)	84.7	$\bullet$	$\bullet$
Honduras	69.6 (58.4--78.7)	74.3 (60.8--84.2)	4.6 (-10.2--18.7)	74.7	$\bullet$	$\bullet$
Mexico	68.7 (49.9--82.7)	75.5 (60.4--86.7)	6.3 (-8.7--23.8)	80.4	$\bullet$	$\bullet$
Nicaragua	76.6 (69.8--82.2)	75.1 (58.6--85.8)	-1.4 (-18.5--10.4)	41.3	$\bullet$	$\bullet$
Panama	69.2 (48.6--83.9)	74.7 (56.9--87.5)	4.9 (-13.2--24.8)	71.1	$\bullet$	$\bullet$
South America	76.2 (69.4--81.9)	85.5 (77.3--91.7)	9 (1.2--17.2)	98.7
Argentina	76.7 (52.4--90.6)	86.6 (66.4--96.4)	8.5 (-5.9--30)	88	$\bullet$	$\circ$
Bolivia, Plurinational State of	40.3 (27.7--52.7)	60.8 (43.2--75)	20.6 (-0.6--39.4)	97.2	$\bullet$	$\bullet$
Brazil	80.4 (70.4--87.7)	89 (74.8--97.1)	8.2 (-4.6--19.9)	90.4	$\bullet$	$\bullet$
Chile	71 (42.2--88.7)	85.9 (67.2--95.6)	12.9 (-4.5--40.9)	92.4	$\bullet$	$\circ$
Colombia	73.4 (67.2--78.6)	87 (78.2--93)	13.7 (3.7--22.2)	99.4	$\bullet$	$\bullet$
Ecuador	63.2 (47.5--76.3)	75.1 (55.9--88.4)	11.7 (-7.9--29.4)	89.4	$\bullet$	$\bullet$
Guyana	59.8 (38.4--76.1)	65.2 (45.9--79.4)	5.4 (-20.1--30.6)	67.6	$\bullet$	$\bullet$
Paraguay	67.1 (52--78.8)	80.5 (67.4--89.9)	12.5 (-3.2--30)	94	$\bullet$	$\bullet$
Peru	56.8 (49.2--63.8)	71.3 (57.1--81.5)	14.7 (-1.1--27.3)	96.7	$\bullet$	$\bullet$
Suriname	75.4 (53.8--88.4)	83 (64--93.6)	6.8 (-6.2--24)	85.4	$\bullet$	$\circ$
Uruguay	65.8 (29--87.5)	78.5 (48.7--94.4)	10.4 (-9.1--40.1)	86	$\circ$	$\circ$
Venezuela, Bolivarian Republic of	71.2 (49.8--85.6)	80.2 (56--94)	8.2 (-10.1--27.1)	83.5	$\bullet$	$\circ$
Northern America	81.9 (58--94)	85 (61.5--95.5)	2.5 (-11.7--18.8)	66
Canada	91.9 (70.6--98.3)	92.3 (65.8--98.9)	0.2 (-16.8--13.2)	51.9	$\bullet$	$\circ$
United States of America	80.8 (55.1--94.1)	84.2 (58.9--95.6)	2.8 (-13.4--20.9)	65.7	$\bullet$	$\circ$
Oceania	83.2 (56.7--94.3)	85.5 (61.1--95.2)	2.1 (-10.4--17.4)	65.2
Australia and New Zealand	86 (57.8--96.8)	88.7 (62.2--97.6)	2.2 (-10.3--18.1)	67.6
Australia	86.3 (55.9--97.4)	89.1 (60.6--98.2)	2.3 (-12.2--20.5)	66	$\bullet$	$\circ$
New Zealand	85.4 (52.4--97.7)	87.4 (52.5--98.5)	1 (-14.2--17.9)	57.8	$\bullet$	$\circ$
Melanesia	40.7 (14.9--67.9)	54.9 (22.4--80.6)	12.7 (-7.5--35.1)	89.5
Fiji	48.5 (9--84.9)	62.7 (17.9--90)	9.8 (-13--42.3)	80.6	$\circ$	$\circ$
Papua New Guinea	36.3 (10.9--64.9)	52.3 (17.4--81.6)	14.6 (-11.9--41.3)	86.6	$\bullet$	$\circ$
Solomon Islands	44.2 (13.2--75.2)	56.6 (22--81.9)	10.6 (-15.5--42.5)	78.8	$\bullet$	$\circ$
Vanuatu	58.3 (22.4--85.4)	65.8 (29.7--88.5)	6.3 (-14.4--31.1)	73.4	$\bullet$	$\circ$
Micronesia	70.6 (39.6--90.2)	74.9 (44--92.5)	3 (-8.9--19.9)	71.2
Guam	70.1 (26.2--93)	76.3 (33.5--95.2)	3.8 (-14.7--30.1)	67.8	$\circ$	$\circ$
Kiribati	73 (38.4--92)	72.1 (35.1--92.1)	-0.8 (-19.1--16.4)	45.4	$\bullet$	$\circ$
Polynesia	54.5 (32.2--72.6)	60.3 (39--77.3)	5.2 (-10.6--23.8)	74.3
Samoa	39.4 (17--64.1)	44 (22.1--66.8)	4.7 (-23.4--32.9)	63	$\bullet$	$\bullet$
Tonga	48.5 (17.7--77.8)	53.5 (22.1--80.7)	4.4 (-21.8--32)	63.1	$\bullet$	$\circ$
