# Supplementary material for: Estimating progress towards meeting women’s contraceptive needs in 185 countries: A Bayesian hierarchical modelling study
Source: PLoS Med. 2020 Feb 18;17(2):e1003026. doi: 10.1371/journal.pmed.1003026 (PMC7028249; doi:10.1371/journal.pmed.1003026)
Supplement: S4 Results — (CSV) [file pmed.1003026.s009.csv]

Name	Modern 2000	Modern 2019	Change (Modern) 2000--2019	PPPC (Modern) 2000--2019	Prevalence data	Unmet need data
World	55 (53.7--56.3)	57.1 (54.6--59.5)	2.1 (-0.7--4.8)	93.3
More developed regions\tnote{a,b}	56.5 (52.9--59.7)	62 (57.5--66.1)	5.5 (0.9--10)	99.1
Less developed regions\tnote{a,c}	54.7 (53.3--56.1)	56.5 (53.7--59.1)	1.7 (-1.3--4.7)	86.7
Least developed countries\tnote{a,d}	20.7 (19.8--21.6)	36 (33.2--38.6)	15.2 (12.2--18.1)	100
Less dev.\ regions excl.\ China\tnote{a,c}	41.8 (40.5--43.2)	48.4 (45.4--51.6)	6.6 (3.2--10)	100
Less dev.\ excl.\ least dev.\ \tnote{a,e}	59.6 (58--61.1)	60.4 (57.1--63.5)	0.8 (-2.8--4.3)	66.7
High-income countries	59.9 (56.1--63.2)	62.4 (58.1--66.3)	2.6 (-1.6--6.7)	88.7
Upper-middle-income countries	73.5 (71.2--75.5)	73.9 (69.8--77.1)	0.4 (-3.9--4.3)	57.2
Lower-middle-income countries	40.5 (38.5--42.5)	47.9 (43.4--52.5)	7.4 (2.3--12.4)	99.8
Low-income countries	15.1 (14.4--15.9)	30.5 (28.7--32.5)	15.4 (13.4--17.5)	100
Africa	20.5 (19.8--21.2)	33 (31.3--34.8)	12.5 (10.6--14.5)	100
Eastern Africa	16.5 (15.7--17.4)	40.2 (37.6--43)	23.7 (20.9--26.7)	100
Burundi	8.2 (6--10.9)	26.2 (19.4--34.2)	17.9 (10.7--26.3)	100	$\bullet$	$\bullet$
Comoros	15.5 (11.6--20.1)	20.1 (11.5--32.3)	4.6 (-5.4--17.2)	79.9	$\bullet$	$\bullet$
Djibouti	6.2 (3.9--9.9)	25.4 (13.8--41.8)	19.1 (6.8--35.8)	100	$\bullet$	$\circ$
Eritrea	6.3 (4.9--8.1)	12 (5.7--23.6)	5.7 (-0.9--17.3)	94.6	$\bullet$	$\bullet$
Ethiopia	6.3 (5.5--7.4)	37.6 (31.9--43.8)	31.2 (25.5--37.6)	100	$\bullet$	$\bullet$
Kenya	32 (27.3--36.9)	60.8 (53.3--68)	28.8 (19.8--37.4)	100	$\bullet$	$\bullet$
Madagascar	13.2 (10.5--16.3)	41.9 (32.5--51.5)	28.6 (18.8--38.8)	100	$\bullet$	$\bullet$
Malawi	25.4 (23.1--27.3)	61.3 (51.4--70.3)	36 (25.8--45.4)	100	$\bullet$	$\bullet$
Mauritius	47.4 (37--56.8)	41 (27--55.4)	-6.2 (-22.4--10.4)	23.4	$\bullet$	$\bullet$
Mozambique	11.9 (9.1--15.3)	24.8 (15.8--36.4)	12.8 (3.2--24.8)	99.7	$\bullet$	$\bullet$
R{\'e}union	66.5 (54.6--76.9)	70.4 (47.5--87.7)	4 (-16.1--20.3)	65.5	$\bullet$	$\circ$
Rwanda	6.1 (5.2--7.3)	51 (40.1--61.6)	44.8 (34--55.4)	100	$\bullet$	$\bullet$
Somalia	0.4 (0--1.2)	8.7 (1.5--26.5)	8.2 (1.2--26.1)	100	$\bullet$	$\circ$
South Sudan	3.3 (1.6--6.5)	5.9 (2.9--11.3)	2.5 (-1.7--8.1)	88	$\bullet$	$\bullet$
Uganda	16.8 (14.5--19.2)	37.4 (32.1--42.9)	20.6 (14.9--26.5)	100	$\bullet$	$\bullet$
United Rep.\ of Tanzania	18.7 (15.6--22.2)	36.6 (26.5--47.4)	17.9 (7.3--29.2)	100	$\bullet$	$\bullet$
Zambia	21.3 (17.8--25.1)	50.4 (38--62.5)	29.1 (16.1--41.8)	100	$\bullet$	$\bullet$
Zimbabwe	51.8 (47.3--56.3)	67.5 (57.1--76.3)	15.6 (4.6--25.5)	99.7	$\bullet$	$\bullet$
Middle Africa	6.6 (5.4--8.2)	13.7 (10.5--17.9)	7.1 (3.5--11.5)	100
Angola	5.1 (3.5--7.5)	14.3 (9.6--20.7)	9.1 (4--15.8)	100	$\bullet$	$\bullet$
Cameroon	9.3 (7--12.1)	23 (13.7--35.4)	13.7 (3.9--26.2)	99.8	$\bullet$	$\bullet$
Central African Republic	8.7 (6.2--11.9)	18.2 (8.6--33.6)	9.4 (-0.7--24.8)	96.3	$\bullet$	$\bullet$
Chad	2.4 (1.7--3.4)	6.2 (3.9--10)	3.8 (1.2--7.7)	99.9	$\bullet$	$\bullet$
Congo	9.7 (4.8--16.9)	24.7 (14.7--37.5)	14.7 (2.4--29.2)	99.1	$\bullet$	$\bullet$
Democratic Rep.\ of the Congo	6.3 (4.1--9.4)	10.4 (5.6--18)	4.1 (-1.6--11.9)	91.1	$\bullet$	$\bullet$
Equatorial Guinea	5.6 (3.7--8.4)	13.5 (7.1--24.1)	7.8 (0.7--18.8)	98.6	$\bullet$	$\bullet$
Gabon	13.5 (11.6--15.6)	24.9 (14.7--38.2)	11.4 (0.9--25)	98.5	$\bullet$	$\bullet$
Sao Tome and Principe	24.6 (17.7--32.7)	41.8 (27.7--57.2)	17.1 (0.9--34.3)	98.1	$\bullet$	$\bullet$
Northern Africa	44.3 (42.2--46.4)	49.9 (43.3--56.1)	5.7 (-1.2--12.1)	94.6
Algeria	50.2 (41.8--58.5)	55.9 (40.1--70.6)	5.7 (-11.6--22.2)	73.7	$\bullet$	$\bullet$
Egypt	53.7 (51.5--55.9)	58.6 (46.5--69.7)	5 (-7.3--16.2)	78.9	$\bullet$	$\bullet$
Libya	24.1 (17.1--32.2)	20.5 (12.1--31.4)	-3.6 (-15.2--9.3)	28.1	$\bullet$	$\bullet$
Morocco	50.6 (43.8--57.4)	60.1 (52--67.7)	9.4 (-0.9--19.8)	96.4	$\bullet$	$\bullet$
Sudan	6.2 (4.1--9.1)	13.8 (7.5--23.9)	7.6 (0.8--17.8)	98.7	$\bullet$	$\bullet$
Tunisia	53.6 (46.9--60.2)	57.6 (41.2--71.9)	4 (-13.2--19.3)	68.2	$\bullet$	$\bullet$
Southern Africa	54.7 (49.6--59.6)	56.9 (48.8--64.5)	2.2 (-7.3--11.3)	68.2
Botswana	44.3 (35.4--53.6)	59.8 (39.4--77.2)	15.3 (-5--33.5)	93	$\bullet$	$\bullet$
Eswatini	31.3 (24.8--38.9)	64.8 (49.9--77)	33.3 (16.7--47.4)	100	$\bullet$	$\bullet$
Lesotho	29.4 (24.7--34.8)	63.4 (51.2--73.9)	33.8 (20.8--45.8)	100	$\bullet$	$\bullet$
Namibia	42.5 (38.9--46.1)	59.1 (45.6--71.4)	16.6 (2.8--29.5)	99	$\bullet$	$\bullet$
South Africa	57.5 (51.6--63)	56.1 (46.6--64.9)	-1.4 (-12.3--9.3)	40.3	$\bullet$	$\bullet$
Western Africa	8.3 (7.5--9.2)	20 (17.8--22.5)	11.7 (9.3--14.4)	100
Benin	6.2 (4.8--7.8)	13.3 (10.1--17.3)	7.2 (3.5--11.3)	100	$\bullet$	$\bullet$
Burkina Faso	6 (4.8--7.6)	29.5 (23.3--36.4)	23.4 (17.2--30.5)	100	$\bullet$	$\bullet$
Cabo Verde	47.9 (39.7--56.2)	63.3 (43.3--79.9)	15.3 (-6.1--34)	92.2	$\bullet$	$\bullet$
C{\^o}te d'Ivoire	7.8 (5.7--10.4)	19.9 (15.8--24.6)	12.1 (7.2--17.2)	100	$\bullet$	$\bullet$
Gambia	11.5 (9--14.6)	10 (5.7--17)	-1.4 (-6.8--6.1)	32.6	$\bullet$	$\bullet$
Ghana	14.9 (12.4--17.7)	28.7 (22.6--35.4)	13.8 (7.1--20.9)	100	$\bullet$	$\bullet$
Guinea	4.3 (3.5--5.4)	7.8 (4.6--12.8)	3.4 (0.1--8.5)	97.8	$\bullet$	$\bullet$
Guinea-Bissau	5.3 (3.5--8)	17.2 (9.5--28.7)	11.7 (3.7--23.5)	99.9	$\bullet$	$\bullet$
Liberia	8.7 (5.3--13.9)	30.5 (20.9--42.1)	21.6 (10.8--33.8)	100	$\bullet$	$\bullet$
Mali	6.5 (5.4--7.8)	14.8 (9--23.6)	8.3 (2.3--17.2)	99.9	$\bullet$	$\bullet$
Mauritania	5 (4--6.4)	14 (8--23.2)	8.9 (2.8--18.2)	99.9	$\bullet$	$\bullet$
Niger	6.7 (5.2--8.6)	16.1 (11.9--21.4)	9.4 (4.7--14.9)	100	$\bullet$	$\bullet$
Nigeria	8.4 (6.9--10.1)	19.3 (15.5--23.6)	10.8 (6.6--15.5)	100	$\bullet$	$\bullet$
Senegal	8.7 (7--10.8)	26.9 (20.8--34.2)	18.2 (11.8--25.6)	100	$\bullet$	$\bullet$
Sierra Leone	4.4 (3.1--6.2)	21.6 (14.7--30.7)	17.2 (9.9--26.4)	100	$\bullet$	$\bullet$
Togo	9.7 (7.5--12.4)	21.1 (13.3--31.2)	11.3 (3.1--21.7)	99.7	$\bullet$	$\bullet$
Asia	59.8 (58--61.4)	60.4 (56.8--63.9)	0.6 (-3.4--4.6)	62.5
Central Asia	53.9 (51--56.7)	54.1 (43.9--62.4)	0.3 (-10.2--9)	52.2
Kazakhstan	55.4 (50.2--60.3)	51.9 (43.3--59.8)	-3.4 (-13.1--5.8)	23.4	$\bullet$	$\bullet$
Kyrgyzstan	47.7 (40.2--55.5)	38.9 (26.1--52.9)	-8.7 (-23.8--7)	13.6	$\bullet$	$\bullet$
Tajikistan	29.8 (22.4--38.3)	28.5 (22.5--35.3)	-1.3 (-11.7--8.9)	40.1	$\bullet$	$\bullet$
Turkmenistan	54 (50.4--57.2)	51.1 (36.8--64.7)	-2.8 (-17.3--11.3)	34.7	$\bullet$	$\bullet$
Uzbekistan	60 (54.9--64.8)	65.1 (45--81.1)	5.1 (-15.3--21.7)	69.8	$\bullet$	$\bullet$
Eastern Asia	82.2 (79--84.9)	80.8 (74.8--85.4)	-1.4 (-7.9--4.2)	31.2
China	85.1 (81.5--88)	83 (76.6--88.1)	-2 (-9.1--4.1)	26.5	$\bullet$	$\bullet$
China, Hong Kong SAR	74.9 (55--83.8)	71.3 (51.3--84.3)	-2.8 (-18.6--11.9)	35.1	$\bullet$	$\circ$
Democratic People's Rep.\ of Korea	57 (49.3--64.1)	72.8 (61.3--81.8)	15.7 (2.7--27.4)	99	$\bullet$	$\bullet$
Japan	48.8 (42.6--54.9)	44.1 (31.7--56.3)	-4.7 (-18.6--8.9)	25.2	$\bullet$	$\circ$
Mongolia	52.4 (46.1--58.4)	53.9 (39.8--67.2)	1.5 (-13.7--16)	57.8	$\bullet$	$\bullet$
Republic of Korea	69.2 (55.7--77.9)	71.2 (54.1--82.2)	2 (-12.6--15)	62.2	$\bullet$	$\circ$
South-eastern Asia	51.1 (48.7--53.4)	57.6 (53.2--61.8)	6.5 (1.6--11.3)	99.5
Cambodia	18.5 (16.8--20.3)	44.1 (32.8--55.7)	25.7 (14.3--37.3)	100	$\bullet$	$\bullet$
Indonesia	55.6 (51.1--59.9)	59.7 (51.1--67.5)	4 (-5.4--13.3)	80.3	$\bullet$	$\bullet$
Lao People's Dem.\ Republic	27.8 (23.4--32.5)	51 (39.8--62.2)	23.1 (11--34.9)	100	$\bullet$	$\bullet$
Malaysia	32.7 (21.6--44.8)	39.2 (27--52)	6.5 (-9.5--22.6)	78.5	$\bullet$	$\circ$
Myanmar	29.4 (24.6--34.8)	54.3 (44.9--63.2)	24.8 (14.2--34.9)	100	$\bullet$	$\bullet$
Philippines	31.9 (28.2--35.6)	41.2 (33.9--48.4)	9.3 (1.1--17.4)	98.7	$\bullet$	$\bullet$
Singapore	55.2 (42.3--66.7)	60.8 (39.7--79.8)	5.8 (-13.8--23.7)	72	$\bullet$	$\circ$
Thailand	73.8 (67.9--78.9)	77.7 (67.9--85.4)	3.9 (-7.1--13.7)	76.8	$\bullet$	$\bullet$
Democratic Rep.\ of Timor-Leste	14.4 (11.3--17.8)	26.8 (19.7--35.1)	12.4 (4.6--21.4)	99.9	$\bullet$	$\bullet$
Viet Nam	59.2 (54.2--63.8)	65.7 (54.6--75.1)	6.5 (-5.3--17)	86.4	$\bullet$	$\bullet$
Southern Asia	41.7 (38.9--44.6)	48.4 (41.6--55.2)	6.7 (-0.6--14)	96.4
Afghanistan	6.8 (4.3--10.6)	23.7 (16.7--32.3)	16.8 (8.9--25.9)	100	$\bullet$	$\bullet$
Bangladesh	44.2 (41--47.3)	57.1 (45.6--67.3)	12.8 (1--23.5)	98.3	$\bullet$	$\bullet$
Bhutan	31.8 (23.7--41.4)	63.3 (45.4--78.7)	31.3 (12--48.4)	99.9	$\bullet$	$\bullet$
India	43.5 (39.8--47.4)	49.7 (40.4--59)	6.2 (-3.9--16.2)	88.6	$\bullet$	$\bullet$
Iran, Islamic Republic of	56.1 (49--62.2)	62.1 (45.4--76.2)	6.2 (-11.1--21)	76.6	$\bullet$	$\bullet$
Maldives	31.8 (26.3--37.5)	36.6 (21.9--52.7)	4.8 (-11--21.9)	71.9	$\bullet$	$\bullet$
Nepal	34 (30.1--38.1)	46.9 (38.6--55.3)	12.9 (3.6--22.1)	99.7	$\bullet$	$\bullet$
Pakistan	19.3 (16.2--22.7)	26.6 (21.5--32.4)	7.3 (1.1--13.9)	99.1	$\bullet$	$\bullet$
Sri Lanka	50.2 (42.6--57.2)	54.3 (42.7--64.7)	4.1 (-9--16.3)	73.8	$\bullet$	$\bullet$
Western Asia	31.5 (28.2--34.7)	39.3 (33.7--44.7)	7.9 (1.7--13.8)	99.4
Armenia	24.2 (20.5--27.9)	30.1 (21.2--39.8)	5.9 (-3.5--16.2)	88.5	$\bullet$	$\bullet$
Azerbaijan	16 (11.5--21.4)	20.8 (10.7--34.8)	4.8 (-6.3--19.2)	78.7	$\bullet$	$\bullet$
Bahrain	36.1 (22--52.3)	45.1 (22.5--68.6)	8.8 (-11.6--29.6)	79.2	$\bullet$	$\circ$
Georgia	19.8 (14.1--26.8)	35.5 (20.8--51.7)	15.6 (0.3--32.2)	97.8	$\bullet$	$\bullet$
Iraq	26.4 (19.9--33.7)	38.5 (28.3--49.2)	12.1 (-0.1--24.3)	97.4	$\bullet$	$\bullet$
Israel	51.7 (32.2--69.9)	55.8 (31--78.3)	4.1 (-16.7--23.2)	65.8	$\bullet$	$\circ$
Jordan	39.8 (34.1--45.3)	37.5 (31.1--44)	-2.2 (-10.6--6.3)	29.7	$\bullet$	$\bullet$
Kuwait	40.6 (29.7--50.6)	49.7 (27.5--70.8)	9.2 (-11.4--29)	80.7	$\bullet$	$\circ$
Lebanon	39.7 (32.1--47.5)	47 (30.7--63.7)	7.2 (-10.5--25.3)	78.1	$\bullet$	$\circ$
Oman	21.8 (15.4--29.5)	23 (13.4--35.5)	1.3 (-10.7--15)	58.1	$\bullet$	$\bullet$
Qatar	33.2 (23.4--44.4)	39.7 (23.4--56.7)	6.2 (-11.2--24.6)	75	$\bullet$	$\bullet$
Saudi Arabia	21 (13.4--31.4)	23 (13.9--35.2)	2 (-7.9--12.8)	65.5	$\bullet$	$\circ$
State of Palestine	35 (27.3--42.6)	46.5 (32.6--60.4)	11.5 (-4.2--27.2)	92.3	$\bullet$	$\bullet$
Syrian Arab Republic	34.7 (27.5--42.5)	44.8 (28.5--61.7)	9.9 (-7.7--28)	86.1	$\bullet$	$\bullet$
Turkey	39.8 (32.4--46.7)	49.2 (34.8--62.6)	9.4 (-6.2--24.2)	88.4	$\bullet$	$\bullet$
United Arab Emirates	27.4 (15.2--43.2)	40.6 (17.2--64.8)	12.6 (-7.2--33.6)	88.9	$\bullet$	$\circ$
Yemen	12.1 (8.9--16.1)	30 (19.3--42.1)	17.8 (6.7--30.4)	100	$\bullet$	$\bullet$
Europe	53.8 (50.6--56.8)	62.1 (57.2--66.6)	8.4 (3--13.5)	99.9
Eastern Europe	46.2 (40.7--51.1)	56.7 (47.7--64.8)	10.5 (0.6--19.9)	98.2
Belarus	48.5 (37.1--59.3)	58.5 (47.1--68.7)	9.9 (-4.8--24.5)	90.6	$\bullet$	$\bullet$
Bulgaria	38 (28.2--47.9)	53.7 (33.4--71.8)	15.7 (-6.2--35.6)	92.2	$\bullet$	$\bullet$
Czechia	58.7 (47.8--68.3)	74.4 (56.3--86.4)	15.5 (-3.4--30.9)	94.9	$\bullet$	$\bullet$
Hungary	61.9 (47.2--73.2)	60.9 (39.7--78)	-0.8 (-21.7--17.9)	46.6	$\bullet$	$\bullet$
Poland	38.8 (24.8--53.4)	50.6 (33.6--65.8)	11.4 (-7.7--30)	88	$\bullet$	$\circ$
Republic of Moldova	44.3 (35.3--52.7)	50.1 (33.5--66)	5.8 (-12.3--23.8)	73.2	$\bullet$	$\bullet$
Romania	31.7 (22--42.8)	57.3 (35--76)	25.3 (2.6--45.6)	98.6	$\bullet$	$\bullet$
Russian Federation	49 (39.5--57.3)	57.7 (41.3--72.2)	8.8 (-9.6--25.8)	83.1	$\bullet$	$\bullet$
Slovakia	56.4 (36.9--72.2)	65.8 (38.4--85.8)	9.4 (-13.2--28.5)	79.9	$\bullet$	$\circ$
Ukraine	44.5 (33.4--54.6)	55.2 (38.5--70.1)	10.8 (-8.6--29.6)	86.3	$\bullet$	$\bullet$
Northern Europe	68.1 (61.4--73.3)	71.5 (59.8--80.3)	3.6 (-7.1--11.8)	75.9
Denmark	70.4 (52.1--83.8)	72.1 (44.6--89.6)	1.9 (-19.9--17.6)	58	$\bullet$	$\circ$
Estonia	50.8 (38.8--61.9)	58 (36.1--76.4)	7.1 (-15.2--26.9)	74.1	$\bullet$	$\circ$
Finland	69.4 (52.5--77.1)	76.8 (60--85.7)	7.8 (-2.9--18)	92.5	$\bullet$	$\circ$
Ireland	64.1 (52.9--71.1)	66.5 (47.6--80.7)	2.7 (-15.7--18.1)	62.1	$\bullet$	$\circ$
Latvia	55.5 (39.9--69.4)	60.6 (34.2--81.7)	5.1 (-17.1--24.2)	67.7	$\bullet$	$\bullet$
Lithuania	41.1 (29.4--52.6)	52.5 (31.9--71.7)	11.4 (-10.1--32)	85.2	$\bullet$	$\bullet$
Norway	76 (60.4--83.1)	79.3 (58.5--90.3)	3.8 (-12.9--16)	70	$\bullet$	$\circ$
Sweden	62.7 (45.8--75.1)	65.5 (38.6--84.5)	3 (-19.4--20.3)	61.4	$\bullet$	$\circ$
United Kingdom	71 (61.1--78.4)	73.6 (55.9--86.3)	2.8 (-13.4--15.1)	64.5	$\bullet$	$\circ$
Southern Europe	45.9 (39.8--51.7)	54.2 (46.2--61.4)	8.3 (-0.3--16.5)	97
Albania	13.9 (9.3--19.9)	4.5 (3--6.8)	-9.3 (-15.5---4.4)	0	$\bullet$	$\bullet$
Bosnia and Herzegovina	13.9 (9.3--20)	20.7 (10.1--36.1)	6.6 (-5.2--22.4)	85.4	$\bullet$	$\bullet$
Croatia	36.8 (12.5--67.9)	52.8 (20.7--82)	14.4 (-9.2--37.7)	88.7	$\bullet$	$\circ$
Greece	35.2 (24.1--45.9)	50.5 (26.8--72.8)	15.3 (-7.4--37.3)	90.5	$\bullet$	$\circ$
Italy	39.9 (25.8--53.3)	51.2 (34.2--66.2)	11.3 (-7.4--29.5)	88.3	$\bullet$	$\bullet$
Malta	57 (38.4--73.4)	61.7 (31.3--84.5)	4.6 (-20--25)	64.8	$\bullet$	$\circ$
Montenegro	26.5 (19.9--34.2)	21.4 (11.5--35.5)	-5 (-17.6--10)	24.2	$\bullet$	$\bullet$
Portugal	65.6 (44.3--76.9)	68.6 (48.3--82.2)	3.5 (-13.6--20.2)	66.2	$\bullet$	$\circ$
Serbia	25.8 (18.9--33.9)	29.4 (17.3--44.1)	3.5 (-10.6--19.4)	68.2	$\bullet$	$\bullet$
Slovenia	60.8 (42.1--75.6)	68.6 (42--87.4)	7.8 (-14.6--26.4)	76.9	$\bullet$	$\bullet$
Spain	65.1 (58.6--71)	68.8 (55.3--79.7)	3.7 (-10.9--16.3)	70.3	$\bullet$	$\bullet$
TFYR Macedonia	12.6 (5.2--26.4)	21.3 (10.2--37.8)	8.4 (-6.5--25)	86.8	$\bullet$	$\bullet$
Western Europe	66.8 (61--71.9)	73.3 (64.8--79.8)	6.4 (-3.1--14.8)	91.5
Austria	54.7 (42.9--65.7)	62.2 (45.1--76.1)	7.4 (-11.4--25)	78.3	$\bullet$	$\circ$
Belgium	60.4 (52--68.9)	68.3 (53.4--80.5)	7.8 (-8.1--21.9)	84	$\bullet$	$\bullet$
France	72.3 (65.3--78.1)	75 (59.7--85.6)	2.7 (-13.5--15.5)	63.9	$\bullet$	$\bullet$
Germany	63.7 (51.7--73.9)	75.7 (59.4--86.9)	11.9 (-6.1--27.7)	90.6	$\bullet$	$\circ$
Netherlands	71.1 (59.8--78.4)	70 (52.7--82.5)	-0.9 (-17.3--13.2)	45.7	$\bullet$	$\circ$
Switzerland	71.2 (59.1--80.3)	69.8 (55.3--81.4)	-1.1 (-17.8--14.7)	44.6	$\bullet$	$\circ$
Latin America and the Caribbean	63.8 (60.9--66.4)	69.3 (64.5--73.4)	5.6 (0.1--10.4)	97.6
Caribbean	56.8 (53.3--59.8)	58.3 (53--63)	1.5 (-4.5--7.2)	69.4
Antigua and Barbuda	53.6 (30--73.9)	60.8 (31.9--83.5)	7 (-15.2--27.5)	73.9	$\bullet$	$\circ$
Bahamas	60.3 (36.7--79.2)	65.3 (35.6--86.8)	5.3 (-17.8--24.8)	68.8	$\bullet$	$\circ$
Barbados	55.1 (39--70)	59.9 (42.5--75.1)	4.7 (-15.7--24.6)	68	$\bullet$	$\bullet$
Cuba	70 (60.9--77.3)	73.5 (59.5--83.8)	3.5 (-11.4--16.9)	69	$\bullet$	$\bullet$
Dominican Republic	64.4 (60.7--67.9)	69.4 (57.1--79.4)	5 (-7.5--15.6)	79	$\bullet$	$\bullet$
Grenada	49.3 (29.1--69.1)	58.1 (29.6--80.7)	8.4 (-13.5--28.2)	77.4	$\bullet$	$\circ$
Guadeloupe	42.6 (19.2--66.8)	52.9 (21.8--78.5)	9.5 (-12--30.4)	80.6	$\bullet$	$\circ$
Haiti	22.4 (20--24.7)	33.4 (26.5--40.8)	11 (3.7--18.9)	99.8	$\bullet$	$\bullet$
Jamaica	62.3 (54.2--69.6)	62.6 (44.3--78)	0.3 (-19.1--17.6)	51.2	$\bullet$	$\bullet$
Martinique	46.4 (22.8--69.8)	55.4 (24.7--80.5)	8.3 (-13.1--29.3)	77.3	$\bullet$	$\circ$
Puerto Rico	69.7 (60--77.1)	72.5 (51.1--86.7)	2.8 (-17.3--17.4)	61.9	$\bullet$	$\bullet$
St.\ Lucia	51.1 (34.4--66.9)	56.5 (38.5--72.7)	5.4 (-15.6--26.3)	69.8	$\bullet$	$\bullet$
St.\ Vincent and the Grenadines	57.5 (33.9--76.6)	63.1 (33.8--84.9)	5.7 (-16.1--25.9)	70.1	$\bullet$	$\circ$
Trinidad and Tobago	37.4 (29.5--46.3)	43.6 (26.5--60.6)	6.1 (-12.1--24.5)	73.7	$\bullet$	$\bullet$
United States Virgin Islands	65.3 (45.7--78.5)	69 (45--86)	4 (-17--21.8)	65	$\bullet$	$\circ$
Central America	60.8 (55.7--65.5)	66.4 (57.9--73.5)	5.5 (-4--14.4)	87.9
Belize	45.1 (34.3--55.8)	52.4 (39.3--65)	7.3 (-9.4--23.5)	80.6	$\bullet$	$\bullet$
Costa Rica	71.3 (63.8--77.3)	74.8 (63--83.5)	3.6 (-9.1--14.4)	72	$\bullet$	$\bullet$
El Salvador	59.1 (49.2--68)	68.3 (54.9--79.3)	9.2 (-5.9--23.3)	88.9	$\bullet$	$\bullet$
Guatemala	32.6 (27.6--38)	52.2 (41.3--62.6)	19.5 (7.6--31.2)	99.9	$\bullet$	$\bullet$
Honduras	49.9 (41.1--58.7)	66.3 (53.3--77.3)	16.3 (0.9--30.5)	98.1	$\bullet$	$\bullet$
Mexico	64.2 (57.5--70.3)	67.7 (56.4--77.1)	3.3 (-9.2--15)	70.5	$\bullet$	$\bullet$
Nicaragua	62.9 (59.3--66.2)	78.8 (67.6--86.9)	15.9 (4.3--24.8)	99.6	$\bullet$	$\bullet$
Panama	53 (38.2--66.9)	58.8 (44--72.5)	5.8 (-13.5--25.1)	72	$\bullet$	$\bullet$
South America	65.8 (61.8--69.3)	71.9 (65.3--77)	6 (-1.2--12.4)	94.9
Argentina	64.3 (51.9--71.9)	66.4 (51.7--78.6)	2.4 (-14--18.3)	61.9	$\bullet$	$\circ$
Bolivia, Plurinational State of	29.2 (24.3--34.2)	45.9 (34.3--57.9)	16.8 (4.3--29.6)	99.6	$\bullet$	$\bullet$
Brazil	72.7 (65.5--78.7)	76.6 (64.7--85.4)	3.9 (-9.4--15.1)	73.4	$\bullet$	$\bullet$
Chile	56.1 (42.7--68.4)	70.9 (60.4--79.6)	14.6 (-0.9--30)	96.7	$\bullet$	$\circ$
Colombia	65.2 (61.3--68.4)	76 (68.3--82.3)	10.8 (2.5--18.2)	99.4	$\bullet$	$\bullet$
Ecuador	55 (47.5--62.3)	71.7 (56.3--83.2)	16.7 (0.1--30.1)	97.6	$\bullet$	$\bullet$
Guyana	34.9 (28--42.7)	42.4 (28.3--57.4)	7.3 (-8.3--24.1)	81.3	$\bullet$	$\bullet$
Paraguay	51.6 (42.1--60.4)	65.7 (53.5--76.1)	14 (-0.1--27.3)	97.4	$\bullet$	$\bullet$
Peru	48.3 (43.5--52.4)	55.2 (46.5--62.9)	7 (-2.6--15.8)	92.4	$\bullet$	$\bullet$
Suriname	43.2 (34.3--52.5)	54.3 (35.7--71.2)	10.9 (-9--29.9)	85.9	$\bullet$	$\bullet$
Uruguay	74.7 (63.9--83.2)	76.7 (63.4--86.2)	2 (-12.3--15.2)	61.5	$\bullet$	$\circ$
Venezuela, Bolivarian Republic of	63 (54.4--70.6)	70.1 (52.6--83.3)	7 (-10.1--21.2)	80.5	$\bullet$	$\bullet$
Northern America	65 (54.3--74.1)	67.2 (55.6--76.8)	2.2 (-8.6--12.5)	66.1
Canada	74.1 (67--79.9)	77.1 (58.9--88.8)	3 (-15.2--15.6)	64.3	$\bullet$	$\circ$
United States of America	63.9 (52--74.1)	66.2 (53.5--76.7)	2.2 (-9.7--13.6)	64.6	$\bullet$	$\bullet$
Oceania	54.9 (48.5--60.4)	53.9 (45.2--62.4)	-0.8 (-10.6--9.1)	43.3
Australia and New Zealand	65.5 (57.1--72.7)	64.4 (53.1--74)	-1.1 (-13.6--10.8)	43.4
Australia	65 (55.1--73.1)	63.6 (50.8--74)	-1.3 (-15.7--12.4)	43.1	$\bullet$	$\circ$
New Zealand	68.8 (52.6--80.2)	69.8 (42.2--87.5)	1.1 (-21.3--17.3)	55.1	$\bullet$	$\circ$
Melanesia	23.8 (18.3--30.2)	31.3 (18.2--48.2)	7.5 (-6.4--24.4)	83.4
Fiji	39.8 (17.1--64.9)	46 (15.7--75.8)	5.6 (-15.8--27.4)	69.2	$\bullet$	$\circ$
Papua New Guinea	21.4 (15.6--28.5)	29.9 (14.6--49.8)	8.5 (-8.1--28.7)	82.7	$\bullet$	$\bullet$
Solomon Islands	24.6 (14.7--38)	26.4 (17.4--37.4)	1.7 (-14.6--16.8)	58.3	$\bullet$	$\bullet$
Vanuatu	28.1 (19.3--38.6)	41.7 (26.4--57.9)	13.4 (-4.1--31.3)	93.1	$\bullet$	$\bullet$
Micronesia	38.4 (28.2--45.6)	38.9 (27.7--49.6)	0.8 (-10.5--12.2)	55
Guam	49.9 (29--63.2)	54.7 (29.3--75.7)	5.5 (-16.9--25.9)	67.4	$\bullet$	$\circ$
Kiribati	25.8 (16.8--36)	21.8 (10.8--37.9)	-3.8 (-18.7--14.1)	32.8	$\bullet$	$\bullet$
Polynesia	25.7 (19.7--33.2)	29.9 (22.1--39.2)	4.1 (-6.7--15.5)	76.8
Samoa	23.7 (16.7--32.2)	27 (16.8--39.8)	3.3 (-10.3--18)	67.7	$\bullet$	$\bullet$
Tonga	24.8 (12.1--43.5)	31.5 (18.8--47.1)	6.4 (-15--26.3)	73.4	$\bullet$	$\bullet$
