# Supplementary material for: Estimating progress towards meeting women’s contraceptive needs in 185 countries: A Bayesian hierarchical modelling study
Source: PLoS Med. 2020 Feb 18;17(2):e1003026. doi: 10.1371/journal.pmed.1003026 (PMC7028249; doi:10.1371/journal.pmed.1003026)
Supplement: S5 Results — (CSV) [file pmed.1003026.s010.csv]

Name	Met Demand with Modern Methods 2000	Met Demand with Modern Methods 2019	Change (Met Demand with Modern Methods) 2000--2019	PPPC (Met Demand with Modern Methods) 2000--2019	Prevalence data	Unmet need data
World	74.3 (73--75.4)	75.8 (73.4--78)	1.5 (-1--3.9)	88.5
More developed regions\tnote{a,b}	71.7 (68--74.9)	78 (73.7--81.5)	6.3 (2--10.5)	99.8
Less developed regions\tnote{a,c}	74.8 (73.5--76.1)	75.5 (72.9--77.9)	0.7 (-2.2--3.4)	67.8
Least developed countries\tnote{a,d}	39.1 (37.3--40.8)	57.9 (54.4--61.1)	18.7 (14.8--22.3)	100
Less dev.\ regions excl.\ China\tnote{a,c}	62.9 (61.2--64.6)	68.4 (65.1--71.5)	5.5 (1.7--9)	99.9
Less dev.\ excl.\ least dev.\ \tnote{a,e}	78.4 (76.9--79.7)	78.2 (75.2--80.9)	-0.2 (-3.5--2.8)	45.4
High-income countries	75.8 (71.8--79)	78.8 (74.7--82.2)	3 (-0.9--7)	94
Upper-middle-income countries	86.3 (84.7--87.6)	87.2 (84.5--89.4)	0.9 (-2--3.3)	75.3
Lower-middle-income countries	62.5 (60--64.9)	68.1 (63.1--72.8)	5.6 (0.1--10.9)	97.7
Low-income countries	30.9 (29.3--32.4)	51.8 (49.3--54.3)	21 (18--23.9)	100
Africa	41.1 (39.8--42.4)	56.5 (54.1--58.9)	15.5 (12.7--18.1)	100
Eastern Africa	32.7 (31.1--34.4)	62.5 (59.3--65.6)	29.8 (26.3--33.3)	100
Burundi	18.4 (13.4--24.5)	42.8 (33.7--52.4)	24.3 (13.3--35.2)	100	$\bullet$	$\bullet$
Comoros	27.2 (20.7--34.2)	36 (23--51)	8.8 (-6.1--24.8)	87.2	$\bullet$	$\bullet$
Djibouti	16.8 (9.6--28.3)	46.9 (28.9--66.6)	29.3 (10.4--49.4)	99.9	$\bullet$	$\circ$
Eritrea	17.2 (13.3--21.7)	28.8 (15.4--47)	11.6 (-3.6--30.9)	92.4	$\bullet$	$\bullet$
Ethiopia	14.6 (12.6--17.1)	62 (54.6--69.4)	47.3 (39.7--55.1)	100	$\bullet$	$\bullet$
Kenya	47.9 (41.9--53.9)	81.7 (74.7--87.4)	33.7 (24.6--42.1)	100	$\bullet$	$\bullet$
Madagascar	26.7 (21.4--32.5)	63.4 (51.8--73.9)	36.7 (23.8--48.6)	100	$\bullet$	$\bullet$
Malawi	41.6 (38.2--44.7)	77.9 (68.4--85.3)	36.2 (26.3--44.6)	100	$\bullet$	$\bullet$
Mauritius	63.5 (48.6--75.3)	56.1 (37.5--72.6)	-7.1 (-27--12.3)	23.7	$\bullet$	$\bullet$
Mozambique	32.8 (26.3--39.7)	50.1 (36.2--64)	17 (0.9--33.4)	98.1	$\bullet$	$\bullet$
R{\'e}union	83.8 (72.2--91.6)	87.1 (67.3--96.4)	3.1 (-13.5--14.2)	67.4	$\bullet$	$\circ$
Rwanda	12.2 (10.3--14.6)	69 (57.6--78.8)	56.8 (45.1--66.7)	100	$\bullet$	$\bullet$
Somalia	0.9 (0--3.4)	16.6 (2.9--42.8)	15.4 (2.4--41.9)	100	$\bullet$	$\circ$
South Sudan	10.2 (4.7--20.3)	16.7 (8.5--30.4)	6.4 (-5.4--20.5)	86.2	$\bullet$	$\bullet$
Uganda	29.8 (26--33.7)	53.6 (47--60.3)	23.8 (16.1--31.4)	100	$\bullet$	$\bullet$
United Rep.\ of Tanzania	38.4 (32.9--44)	57 (45--68.4)	18.6 (5.3--31.3)	99.7	$\bullet$	$\bullet$
Zambia	36.9 (31.2--42.7)	69.3 (56.3--80.2)	32.3 (18.4--44.8)	100	$\bullet$	$\bullet$
Zimbabwe	72.7 (67.9--77.1)	86.4 (78.1--92)	13.6 (4.6--21.2)	99.7	$\bullet$	$\bullet$
Middle Africa	14.8 (11.9--18.3)	27.3 (21.9--33.6)	12.4 (6.2--19.4)	100
Angola	12.2 (7.9--18.7)	27.5 (19.5--36.9)	15.1 (5--25.9)	99.8	$\bullet$	$\bullet$
Cameroon	21.5 (16.1--27.5)	41.2 (27--56.6)	19.7 (4.3--35.9)	99.5	$\bullet$	$\bullet$
Central African Republic	20.7 (14.7--27.8)	38.2 (20.9--57.9)	17.1 (-0.5--37.5)	97.1	$\bullet$	$\bullet$
Chad	10.1 (7.2--13.9)	20.5 (13.1--30.2)	10.3 (1.9--20.4)	99.4	$\bullet$	$\bullet$
Congo	17.1 (8.5--28.6)	40.1 (25.1--56.5)	22.7 (2.9--43.1)	98.9	$\bullet$	$\bullet$
Democratic Rep.\ of the Congo	12.9 (8.3--19.1)	20.5 (11.9--31.8)	7.5 (-2.7--19.8)	91.9	$\bullet$	$\bullet$
Equatorial Guinea	13.6 (8.7--20.5)	27.8 (16.2--42.6)	14 (0.8--29.9)	98.2	$\bullet$	$\bullet$
Gabon	23 (18.7--27.3)	40.8 (26.4--56.7)	17.8 (3.1--34.5)	99.2	$\bullet$	$\bullet$
Sao Tome and Principe	38.5 (28.9--49.1)	57.1 (41.1--72.8)	18.3 (-0.5--36.9)	97.1	$\bullet$	$\bullet$
Northern Africa	68 (64.9--70.9)	72.8 (66.2--78.2)	4.7 (-2.2--10.7)	91.4
Algeria	71.7 (61.8--80.1)	76.5 (60.8--87.7)	4.6 (-11.4--18.6)	72.6	$\bullet$	$\bullet$
Egypt	76.6 (74.3--78.8)	80.7 (70.1--88.4)	4 (-6.8--12.3)	78.6	$\bullet$	$\bullet$
Libya	36 (25.6--47.6)	32.6 (20.3--47.2)	-3.4 (-19.5--13.8)	34.4	$\bullet$	$\bullet$
Morocco	69.8 (62.3--76.5)	75.4 (65.9--83)	5.6 (-5.5--15.9)	84.9	$\bullet$	$\bullet$
Sudan	17.6 (11.2--27)	32.2 (19.5--48.6)	14.4 (0--30.8)	97.5	$\bullet$	$\bullet$
Tunisia	72 (63.7--79.2)	75.7 (59.2--87.1)	3.9 (-12.7--16.7)	69.2	$\bullet$	$\bullet$
Southern Africa	75.7 (70.8--80.1)	79.1 (71.6--85.2)	3.4 (-5.2--11.2)	78.8
Botswana	65.4 (54.1--76.1)	79.1 (59.2--91.5)	13.2 (-6.1--28.5)	91.7	$\bullet$	$\bullet$
Eswatini	47.9 (39.1--57.6)	81 (67.3--90.2)	32.8 (16.4--46)	100	$\bullet$	$\bullet$
Lesotho	46 (39--53.2)	79.9 (68.6--88.3)	33.8 (20.5--44.9)	100	$\bullet$	$\bullet$
Namibia	63.1 (58.9--67.2)	78.5 (65.3--88.2)	15.3 (1.4--25.9)	98.6	$\bullet$	$\bullet$
South Africa	78.5 (72.9--83.4)	79.2 (70--86.3)	0.7 (-9.5--9.6)	55.8	$\bullet$	$\bullet$
Western Africa	22.2 (20--24.4)	42.3 (38.2--46.6)	20.1 (15.3--24.9)	100
Benin	13.4 (10.4--16.9)	27.5 (21.5--34.2)	14 (7.2--21.4)	100	$\bullet$	$\bullet$
Burkina Faso	14.3 (11.3--17.8)	52.4 (43.2--61.9)	38 (28.3--48.1)	100	$\bullet$	$\bullet$
Cabo Verde	65.9 (56.7--74.1)	80.6 (61.8--92)	14.5 (-6--30.1)	92.1	$\bullet$	$\bullet$
C{\^o}te d'Ivoire	17.9 (13.4--23.3)	39.1 (31.8--46.9)	21.1 (12.2--30.2)	100	$\bullet$	$\bullet$
Gambia	29.2 (21.6--39.1)	27.7 (17.2--41.1)	-1.6 (-15.4--13.5)	41.5	$\bullet$	$\bullet$
Ghana	26 (21.8--30.4)	46.6 (38.2--55.1)	20.6 (11.2--30)	100	$\bullet$	$\bullet$
Guinea	14.1 (11.2--17.4)	23 (14.3--34.6)	8.9 (-0.3--20.8)	97	$\bullet$	$\bullet$
Guinea-Bissau	19.3 (11.7--31)	44.4 (28.1--62)	24.5 (6.8--42.6)	99.6	$\bullet$	$\bullet$
Liberia	20.3 (12.9--30.3)	51.3 (38.8--64.5)	30.7 (15.1--46.2)	100	$\bullet$	$\bullet$
Mali	17.7 (14.5--21.3)	35.2 (23.5--48.8)	17.4 (5.2--31.5)	99.8	$\bullet$	$\bullet$
Mauritania	12.8 (10.1--16.1)	30.5 (18.9--44.9)	17.7 (5.7--32.3)	99.9	$\bullet$	$\bullet$
Niger	24.6 (19.4--30.5)	45.3 (35.4--55.7)	20.6 (9--32.3)	100	$\bullet$	$\bullet$
Nigeria	25.4 (21.1--30)	42.1 (34.7--49.9)	16.7 (7.7--25.6)	100	$\bullet$	$\bullet$
Senegal	19.6 (15.7--24.1)	50.4 (41.7--59.1)	30.7 (21.1--40.3)	100	$\bullet$	$\bullet$
Sierra Leone	13.5 (8.9--20.2)	45.1 (33.5--57.6)	31.4 (18.3--44.8)	100	$\bullet$	$\bullet$
Togo	16.8 (13--21.3)	38 (26.5--50.6)	21 (8.8--34.5)	100	$\bullet$	$\bullet$
Asia	78.4 (76.8--79.8)	77.8 (74.5--80.9)	-0.5 (-4.1--2.8)	38.9
Central Asia	74.2 (71--77.2)	75.9 (66.5--82.2)	1.6 (-8--8.6)	64.6
Kazakhstan	73.2 (67.4--78.3)	76.1 (67.2--83.4)	2.9 (-6.9--12.1)	72.4	$\bullet$	$\bullet$
Kyrgyzstan	70.4 (62.1--77.7)	65.5 (50.7--78)	-5 (-22.1--10.9)	27.3	$\bullet$	$\bullet$
Tajikistan	51.7 (40.7--63.2)	47.7 (39.7--55.9)	-4.1 (-18.2--9.7)	28.1	$\bullet$	$\bullet$
Turkmenistan	73.2 (68.4--77.3)	73.7 (58.6--85)	0.4 (-14.9--12.1)	51.9	$\bullet$	$\bullet$
Uzbekistan	80 (74.6--84.7)	83.5 (66.4--93)	3.4 (-13.7--14)	68.1	$\bullet$	$\bullet$
Eastern Asia	93.6 (91.6--95)	92.9 (88.9--95.6)	-0.6 (-4.5--2.2)	34.3
China	95.9 (93.8--97.3)	94.6 (90.3--97.4)	-1.2 (-5.3--1.7)	22.6	$\bullet$	$\bullet$
China, Hong Kong SAR	85.5 (63.2--94.2)	84.6 (62.8--94.5)	-0.3 (-13.9--13.3)	47.7	$\bullet$	$\circ$
Democratic People's Rep.\ of Korea	70.5 (61.7--78.1)	85.3 (75.4--91.7)	14.6 (3.3--25.1)	99.3	$\bullet$	$\bullet$
Japan	63.8 (54.9--71.9)	61.2 (45.5--74.7)	-2.5 (-18.6--12.3)	37.6	$\bullet$	$\circ$
Mongolia	70.2 (62--77.3)	72.8 (58--83.9)	2.5 (-13.1--15.9)	62.8	$\bullet$	$\bullet$
Republic of Korea	81.6 (66.4--90.2)	84 (65.3--93.2)	2.4 (-11.6--14)	66.6	$\bullet$	$\circ$
South-eastern Asia	70.3 (67.7--72.7)	75 (70.8--78.9)	4.8 (0--9.3)	97.5
Cambodia	32.2 (29--35.5)	61.2 (46.9--73.3)	29.1 (14.5--41.4)	100	$\bullet$	$\bullet$
Indonesia	77.9 (73.4--81.8)	79.5 (71.3--86.1)	1.6 (-7.4--9.7)	64.8	$\bullet$	$\bullet$
Lao People's Dem.\ Republic	45 (37.3--53.2)	70 (57.8--80.3)	24.9 (11--37.3)	100	$\bullet$	$\bullet$
Malaysia	47.1 (32.1--62.3)	54.5 (37.7--69.7)	7.4 (-11.9--26.2)	77.5	$\bullet$	$\circ$
Myanmar	54.3 (45.8--62.8)	77 (68.1--84.4)	22.6 (10.8--33.8)	100	$\bullet$	$\bullet$
Philippines	44.3 (39.1--49.4)	54.5 (45.5--63.2)	10.3 (-0.1--20.2)	97.4	$\bullet$	$\bullet$
Singapore	72.1 (57.8--83.1)	77.2 (56.1--91)	5.2 (-13.3--19.8)	72.4	$\bullet$	$\circ$
Thailand	89.9 (85.2--93.1)	91.4 (84.7--95.3)	1.4 (-5.6--7.3)	67.2	$\bullet$	$\bullet$
Democratic Rep.\ of Timor-Leste	38.4 (31.4--45.7)	42.8 (33.4--52.9)	4.5 (-7.4--16.7)	77.1	$\bullet$	$\bullet$
Viet Nam	71.3 (65.1--76.6)	79 (68.1--87)	7.8 (-4.2--17.6)	90.5	$\bullet$	$\bullet$
Southern Asia	63.4 (59.8--66.8)	67.7 (60.4--74.4)	4.3 (-3.7--11.9)	85.6
Afghanistan	19.9 (12.3--30.8)	47.3 (36.8--58.2)	27 (12.3--40.3)	99.9	$\bullet$	$\bullet$
Bangladesh	61.5 (57--65.6)	75.1 (64--83.6)	13.5 (1.7--23.1)	98.7	$\bullet$	$\bullet$
Bhutan	54.8 (42.2--68.2)	83.4 (66.5--93.3)	27.9 (9.3--43.8)	99.8	$\bullet$	$\bullet$
India	66.2 (61.5--70.8)	68.2 (58.4--77.1)	2 (-8.9--12)	64.2	$\bullet$	$\bullet$
Iran, Islamic Republic of	69.1 (59.8--76.7)	74.2 (56.1--86.8)	5.6 (-12.9--19.2)	74.5	$\bullet$	$\bullet$
Maldives	48.3 (39.9--56.8)	53.9 (36.5--70.4)	5.4 (-13.6--23.9)	70.9	$\bullet$	$\bullet$
Nepal	52 (47.1--57)	61.9 (52.5--70.5)	9.9 (-0.6--20)	96.8	$\bullet$	$\bullet$
Pakistan	36 (30.3--42.3)	49.8 (41.6--57.7)	13.7 (3.5--23.4)	99.5	$\bullet$	$\bullet$
Sri Lanka	64.7 (54.7--73.3)	71.6 (57.4--82)	7 (-8.3--20.1)	82.8	$\bullet$	$\bullet$
Western Asia	45.6 (40.8--50.2)	54.9 (47.6--61.5)	9.4 (1.1--16.9)	98.8
Armenia	32.1 (26.2--38.2)	40.2 (28.4--52.7)	8.1 (-4.6--21.4)	89	$\bullet$	$\bullet$
Azerbaijan	24 (16.5--32.7)	29.8 (15.7--48.2)	6 (-9.6--24.4)	76.1	$\bullet$	$\bullet$
Bahrain	49.1 (31--67.3)	58.7 (32.1--80.6)	9.3 (-13.7--30.3)	78.5	$\bullet$	$\circ$
Georgia	34.4 (24.8--45.2)	52.5 (34.5--69.7)	17.9 (-1.1--36.2)	96.8	$\bullet$	$\bullet$
Iraq	44.5 (33.6--56.1)	56.1 (42--68.8)	11.6 (-5.1--27.3)	91.4	$\bullet$	$\bullet$
Israel	65.2 (42.4--82.5)	69.2 (42.2--87.9)	4 (-17.2--22.7)	65.9	$\bullet$	$\circ$
Jordan	55.5 (47.8--62.5)	55.9 (46--64.4)	0.4 (-11.6--11.4)	52.8	$\bullet$	$\bullet$
Kuwait	60 (46--72.3)	67.9 (43.8--85.4)	7.8 (-13.9--25.6)	77.3	$\bullet$	$\circ$
Lebanon	53.3 (42.6--63.9)	62.4 (43.5--78.5)	9 (-10.8--26.8)	81.3	$\bullet$	$\circ$
Oman	35.9 (25.7--47.8)	38 (24.2--53.4)	1.9 (-14.5--18.9)	58.8	$\bullet$	$\bullet$
Qatar	55.5 (41.5--68.8)	62.9 (43.8--78.7)	7.2 (-12.6--25.9)	76.1	$\bullet$	$\bullet$
Saudi Arabia	40 (26.5--56.2)	42.4 (27.3--59.7)	2.2 (-12.8--17.3)	61.3	$\bullet$	$\circ$
State of Palestine	52.6 (41--63.5)	63.9 (47.6--77.7)	11.3 (-6.9--28.5)	88.9	$\bullet$	$\bullet$
Syrian Arab Republic	51.5 (40.9--62.3)	60.7 (41.7--76.9)	9.1 (-11--27.2)	81.8	$\bullet$	$\bullet$
Turkey	50.4 (40.7--59.4)	60.9 (43.6--75.6)	10.7 (-8.2--27.4)	87.4	$\bullet$	$\bullet$
United Arab Emirates	46.2 (28.8--64.9)	59.2 (32.2--81.3)	12.3 (-10.1--33.2)	85.9	$\bullet$	$\circ$
Yemen	21 (15.8--27)	43.5 (30.3--57.1)	22.4 (8.2--36.8)	99.9	$\bullet$	$\bullet$
Europe	68.5 (64.9--71.8)	78.1 (73.7--82)	9.6 (4.5--14.3)	100
Eastern Europe	59.6 (53--65.4)	72.9 (63.7--80.1)	13.3 (3.1--22.5)	99.4
Belarus	64.1 (49.7--76.2)	75.5 (63.3--84.7)	11.2 (-3.9--27.4)	92.4	$\bullet$	$\bullet$
Bulgaria	44.9 (32.9--56.6)	65.3 (42--82.7)	20.4 (-3.7--40.2)	95.4	$\bullet$	$\bullet$
Czechia	72.3 (60.5--81.4)	86.6 (71.4--94.4)	14 (-1.9--27.2)	96	$\bullet$	$\bullet$
Hungary	76.8 (62--86.3)	77.9 (57.4--90.3)	1.2 (-17.9--16.6)	55.4	$\bullet$	$\bullet$
Poland	50.9 (33--67.8)	66.8 (46.2--82.2)	15.4 (-5.6--35.2)	92.9	$\bullet$	$\circ$
Republic of Moldova	56.4 (44.5--66.9)	65.5 (46.6--80.5)	9.3 (-11.3--27.6)	81.2	$\bullet$	$\bullet$
Romania	41 (28--55.5)	71.8 (46.9--88.1)	30.4 (5.6--49.6)	99.2	$\bullet$	$\bullet$
Russian Federation	64.4 (52.8--73.8)	74.7 (58.1--86.6)	10.5 (-8.3--26.7)	87.2	$\bullet$	$\bullet$
Slovakia	68.2 (45.9--84.2)	79.2 (51.4--94.2)	10.6 (-10.9--28.7)	85.9	$\bullet$	$\circ$
Ukraine	56.3 (42--68.5)	71.4 (53.2--84.8)	15 (-5.9--34.8)	92.5	$\bullet$	$\bullet$
Northern Europe	82 (75.4--86.6)	84.8 (74.8--90.7)	2.8 (-5.7--9.1)	77.4
Denmark	85 (68.2--94.2)	86.5 (62.5--96.5)	1.5 (-16.1--13.2)	59.5	$\bullet$	$\circ$
Estonia	67.4 (53.2--78.9)	75.2 (52.8--89.2)	7.6 (-14.6--25.6)	76.4	$\bullet$	$\circ$
Finland	84.3 (68.8--90.9)	88.8 (75.5--94.7)	4.8 (-3.6--14.1)	88.2	$\bullet$	$\circ$
Ireland	79.4 (67.7--86.5)	83.1 (65.5--92.6)	3.8 (-12.6--15.9)	70.5	$\bullet$	$\circ$
Latvia	69.7 (52.3--82.8)	75.7 (49.8--91.5)	5.8 (-15.7--22.5)	72.5	$\bullet$	$\bullet$
Lithuania	55.7 (40.5--69.3)	68.5 (46--85)	12.6 (-10.3--32.9)	86.1	$\bullet$	$\bullet$
Norway	87 (73.6--92.7)	89.3 (72.6--96.1)	2.6 (-9.8--11.8)	70.9	$\bullet$	$\circ$
Sweden	78.1 (60.5--88.6)	81 (56.2--93.7)	2.9 (-17--16.7)	64.2	$\bullet$	$\circ$
United Kingdom	84.3 (75.1--90.5)	86.1 (71.2--94.2)	1.9 (-11--10.9)	64.3	$\bullet$	$\circ$
Southern Europe	58.8 (51.2--65.6)	70.2 (61.3--77.4)	11.3 (2.4--20.2)	99.2
Albania	17.4 (11.3--25.6)	6.9 (4.3--10.5)	-10.5 (-18.9---3.7)	0.1	$\bullet$	$\bullet$
Bosnia and Herzegovina	20.6 (13--30.8)	32.7 (16.6--53.2)	12 (-5.3--32.6)	90.7	$\bullet$	$\bullet$
Croatia	46.9 (16.5--82.2)	66.6 (28.6--92.4)	17.3 (-7.2--42.2)	91.9	$\bullet$	$\circ$
Greece	45.3 (30.5--59.8)	63.8 (36.6--84.7)	18.6 (-6.6--39.8)	92.9	$\bullet$	$\circ$
Italy	52.9 (34.6--68.6)	67.8 (47.6--82.5)	14.6 (-6.2--34.7)	91.7	$\bullet$	$\bullet$
Malta	78.6 (59.5--91.1)	82.2 (52.6--95.7)	3.3 (-19.3--19.6)	63.9	$\bullet$	$\circ$
Montenegro	38.7 (28.2--50.6)	38.4 (22.3--56.6)	-0.6 (-18.4--18.6)	47.9	$\bullet$	$\bullet$
Portugal	78.2 (55.3--89.1)	83.4 (61--93.7)	5.4 (-9.6--20.9)	78.7	$\bullet$	$\circ$
Serbia	35.4 (24.9--47.7)	41.7 (25--60.2)	6.2 (-13--25.9)	73.5	$\bullet$	$\bullet$
Slovenia	72.6 (51.4--86.6)	82.1 (56.2--94.8)	9 (-11--26.2)	84.3	$\bullet$	$\bullet$
Spain	79.1 (71.4--85.3)	85.2 (72.5--92.9)	6.1 (-6.8--16.1)	84.3	$\bullet$	$\bullet$
TFYR Macedonia	18 (7.3--37.4)	32.1 (15.7--54)	13.7 (-6.3--35)	91.4	$\bullet$	$\bullet$
Western Europe	85.4 (79.9--89.5)	89.7 (83.5--93.6)	4.3 (-1.8--10)	92.4
Austria	75.4 (62--85.7)	82.2 (65.9--91.9)	6.5 (-10.8--22.3)	78.8	$\bullet$	$\circ$
Belgium	83.9 (74.7--90.9)	88.5 (76.1--95.3)	4.4 (-7.7--14.2)	78.8	$\bullet$	$\bullet$
France	89.6 (84.4--93.1)	91.1 (81.1--96.1)	1.5 (-8.4--8.2)	64	$\bullet$	$\bullet$
Germany	83 (71.1--90.8)	91.5 (79.3--96.8)	8.1 (-3.8--19.9)	91.8	$\bullet$	$\circ$
Netherlands	87.8 (77.6--93.6)	87.5 (72.1--95)	-0.3 (-13.1--9)	47.4	$\bullet$	$\circ$
Switzerland	86.8 (76.6--93)	86.5 (74--93.8)	-0.3 (-12.6--10.5)	48.2	$\bullet$	$\circ$
Latin America and the Caribbean	76.6 (73.8--79.1)	82.5 (78.5--85.7)	5.9 (1.4--9.9)	99.4
Caribbean	73.2 (69.7--75.9)	73 (68.2--77.1)	-0.1 (-5.4--4.9)	48.2
Antigua and Barbuda	73.2 (48.6--89.3)	79.1 (50.6--94.1)	5.5 (-14.9--24)	73.4	$\bullet$	$\circ$
Bahamas	79.2 (55.9--92.4)	83.2 (55.1--95.8)	3.7 (-16.4--20.4)	68.2	$\bullet$	$\circ$
Barbados	73.4 (56.4--86.1)	77.2 (60--89.3)	3.7 (-14.8--22.3)	66.1	$\bullet$	$\bullet$
Cuba	86.6 (78.1--92.2)	89 (78.1--94.9)	2.3 (-8.8--11.8)	67.7	$\bullet$	$\bullet$
Dominican Republic	79.2 (75.6--82.5)	84.2 (73.8--91.1)	5 (-5.7--12.8)	83.6	$\bullet$	$\bullet$
Grenada	67.8 (45.4--85.1)	75.5 (46.6--92.2)	7.2 (-14.1--25.3)	76.8	$\bullet$	$\circ$
Guadeloupe	60.6 (33.1--83)	70.5 (36.9--90.8)	8.9 (-12.8--28.8)	80	$\bullet$	$\circ$
Haiti	33.2 (29.8--36.6)	44.2 (36.3--52.5)	11 (2.4--20)	99.3	$\bullet$	$\bullet$
Jamaica	79.9 (72.3--85.9)	80.6 (63.6--90.9)	0.5 (-16.9--13.4)	52.7	$\bullet$	$\bullet$
Martinique	64.7 (37.6--85.5)	73 (40.8--91.6)	7.6 (-13.5--27.2)	77.3	$\bullet$	$\circ$
Puerto Rico	82.6 (72.7--89.3)	84.7 (66.6--94.1)	2.1 (-14.3--13)	62.7	$\bullet$	$\bullet$
St.\ Lucia	70.4 (52--84.7)	75.5 (56.8--88.5)	5 (-14.4--24.6)	70.3	$\bullet$	$\bullet$
St.\ Vincent and the Grenadines	76.6 (52.4--90.9)	81.2 (53--94.9)	4.2 (-15.6--22.4)	69.5	$\bullet$	$\circ$
Trinidad and Tobago	57.7 (47.3--68.1)	63.8 (44.6--79.5)	5.9 (-14.3--23.8)	72.1	$\bullet$	$\bullet$
United States Virgin Islands	80.6 (61.7--90.8)	83.7 (61.4--94.4)	3 (-14.1--17.8)	66	$\bullet$	$\circ$
Central America	75.4 (70--79.9)	81.4 (73.6--86.9)	5.9 (-2.8--13.5)	91.7
Belize	63.3 (51--74.4)	71 (56.9--82.5)	7.5 (-9.1--23.8)	81.1	$\bullet$	$\bullet$
Costa Rica	83.9 (76.6--89.1)	87.3 (77.9--93)	3.4 (-6.7--11.9)	76.9	$\bullet$	$\bullet$
El Salvador	76.3 (66.8--83.8)	82.6 (70.5--90.5)	6.2 (-6.9--18)	83.8	$\bullet$	$\bullet$
Guatemala	49.6 (43.2--56.1)	68.9 (56.9--78.8)	19.3 (6.1--31.1)	99.7	$\bullet$	$\bullet$
Honduras	65.5 (55.8--74.2)	78.8 (66.5--87.7)	13.2 (-1.4--26.2)	96.3	$\bullet$	$\bullet$
Mexico	77.7 (70.9--83.5)	82.6 (72.2--89.6)	4.7 (-6.7--14.4)	80.3	$\bullet$	$\bullet$
Nicaragua	77.7 (74.1--80.9)	92.3 (85.7--96)	14.4 (7.4--19.7)	100	$\bullet$	$\bullet$
Panama	70.9 (55.3--83.1)	76 (61--87.2)	5.1 (-12.7--22.9)	71.8	$\bullet$	$\bullet$
South America	77.6 (73.8--80.6)	84.1 (78.6--87.9)	6.5 (0.6--11.6)	98.3
Argentina	78 (65.4--86)	82.3 (68.3--91.2)	4.2 (-10.2--18)	73.2	$\bullet$	$\circ$
Bolivia, Plurinational State of	37.4 (31--43.9)	55.7 (42--68.6)	18.3 (3.6--32.6)	99.3	$\bullet$	$\bullet$
Brazil	83.4 (76.9--88.3)	88.3 (78.4--94)	4.8 (-5.7--13.1)	83.9	$\bullet$	$\bullet$
Chile	73.7 (58.8--85.4)	84.8 (74.4--91.7)	10.9 (-2.5--25.9)	94.6	$\bullet$	$\circ$
Colombia	75.7 (70.7--79.4)	86.4 (79.6--91.2)	10.7 (3--17.5)	99.5	$\bullet$	$\bullet$
Ecuador	69.7 (60.9--77.3)	82.8 (68.8--91.6)	13.2 (-1.7--24.8)	96.1	$\bullet$	$\bullet$
Guyana	52.7 (43.2--62.8)	60.9 (44.6--75.7)	7.8 (-10.2--25.7)	80.2	$\bullet$	$\bullet$
Paraguay	68.2 (57.7--76.8)	82.3 (71.3--89.9)	13.9 (1.3--25.9)	98.3	$\bullet$	$\bullet$
Peru	57.6 (51.2--63.3)	66.9 (56.4--75.7)	9.4 (-2.5--20)	94	$\bullet$	$\bullet$
Suriname	64.9 (52.5--76.5)	75.4 (55.9--88.9)	10 (-10.5--27.5)	84.6	$\bullet$	$\bullet$
Uruguay	87.8 (78.5--93.5)	90.1 (79.6--95.6)	2.2 (-8--11.5)	69.2	$\bullet$	$\circ$
Venezuela, Bolivarian Republic of	75.8 (66.4--83.6)	82.9 (66.4--92.7)	7 (-8.5--18.3)	83.7	$\bullet$	$\bullet$
Northern America	81.2 (70.6--88.4)	82.3 (71.4--89.4)	1 (-8.8--10.5)	58.8
Canada	88.1 (81.2--92.9)	89.5 (75.7--95.9)	1.4 (-11.4--9.1)	61.5	$\bullet$	$\circ$
United States of America	80.3 (68.5--88.5)	81.5 (69.4--89.3)	1.1 (-9.7--11.6)	58.2	$\bullet$	$\bullet$
Oceania	74.3 (67.1--80)	73.6 (64.5--81)	-0.7 (-9.8--8)	43.6
Australia and New Zealand	82.8 (74--88.9)	82.3 (71.3--89.9)	-0.3 (-10.9--9.2)	47.5
Australia	82.4 (72.3--89.4)	82.1 (69.1--90.4)	-0.4 (-12.7--10.7)	47.3	$\bullet$	$\circ$
New Zealand	84.8 (70.4--92.5)	85.6 (61.5--95.5)	0.7 (-18--12.2)	54.5	$\bullet$	$\circ$
Melanesia	41.5 (32--51.7)	50.4 (33.2--68)	8.6 (-9.7--27.2)	81.5
Fiji	59.5 (32.2--82.2)	65.6 (31.6--88.8)	5.3 (-17.4--26.3)	68.9	$\bullet$	$\circ$
Papua New Guinea	38.1 (27.7--50)	48.6 (28--69.1)	10 (-12.4--32.3)	80.9	$\bullet$	$\bullet$
Solomon Islands	45.3 (29.9--61.9)	46.4 (33.1--60.4)	1.1 (-19.7--21.2)	54.3	$\bullet$	$\bullet$
Vanuatu	46.3 (33.2--60.4)	60.1 (42.2--76.1)	13.5 (-6.7--32.6)	90.9	$\bullet$	$\bullet$
Micronesia	58.8 (46--67.8)	60.4 (46.9--71.6)	1.8 (-10.8--13.9)	61.5
Guam	67.9 (44.7--81.2)	72.5 (46.1--88.6)	5 (-16.7--23.3)	68.1	$\bullet$	$\circ$
Kiribati	44.4 (29.5--59.6)	41.3 (23.5--60.8)	-3.3 (-24.1--18.6)	38.3	$\bullet$	$\bullet$
Polynesia	38.9 (30.9--48.1)	44.3 (34.5--54.8)	5.3 (-8.1--19)	77.9
Samoa	34.3 (25.1--44.9)	38.8 (26--53.3)	4.5 (-12.9--22.4)	68.8	$\bullet$	$\bullet$
Tonga	42.5 (24.2--63.3)	50.3 (33.2--67.4)	7.6 (-17.1--31.5)	72.9	$\bullet$	$\bullet$
