# Supplementary material for: Estimating progress towards meeting women’s contraceptive needs in 185 countries: A Bayesian hierarchical modelling study
Source: PLoS Med. 2020 Feb 18;17(2):e1003026. doi: 10.1371/journal.pmed.1003026 (PMC7028249; doi:10.1371/journal.pmed.1003026)
Supplement: S6 Results — (CSV) [file pmed.1003026.s011.csv]

Name	Modern 2000	Modern 2019	Change (Modern) 2000--2019	PPPC (Modern) 2000--2019
World	42 (40.5--44.6)	44.3 (42.1--47)	2.2 (-0.1--4.6)	97.2
More developed regions\tnote{a,b}	46.3 (43.2--49.4)	51.3 (46.9--55.8)	5 (0.8--9.4)	99
Less developed regions\tnote{a,c}	40.9 (39.4--44.1)	43.1 (40.7--46.1)	2 (-0.6--4.7)	93.6
Least developed countries\tnote{a,d}	15.9 (15.2--16.6)	27.1 (25.1--29)	11.2 (9.1--13.2)	100
Less dev.\ regions excl.\ China\tnote{a,c}	30.9 (29.9--31.9)	36.4 (34.2--38.7)	5.5 (3.1--8)	100
Less dev.\ excl.\ least dev.\ \tnote{a,e}	44.5 (42.7--48)	46.2 (43.3--49.7)	1.6 (-1.4--4.6)	84.7
High-income countries	48.7 (45.3--52.3)	51.6 (47.2--56.1)	2.9 (-1.3--7.2)	91.1
Upper-middle-income countries	54.5 (51.7--60.4)	57.1 (52.9--63.1)	2.4 (-1.7--6.8)	87.6
Lower-middle-income countries	30 (28.6--31.5)	35.5 (32.2--38.9)	5.4 (1.8--9.1)	99.8
Low-income countries	12.4 (11.7--13.3)	23.9 (22.4--25.5)	11.5 (9.9--13.1)	100
Africa	16.8 (16.3--17.4)	26.1 (24.8--27.4)	9.3 (7.9--10.7)	100
Eastern Africa	13.5 (12.8--14.1)	30.2 (28.3--32.2)	16.7 (14.7--18.9)	100
Burundi	5.5 (4.3--7.2)	17 (12.8--22)	11.4 (7--16.6)	100
Comoros	11.7 (9.1--14.9)	14.4 (8.3--23.2)	2.7 (-4.4--11.7)	75.8
Djibouti	3.2 (2--8.1)	11 (6.2--21.8)	8 (2.7--15.9)	99.9
Eritrea	4.5 (3.6--5.6)	8.1 (4--15.8)	3.7 (-0.7--11.3)	94.1
Ethiopia	5 (4.4--5.7)	26 (22.3--30.1)	21 (17.3--25.1)	100
Kenya	23.5 (20.5--26.7)	43.8 (38.7--49.2)	20.4 (14.3--26.5)	100
Madagascar	10.5 (8.6--12.8)	34.1 (27--41.7)	23.7 (16.1--31.5)	100
Malawi	20.4 (18.7--21.8)	46.9 (39.1--54.7)	26.6 (18.5--34.4)	100
Mauritius	30.4 (23.9--36.3)	26.4 (17.5--35.7)	-3.8 (-14.1--6.8)	24.1
Mozambique	12.4 (10.1--15.2)	23.1 (15.8--32.5)	10.8 (2.9--20.4)	99.8
R{\'e}union	46.4 (35.1--60.8)	47.5 (26.9--73.4)	0.9 (-16.9--21.8)	53.7
Rwanda	3.9 (3.4--4.6)	29.3 (22.9--36.1)	25.4 (19--32.2)	100
Somalia	0.6 (0.1--3.5)	5.6 (1.3--18.3)	5.2 (0.8--16.3)	99.9
South Sudan	2.6 (1.4--5.8)	4.4 (2.3--10.3)	1.9 (-1.2--6.5)	88.5
Uganda	14.9 (13.2--16.7)	29.6 (25.7--33.9)	14.7 (10.3--19.2)	100
United Rep.\ of Tanzania	16.5 (14.1--19.2)	29.9 (22.3--38.5)	13.5 (5.3--22.3)	100
Zambia	16.3 (13.9--18.9)	35.6 (26.5--45.4)	19.3 (9.8--29.5)	100
Zimbabwe	37.2 (34.3--40.3)	49.7 (41.9--57.2)	12.4 (4--20.4)	99.8
Middle Africa	6.7 (5.7--8)	14.5 (11.3--18.7)	7.8 (4.4--12)	100
Angola	5.5 (4--7.8)	14.3 (10.2--19.9)	8.7 (4--14.5)	100
Cameroon	10.3 (8--13.2)	24.9 (15.9--35.9)	14.6 (5.1--25.7)	99.9
Central African Republic	7.9 (5.8--10.6)	16.2 (8--29.4)	8.5 (-0.3--21.5)	97
Chad	2.2 (1.7--3)	5.9 (3.8--9.2)	3.7 (1.4--7)	100
Congo	10.1 (4.9--18.4)	26.3 (16.5--37.9)	16 (3--29.3)	99.2
Democratic Rep.\ of the Congo	5.9 (4.1--8.4)	11.2 (6.1--18.6)	5.2 (-0.4--13)	96.3
Equatorial Guinea	6.5 (3.9--11.2)	14.4 (8--24.7)	7.8 (-0.1--18.4)	97.3
Gabon	15.2 (13.4--17.1)	28.3 (17.6--41.5)	13.3 (2.3--26.5)	99.3
Sao Tome and Principe	19.7 (14.8--26)	35 (24.2--47.1)	15.2 (2.7--28.7)	99.1
Northern Africa	26.8 (25.6--28.5)	30.6 (26.7--34.9)	3.9 (-0.3--7.9)	96.6
Algeria	25.2 (21.1--30.6)	27 (19.5--37.2)	2.1 (-6.3--10.8)	68.1
Egypt	35.4 (33.9--36.8)	41.7 (33.1--49.6)	6.4 (-2.3--14.4)	92.6
Libya	11.2 (8.1--16.9)	8.6 (5.3--18.5)	-2.4 (-7.4--4.4)	20.6
Morocco	29.4 (25.5--34.5)	31.8 (27.7--39.2)	2.6 (-3.1--9)	81.8
Sudan	4.4 (3--7.6)	9 (5.1--17.1)	4.8 (0.3--11.6)	98.3
Tunisia	28.6 (25.2--33.5)	29.5 (21.3--39.4)	1.1 (-7.7--9.7)	59.8
Southern Africa	47.8 (43.4--52.1)	49.4 (42--56.7)	1.6 (-6.8--10)	64.7
Botswana	38.3 (27.6--52.2)	49.1 (30.1--70.8)	10.3 (-4.9--27.8)	90.5
Eswatini	25.6 (20.1--33)	52.3 (40.1--64.7)	26.4 (12.2--40.4)	100
Lesotho	25.2 (21.7--29.1)	50.7 (40.4--61.2)	25.3 (14.3--36.7)	100
Namibia	37.3 (34.1--40.6)	51.7 (38.8--64.8)	14.5 (1.1--27.8)	98.4
South Africa	49.9 (44.9--54.7)	49.1 (40.9--57.5)	-0.7 (-10.3--8.9)	44.3
Western Africa	8.2 (7.5--9)	18.4 (16.6--20.3)	10.2 (8.2--12.2)	100
Benin	6 (4.9--7.4)	13.8 (10.4--18.3)	7.9 (4--12.5)	100
Burkina Faso	7.1 (5.8--8.5)	25.7 (21--31)	18.6 (13.7--24.1)	100
Cabo Verde	34 (28.7--40.1)	46.4 (29.1--65.5)	12.3 (-5.6--31.9)	90.7
C{\^o}te d'Ivoire	10.2 (7.9--12.8)	21.4 (17.2--26.3)	11.2 (6.3--16.5)	100
Gambia	9.6 (7.7--12.2)	8 (4.8--13.4)	-1.6 (-5.7--4)	26.3
Ghana	11.9 (10.1--14)	22.6 (18.3--27.8)	10.7 (5.9--16.2)	100
Guinea	5.1 (4.2--6.3)	9.6 (6.5--14.1)	4.5 (1.2--9)	99.7
Guinea-Bissau	7 (5.3--9.8)	25.9 (16.9--37.4)	18.9 (9.3--30.5)	100
Liberia	10.5 (7.4--15)	27.6 (20.1--36.8)	17 (8.3--26.7)	100
Mali	6.5 (5.4--7.7)	14 (9--21.6)	7.5 (2.3--15.1)	99.9
Mauritania	3.4 (2.6--6.7)	8.8 (5.2--16.6)	5.5 (1.7--11.7)	99.9
Niger	6.2 (4.9--7.8)	13.9 (10.3--18.3)	7.6 (3.7--12.3)	100
Nigeria	8.1 (6.9--9.5)	17.6 (14.5--21)	9.5 (6.1--13.2)	100
Senegal	7.2 (6--8.7)	19.6 (15.5--24.5)	12.4 (8--17.4)	100
Sierra Leone	6.3 (4.9--8.4)	24.9 (18.6--33)	18.6 (11.7--26.8)	100
Togo	10.7 (8.4--13.5)	19.7 (12.9--29)	9 (1.5--18.4)	99.2
Asia	45.1 (43--49.3)	46 (42.7--50.2)	0.8 (-2.7--4.3)	66.6
Central Asia	37 (35.1--38.9)	38.9 (31.7--45)	1.9 (-5.5--8.3)	70.1
Kazakhstan	39.4 (35.9--42.9)	40 (33.9--46.3)	0.6 (-6.4--7.7)	57.1
Kyrgyzstan	32.8 (27.9--38)	27.7 (18.7--37.7)	-5.1 (-15.5--6)	18.1
Tajikistan	20.3 (15.4--26)	20.1 (15.9--24.8)	-0.2 (-7.4--6.7)	47.1
Turkmenistan	34.9 (32.6--36.9)	33.4 (24.3--42.8)	-1.2 (-10.6--8.1)	39.5
Uzbekistan	40.5 (37.2--43.7)	46 (31.6--58.2)	5.6 (-9.1--18)	78.1
Eastern Asia	63.6 (59--73.4)	65.2 (58.3--75.6)	1.3 (-5.1--8.4)	65.5
China	66.9 (62.1--77.5)	67.9 (60.4--79.3)	0.6 (-6.5--8.5)	57
China, Hong Kong SAR	48.5 (35.7--66.8)	46.5 (30.9--70.3)	-2.3 (-14--13.8)	37.7
Democratic People's Rep.\ of Korea	43.3 (36.1--57.2)	56 (44.7--72.1)	12.1 (1.7--23.7)	98.8
Japan	36 (27.6--50.9)	39.2 (26.5--55.4)	2.6 (-11.1--17.4)	64.6
Mongolia	36.5 (32.5--40.6)	39.8 (29.2--50.8)	3.3 (-8--14.9)	71.3
Republic of Korea	45.5 (35.5--63.7)	49.2 (35--70.1)	3 (-8.1--16.6)	70.3
South-eastern Asia	33.6 (32.1--35.1)	39 (36.1--41.9)	5.5 (2.2--8.7)	99.9
Cambodia	11.8 (10.8--13)	30 (22.3--37.9)	18.2 (10.5--26.1)	100
Indonesia	39 (35.9--42)	43.3 (37.1--49)	4.3 (-2.5--10.9)	89.4
Lao People's Dem.\ Republic	18.3 (15.5--22.1)	34.1 (26.9--42.1)	15.8 (7.7--23.7)	100
Malaysia	20.1 (13.6--28.5)	23.3 (16.4--33.1)	3.4 (-6.3--13.3)	75.2
Myanmar	17.7 (14.9--21.1)	31.5 (26.1--36.7)	13.7 (7.5--19.7)	100
Philippines	19.9 (17.7--22.2)	25.8 (21.3--30.3)	5.9 (0.9--10.9)	99
Singapore	34 (26.4--43.3)	34.7 (22.2--54)	1.1 (-11--16.7)	56.7
Thailand	45.3 (41.8--48.5)	46.6 (40.6--52)	1.4 (-5.5--7.9)	65.9
Democratic Rep.\ of Timor-Leste	9.9 (7.8--12.3)	12.9 (9.5--16.9)	3 (-1--7.5)	92.3
Viet Nam	38.7 (35.5--41.8)	48.4 (40.3--55.4)	9.6 (1.1--17.2)	98.6
Southern Asia	32.2 (30.1--34.5)	36.7 (31.6--42.1)	4.5 (-1.1--10.1)	94.2
Afghanistan	5.3 (3.4--8.8)	16.7 (11.9--24.1)	11.6 (5.9--18.1)	100
Bangladesh	36.3 (33.7--38.9)	46.5 (37.2--55)	10.2 (0.5--19)	98.1
Bhutan	20.9 (15.8--27.1)	42.1 (30.1--53)	21.1 (8.1--32.8)	99.9
India	34.1 (31.2--37.1)	38.1 (31--45.4)	4 (-3.7--11.8)	84.7
Iran, Islamic Republic of	37.6 (33.1--42.6)	43.1 (31.7--54.1)	5.6 (-6.3--16.1)	82.8
Maldives	20.8 (17.3--24.6)	25.9 (15.4--37.5)	5.1 (-6.1--17.2)	80.3
Nepal	26.8 (23.8--30)	35.7 (29.4--42)	8.9 (1.8--15.9)	99.4
Pakistan	13.4 (11.3--16.8)	17.8 (14.6--23.6)	4.6 (0.4--9.4)	98.4
Sri Lanka	33 (28.1--37.7)	37.4 (29.5--44.9)	4.5 (-4.4--12.8)	85.1
Western Asia	20.3 (18.2--22.4)	24.6 (21.2--28.2)	4.4 (0.6--8.1)	98.8
Armenia	15.6 (13.3--18)	20.1 (14.2--26.6)	4.5 (-1.7--11.4)	92.2
Azerbaijan	10.2 (7.4--13.6)	13.4 (7.1--22.7)	3.3 (-3.8--12.6)	80.2
Bahrain	20.7 (12.9--30.6)	22.2 (11.3--36.2)	1.6 (-9--13.5)	61
Georgia	12.8 (9.1--17.2)	23.1 (13.6--33.8)	10.3 (0.4--21.2)	98
Iraq	17.2 (13.2--22.9)	24 (18--32.1)	7 (-0.6--15)	96.3
Israel	30.3 (19.2--43.2)	30.1 (16.8--50.6)	0.2 (-12--15.4)	51.1
Jordan	24.4 (20.9--27.7)	22.1 (18.3--25.9)	-2.2 (-7.2--2.8)	18.7
Kuwait	25.5 (19--32.5)	30 (16.7--44.9)	4.7 (-7.9--17.9)	76.1
Lebanon	20.3 (16.6--26.1)	21.4 (14.1--33)	1.3 (-6.9--10.6)	61.7
Oman	13.6 (9.8--19.3)	13.5 (8.2--22.8)	0.2 (-6.9--8.6)	52.3
Qatar	21.4 (15.3--29.4)	25.1 (15.1--37.3)	3.7 (-7.3--15.8)	73.8
Saudi Arabia	13.2 (8.6--20.4)	15.6 (9.7--25)	2.5 (-3.9--9.7)	77.1
State of Palestine	23.3 (18.4--29.1)	28.3 (20.1--38.5)	5.3 (-4.4--15.3)	85.5
Syrian Arab Republic	20.5 (16.4--26.2)	23.7 (15.2--35.5)	3.3 (-6.2--13.9)	75.1
Turkey	26.1 (21.4--30.7)	30.9 (21.9--39.5)	4.8 (-5.1--14.2)	83.6
United Arab Emirates	18.1 (10.3--29.2)	26.8 (11.5--44.7)	8.3 (-4.9--23.3)	88.5
Yemen	8.3 (6.2--12.1)	18.8 (12.4--28.3)	10.7 (3.7--19)	99.9
Europe	43.2 (40.5--45.9)	50.3 (45.7--55)	7.1 (2.5--11.9)	99.9
Eastern Europe	34.2 (30.4--38.1)	42.9 (35.5--51.1)	8.7 (0.7--17.5)	98.4
Belarus	38.5 (30.2--47.5)	52.2 (43.1--60.4)	13.4 (1.6--25.3)	98.5
Bulgaria	35.5 (26.7--45.5)	47.5 (29.8--66.9)	12 (-5--29.5)	91.3
Czechia	42.9 (35.1--50.7)	49.8 (35.5--65.4)	6.9 (-8.6--22.8)	80.8
Hungary	42.7 (33.4--52.6)	41.3 (26.4--58.4)	-1.4 (-16.9--15.4)	43.4
Poland	28.7 (19.6--39.5)	38.6 (26.7--50.8)	9.5 (-4.2--23.4)	91.2
Republic of Moldova	33.1 (27--39)	41.5 (28.2--55.2)	8.5 (-6--23.4)	87.2
Romania	26.4 (17.8--41)	44 (26.5--65.9)	17 (1.5--33.9)	98.5
Russian Federation	34.3 (27.9--40.8)	41.9 (28.9--56.8)	7.7 (-6.6--23.2)	85.3
Slovakia	39.2 (26--57.4)	45.6 (25.1--71.4)	5.8 (-10.9--25.2)	74.4
Ukraine	35.7 (28.2--42.9)	44.6 (31.4--58.2)	9 (-6.4--24.5)	88
Northern Europe	61.5 (55.2--66.8)	63.3 (50.6--73.6)	1.8 (-9.5--11.5)	62.9
Denmark	58.8 (41.9--77)	58.5 (32.8--83.3)	-0.4 (-20--17.9)	48.3
Estonia	45.4 (30.6--64.2)	49.8 (27.1--75.6)	4.3 (-12.5--21.4)	69.2
Finland	67.8 (54.8--74.6)	73.2 (58.9--82.1)	5.7 (-5--15.9)	85.5
Ireland	58.5 (45.4--68.4)	62.3 (43.2--77.6)	3.9 (-14.2--20.5)	67.1
Latvia	47.9 (31.3--68.5)	51.5 (26.4--78.9)	3.2 (-16.2--22.5)	62.5
Lithuania	29.6 (22.2--38.3)	34.9 (20.9--51.8)	5.2 (-9.9--22.1)	74.7
Norway	61.3 (46.4--77.8)	61.4 (40.8--83.7)	0.1 (-13.6--14.2)	50.8
Sweden	52.9 (36.7--71.5)	54.7 (29.6--80.4)	1.8 (-17.1--19.7)	57.8
United Kingdom	65.7 (57--72.3)	66.3 (47.5--81)	0.7 (-16.5--15)	53.3
Southern Europe	35.9 (30.7--42.1)	45.6 (37.7--53.5)	9.5 (1.4--17.7)	98.9
Albania	9.7 (6.6--13.7)	3.5 (2.3--5.2)	-6.1 (-10.3---2.7)	0
Bosnia and Herzegovina	11 (7.7--15.8)	18.4 (9.7--31.3)	7.4 (-2.4--20.3)	92.1
Croatia	27.1 (11.2--50)	39 (16.8--65.2)	10.8 (-7--30.2)	88.2
Greece	25 (17--39.3)	37.9 (19.9--60.9)	12.5 (-3.7--30.4)	93.3
Italy	32.3 (21.4--46)	46.2 (30.7--61.8)	13.3 (-3.1--29.7)	94.1
Malta	37.1 (24.7--54.1)	45.9 (22.8--70.3)	8.1 (-11--27.6)	79.6
Montenegro	19.9 (15.3--25.9)	21.4 (12.7--33.4)	1.6 (-9--14.1)	60.4
Portugal	47.3 (33.3--59.1)	53 (37.9--66.4)	5.6 (-8.9--20.6)	77.3
Serbia	24.7 (18.2--32.6)	31.9 (20.8--45)	7.1 (-6.3--21.8)	85
Slovenia	38.3 (26.4--55.3)	43.9 (24.8--68.3)	5.1 (-11.5--24.2)	71.7
Spain	48.8 (42.2--56.4)	54.5 (41.9--69.1)	5.8 (-6.8--19.1)	81.8
TFYR Macedonia	11.9 (6.1--22.4)	21 (11.3--35.4)	8.8 (-3.6--23.2)	91.6
Western Europe	56.1 (51--61.4)	59.2 (50.7--67.4)	3.1 (-5.7--11.9)	75.6
Austria	52.4 (40.7--63.5)	58.5 (42.8--72.1)	5.9 (-11--22.5)	75.2
Belgium	52 (43.6--61.4)	57.6 (43.7--70.8)	5.3 (-9.9--20.3)	75.9
France	59.4 (52.5--66.8)	61.1 (45.9--75.3)	1.6 (-14.4--16.7)	58.1
Germany	52.9 (43.5--62.2)	57 (42.3--72.4)	4.1 (-11.8--20.1)	69.3
Netherlands	59.9 (51.5--66.5)	59.7 (45.2--72.6)	-0.1 (-14.5--13.4)	49.2
Switzerland	66.6 (54.1--76.4)	68.1 (52.5--80.1)	1.6 (-13.9--16.5)	58.1
Latin America and the Caribbean	44.7 (42.5--47.1)	54.4 (49.7--59.2)	9.6 (4.6--14.7)	100
Caribbean	41.3 (38.1--44.7)	47 (42.5--51.5)	5.7 (0.4--10.9)	98.3
Antigua and Barbuda	31.5 (18.1--52.3)	41.2 (20.3--67.7)	8.7 (-7.8--29)	84.2
Bahamas	35.3 (21.7--54.9)	42.1 (21.2--68.4)	6 (-10.8--26.1)	75.2
Barbados	41 (30.5--52.1)	46.8 (33.4--60.9)	5.8 (-10--21.6)	76.5
Cuba	60.3 (51.1--69.6)	68.5 (56.5--78.4)	7.9 (-6.2--21.4)	86.7
Dominican Republic	45.6 (42.9--48.3)	54.3 (43.9--64.2)	8.7 (-1.8--19)	94.5
Grenada	25.8 (13.7--49)	38.5 (18--66.1)	11.4 (-5.4--31.5)	90.8
Guadeloupe	26.4 (13--48.6)	37.1 (15.7--64.7)	9.3 (-6.7--29.9)	86.5
Haiti	14.6 (13.3--16.1)	25.4 (20.6--30.9)	10.8 (5.7--16.5)	100
Jamaica	36.4 (31.7--41.6)	37.8 (24--55.1)	1.3 (-13--18.8)	56.5
Martinique	26.8 (13.6--49.2)	37.2 (16.2--64.9)	9.2 (-7--29.4)	85.5
Puerto Rico	44.1 (35.8--59.2)	50.7 (33.4--71.2)	5.7 (-8.1--21)	79
St.\ Lucia	36.1 (25.7--48.3)	44.8 (30.7--59.6)	8.4 (-8.2--25.3)	84.3
St.\ Vincent and the Grenadines	38.8 (23.7--57)	46.4 (24.6--70.2)	6.9 (-10.2--26.3)	78.3
Trinidad and Tobago	23.4 (19.1--28.4)	34.5 (21.5--49.7)	11.2 (-2.5--26.5)	94.3
United States Virgin Islands	33.3 (22--53.8)	40.9 (22.4--67.6)	6.8 (-7.2--25.7)	81
Central America	40.7 (37.2--44.6)	49 (42.3--55.5)	8.2 (0.8--15.4)	98.4
Belize	33.1 (26--41)	40.2 (30.2--51.9)	7 (-5.2--20.1)	86.8
Costa Rica	47.8 (40.2--58.4)	54.7 (43.4--67.4)	6.5 (-7--20.4)	83.1
El Salvador	38.7 (32.9--44.5)	47 (37.2--57.4)	8.4 (-2.6--19.6)	93.3
Guatemala	21.3 (18.3--24.6)	34.9 (27.4--42.7)	13.6 (5.5--21.9)	100
Honduras	33.3 (27.9--38.7)	45.9 (35.7--56.4)	12.6 (1.1--24.5)	98.4
Mexico	43 (38.4--48.2)	51 (42.1--59.7)	7.9 (-2--17.7)	93.8
Nicaragua	41.3 (39--43.5)	49.3 (41.2--56.7)	8.1 (-0.3--15.8)	97
Panama	38.5 (28.4--49.7)	46.4 (34.4--59.1)	7.7 (-7.8--23.1)	84.1
South America	46.6 (43.5--49.8)	57.5 (50.8--64.2)	10.8 (3.9--17.8)	99.9
Argentina	45.1 (36.1--55.9)	54.7 (41.2--68.1)	9.2 (-5.7--24.3)	88.9
Bolivia, Plurinational State of	17.9 (15.1--20.8)	31.1 (23.5--39.7)	13.3 (5.1--22.1)	100
Brazil	53.1 (47.4--58.6)	63.1 (50.8--75.1)	9.9 (-2.8--22.7)	93.6
Chile	38 (27.9--51.5)	56.2 (43.7--69)	17.6 (2.4--32.4)	98.9
Colombia	45.4 (42.8--47.6)	59.9 (52.2--67.5)	14.6 (6.6--22.5)	100
Ecuador	35.7 (31.2--40.3)	52.3 (39.9--64.9)	16.6 (3.5--29.8)	99.3
Guyana	24.9 (20.1--31)	31.4 (21.6--42.7)	6.4 (-4.8--18.6)	85.9
Paraguay	36.1 (30.2--42.2)	54 (44.7--62.8)	17.8 (7.3--27.9)	99.9
Peru	31 (28.3--33.4)	40.2 (33.9--46.2)	9.3 (2.5--15.7)	99.6
Suriname	29.3 (24--35.1)	43 (28.5--58.9)	13.7 (-1.8--30.2)	95.7
Uruguay	48 (40--60.2)	54.4 (41.8--70.6)	5.8 (-5.4--19.5)	83.8
Venezuela, Bolivarian Republic of	41.1 (35.1--48.4)	51.8 (37.4--68)	10.4 (-3.5--25.6)	92.9
Northern America	56.5 (48--64.6)	56.9 (46.5--67)	0.4 (-9.8--10.5)	53.2
Canada	68.2 (59.2--75.4)	68.5 (47.4--84.6)	0.3 (-19--15.4)	51.6
United States of America	55.2 (45.9--64.2)	55.7 (44.3--66.8)	0.5 (-10.7--11.6)	53.5
Oceania	46.1 (39.1--52.7)	46.5 (37.9--54.8)	0.4 (-8.8--9.7)	53
Australia and New Zealand	55.2 (46--63.8)	55.8 (44.4--66.4)	0.6 (-11.4--12.5)	53.7
Australia	54.9 (44.7--64.6)	55.6 (42.9--67)	0.5 (-12.9--14.1)	53.1
New Zealand	56.4 (41.6--72.1)	57.5 (32.9--80.6)	1.2 (-19.6--19.7)	54.4
Melanesia	17.1 (13.3--21.6)	22.7 (13.3--35.5)	5.7 (-4.3--18.3)	84.9
Fiji	26 (12.1--44.6)	31.3 (11.6--57.3)	4.9 (-10.4--23.4)	73
Papua New Guinea	15.4 (11.4--20.5)	21.6 (10.6--36.8)	6.3 (-5.7--21.6)	83.1
Solomon Islands	17.3 (10.8--26.3)	19.4 (13.1--27.5)	2.1 (-9--12.6)	64.8
Vanuatu	20.6 (14.7--27.9)	31.8 (20.7--44.4)	11.1 (-1.8--24.4)	95.4
Micronesia	28.6 (21.6--39)	30 (20.6--43.8)	1.4 (-7.2--11.2)	62.2
Guam	33.6 (20.9--52.7)	36.2 (18.5--63.9)	2.4 (-11.9--20.8)	62.2
Kiribati	21.6 (15.2--29)	18.1 (9.3--32.1)	-3.3 (-14.6--11.2)	31.6
Polynesia	16.4 (12.9--20.6)	18.1 (13.6--23.5)	1.8 (-4.5--8.3)	70.8
Samoa	14.9 (10.7--20.1)	15.7 (10--23.2)	0.9 (-7.1--9.4)	58.2
Tonga	13.8 (7.3--23.5)	17.1 (10.3--25.9)	3.2 (-8--13.9)	72.1
