# Supplementary material for: Estimating progress towards meeting women’s contraceptive needs in 185 countries: A Bayesian hierarchical modelling study
Source: PLoS Med. 2020 Feb 18;17(2):e1003026. doi: 10.1371/journal.pmed.1003026 (PMC7028249; doi:10.1371/journal.pmed.1003026)
Supplement: S7 Results — (CSV) [file pmed.1003026.s012.csv]

Name	Met Demand with Modern Methods 2000	Met Demand with Modern Methods 2019	Change (Met Demand with Modern Methods) 2000--2019	PPPC (Met Demand with Modern Methods) 2000--2019
World	73.5 (71.3--75.3)	75.7 (73.2--78)	2.2 (-0.3--4.7)	95.8
More developed regions\tnote{a,b}	72.9 (68.9--76)	79.4 (74.6--82.9)	6.5 (2.4--10.3)	99.9
Less developed regions\tnote{a,c}	73.8 (71.2--75.7)	75.1 (72.3--77.6)	1.3 (-1.6--4.2)	81
Least developed countries\tnote{a,d}	39.1 (37.5--40.8)	57.6 (54.4--60.6)	18.5 (14.9--21.8)	100
Less dev.\ regions excl.\ China\tnote{a,c}	63.1 (61.2--64.6)	68.8 (65.6--71.7)	5.8 (2.3--9.1)	100
Less dev.\ excl.\ least dev.\ \tnote{a,e}	77.2 (74.3--79.2)	77.8 (74.5--80.5)	0.5 (-2.6--3.8)	63
High-income countries	76 (71.7--79.3)	79.9 (75--83.5)	3.9 (0--6.4)	97.5
Upper-middle-income countries	84.1 (79.9--86.4)	85.7 (81.8--88.4)	1.5 (-1.6--3.6)	84
Lower-middle-income countries	62.2 (59.4--64.5)	67.9 (62.8--72.4)	5.7 (0.3--9)	98.1
Low-income countries	32.1 (30.5--34)	52.6 (50.1--55.2)	20.5 (17.6--22.4)	100
Africa	43.1 (41.8--44.4)	57.8 (55.6--60)	14.7 (12.2--17.1)	100
Eastern Africa	34.8 (33.2--36.4)	62.6 (59.7--65.4)	27.8 (24.5--31)	100
Burundi	19.6 (14.9--25.3)	43.2 (34.5--52.4)	23.5 (13.1--34)	100
Comoros	29.4 (23.4--35.9)	37.6 (24.5--52.4)	8.2 (-6.5--23.9)	86
Djibouti	18.3 (10.9--36.1)	46.4 (29.1--66.3)	26.7 (9.4--45.3)	99.9
Eritrea	18.5 (14.6--23.1)	30.1 (16.5--48.3)	11.7 (-3.9--30.8)	92.1
Ethiopia	15.7 (13.7--18.2)	62.5 (55.5--69.4)	46.7 (39.5--54)	100
Kenya	48.1 (42.8--53.3)	78.7 (72.2--83.9)	30.4 (22.3--38.1)	100
Madagascar	26.1 (21.4--31.3)	61.5 (50.9--71.3)	35.4 (23.7--46.2)	100
Malawi	42.5 (39.3--45.3)	75.8 (67.3--82.7)	33.3 (24.4--41.1)	100
Mauritius	62.4 (47.9--73.6)	55.2 (37.3--71.1)	-6.7 (-26--11.9)	24
Mozambique	36.6 (30.6--43.2)	52.4 (40.7--64.3)	15.7 (1.5--30)	98.4
R{\'e}union	79.4 (67.3--88.1)	82.1 (63.5--94.5)	1.9 (-12.5--15.3)	61.1
Rwanda	13.3 (11.4--15.6)	66.8 (56.1--75.9)	53.3 (42.5--62.7)	100
Somalia	2.1 (0.5--11.7)	17.7 (4.6--44.8)	15.5 (2.7--40.4)	99.8
South Sudan	11 (5.6--23.2)	17.8 (9.5--35.4)	7.1 (-4.6--21.1)	88.2
Uganda	33.9 (30.4--37.4)	55.4 (49.5--61.3)	21.5 (14.5--28.3)	100
United Rep.\ of Tanzania	40.6 (35.2--45.9)	57.9 (47.2--67.8)	17.4 (5.4--28.7)	99.7
Zambia	37.8 (32.6--43.1)	66.7 (55.2--76.5)	28.7 (16.4--39.9)	100
Zimbabwe	72.6 (68.3--76.4)	85 (77.5--90.3)	12.4 (4.2--19.3)	99.7
Middle Africa	17.2 (14.4--20.5)	33.3 (27.4--39.9)	16.1 (9.5--23.3)	100
Angola	16.3 (11.4--22.9)	34.2 (26.3--43.2)	17.8 (7.5--28.1)	100
Cameroon	25.2 (19.5--31.6)	49.3 (34.6--63)	24.2 (8.3--38.9)	99.9
Central African Republic	21.4 (15.8--28)	39.1 (22.7--57.4)	17.5 (0.5--36.5)	97.9
Chad	11.2 (8.3--14.9)	23.6 (15.9--33.5)	12.5 (3.6--22.7)	99.8
Congo	19.5 (9.5--34.4)	46.8 (31.2--61.9)	27 (4.7--46.9)	99
Democratic Rep.\ of the Congo	14.2 (9.9--19.9)	25.6 (15.1--38)	11.3 (-0.4--24.4)	97.1
Equatorial Guinea	19.5 (12--29.8)	35.8 (22.9--50.3)	15.8 (-0.1--32.6)	97.4
Gabon	27.4 (23.5--31.3)	50.4 (34.8--65.5)	23.1 (7.3--38.9)	99.8
Sao Tome and Principe	40.9 (32.2--50.4)	58.2 (44.3--71.8)	17 (0.5--33.3)	97.8
Northern Africa	67 (63.5--70)	71.7 (65.2--77.2)	4.8 (-2--10.6)	92.2
Algeria	70.2 (60.2--78.4)	74.8 (59.3--85.8)	4.5 (-10.7--17.8)	72.7
Egypt	75.8 (72.8--78)	80.1 (69.2--87.8)	4.2 (-6.5--12.5)	79.6
Libya	35.9 (26--48)	33.3 (21.6--51.5)	-1.8 (-17.3--14.6)	41.6
Morocco	68.8 (60.9--75.4)	74.1 (64.5--81.7)	5.4 (-5.4--15.4)	84.8
Sudan	18.3 (11.9--29.7)	32.6 (20.2--50)	14.3 (0.4--30.1)	97.9
Tunisia	70.7 (62.1--77.8)	74.2 (58.2--85.5)	3.7 (-12.2--16.1)	69.5
Southern Africa	78.9 (74.4--82.6)	81.3 (74.3--87.2)	2.4 (-5.6--9.7)	73.3
Botswana	72.1 (59.9--82)	81.3 (64--92.3)	8.7 (-4.4--20.4)	91
Eswatini	55.6 (47.9--63.5)	82 (70.8--90.2)	26.1 (12.8--37.7)	100
Lesotho	51.4 (45.3--57.6)	80.6 (70.9--88.2)	29 (17.9--39)	100
Namibia	69.2 (65.4--72.6)	83 (71.3--91.5)	13.6 (1.8--23.1)	98.7
South Africa	80.7 (75.7--84.7)	81.3 (73.3--88)	0.7 (-8.5--8.9)	56.1
Western Africa	25.4 (23.4--27.5)	45.7 (41.9--49.5)	20.3 (15.9--24.7)	100
Benin	15.2 (12.2--18.7)	33.1 (26--40.4)	17.9 (10--25.9)	100
Burkina Faso	19.2 (15.6--22.9)	53.7 (45.5--62.2)	34.5 (25.4--43.8)	100
Cabo Verde	65.5 (55.4--73.3)	77.7 (59.9--90.3)	11.7 (-5.8--27)	90.9
C{\^o}te d'Ivoire	24.1 (19--29.5)	45.7 (38.4--53.2)	21.5 (12.4--30.5)	100
Gambia	31.1 (23.7--40.7)	31 (20.3--44.3)	-0.3 (-14.1--14.7)	48.6
Ghana	27.9 (24--32)	48.6 (40.8--56.4)	20.7 (11.9--29.2)	100
Guinea	17.7 (14.3--21.6)	30.6 (22--41.2)	13 (3.4--23.9)	99.7
Guinea-Bissau	26.1 (18.3--36.1)	57.9 (43.4--72)	31.5 (15.4--46.8)	100
Liberia	26.4 (19.1--35.5)	51.2 (41--61.7)	24.5 (11.1--37.7)	100
Mali	19.4 (16.2--23.2)	36.9 (25.9--49.7)	17.4 (5.9--30.5)	99.9
Mauritania	13.7 (10.6--22.9)	31 (19.9--47.2)	17.3 (5.6--31.1)	99.9
Niger	25.6 (20.5--31.4)	45.6 (35.9--55.7)	19.9 (8.5--31.3)	100
Nigeria	28.3 (24.2--32.6)	45.7 (38.4--53)	17.4 (8.8--25.7)	100
Senegal	22 (18.2--26.4)	51.3 (43--59.6)	29.1 (20--38.4)	100
Sierra Leone	21.1 (15.6--28.1)	52.7 (43--62.7)	31.4 (19.8--43)	100
Togo	21.3 (16.7--26.2)	43.4 (32.2--55.1)	22 (9.9--34.7)	100
Asia	77.2 (73.9--79.5)	77.3 (73.4--80.6)	0.1 (-3.6--3.9)	51.4
Central Asia	74.2 (71--77.1)	76.1 (67.2--82.1)	1.9 (-7.3--8.5)	67.4
Kazakhstan	73.2 (67.6--78)	76.9 (69.2--83)	3.6 (-5.1--11.8)	79.4
Kyrgyzstan	70.3 (62.2--77.4)	65.6 (51.1--77.8)	-4.8 (-21.6--10.8)	27.6
Tajikistan	51.8 (40.9--63.1)	47.9 (39.9--56.1)	-4 (-17.9--9.7)	28.6
Turkmenistan	73.5 (68.6--77.4)	74 (59.4--85)	0.6 (-14.2--11.9)	53.3
Uzbekistan	79.9 (74.6--84.5)	83.4 (66.4--92.7)	3.3 (-13.6--13.8)	68
Eastern Asia	90.1 (83.3--93.3)	90.1 (83.8--93.8)	-0.2 (-4.6--5)	46.6
China	92.7 (85.5--95.9)	92 (85.3--95.8)	-0.8 (-5.6--4.7)	35.2
China, Hong Kong SAR	81.1 (60.8--91)	80.8 (62--91.8)	0 (-12.6--13.8)	50.4
Democratic People's Rep.\ of Korea	69.3 (59.2--77.8)	83.1 (72.1--90.1)	13.2 (2.9--23.3)	99.3
Japan	63.8 (51.2--74.6)	67.1 (50.7--80)	2.6 (-12.4--17.9)	64.1
Mongolia	68 (60.1--74.6)	70.9 (57.2--81.4)	2.8 (-11.3--15)	66.4
Republic of Korea	77.9 (62.1--87.6)	81 (64.2--90.9)	2.8 (-9.2--14.9)	70
South-eastern Asia	70.2 (67.6--72.5)	74.9 (70.7--78.7)	4.7 (0--9.2)	97.5
Cambodia	32.4 (29.2--35.7)	61.2 (46.9--73.3)	29 (14.4--41.2)	100
Indonesia	77.8 (73.4--81.7)	79.5 (71.3--86)	1.7 (-7.2--9.7)	65.4
Lao People's Dem.\ Republic	45.1 (37.6--53.6)	69.7 (57.8--80)	24.4 (10.8--36.5)	100
Malaysia	47.4 (32.7--62.8)	54.8 (38.7--70.2)	7.6 (-11.5--25.9)	78.6
Myanmar	54.4 (46.1--62.9)	76.9 (68--84.3)	22.3 (10.6--33.5)	100
Philippines	44.5 (39.3--49.5)	54.3 (45.4--62.9)	9.9 (-0.4--19.6)	97
Singapore	71.7 (57.9--82.4)	76.6 (56.3--89.7)	5 (-12.9--19.3)	72.6
Thailand	89.1 (84--92.3)	90.3 (83--94.3)	1.1 (-5.9--7)	63.4
Democratic Rep.\ of Timor-Leste	38.4 (31.7--45.7)	42.9 (33.6--53)	4.6 (-7.2--16.6)	77.6
Viet Nam	71.3 (65.2--76.5)	78.9 (68--87)	7.7 (-4.2--17.5)	90.5
Southern Asia	63.5 (59.3--66.8)	67.7 (60.1--74.3)	4.3 (-3.7--11.8)	85.5
Afghanistan	20.6 (13.1--32.9)	47.7 (37.6--59.5)	26.6 (12.1--39.8)	99.9
Bangladesh	61.6 (57.2--65.7)	75.1 (64.1--83.6)	13.4 (1.7--23)	98.6
Bhutan	55.5 (43.3--68.5)	83.4 (66.7--93)	27.1 (9--42.8)	99.8
India	66.2 (60.7--70.6)	68.3 (58--76.8)	2 (-8.7--11.8)	64.6
Iran, Islamic Republic of	69 (60--76.7)	74.2 (56.4--86.6)	5.6 (-12.5--19)	74.9
Maldives	48.7 (40.5--57.1)	54.3 (36.9--70.8)	5.3 (-13.7--23.8)	70.7
Nepal	52.4 (47.5--57.3)	62.1 (52.7--70.7)	9.7 (-0.7--19.7)	96.6
Pakistan	36.4 (30.9--43.7)	50.2 (42.4--59.3)	13.8 (3.7--23.4)	99.6
Sri Lanka	64.7 (54.8--73.3)	71.6 (57.7--82)	7 (-8.1--19.9)	83.2
Western Asia	45.8 (41.1--50.5)	55.3 (48.2--61.9)	9.6 (1.6--17)	99.1
Armenia	32.3 (26.5--38.4)	40.4 (28.7--53)	8.2 (-4.5--21.3)	89.3
Azerbaijan	24.2 (16.9--33)	30.1 (16.2--48.5)	6.1 (-9.3--24.4)	76.8
Bahrain	49.3 (31.8--67.7)	59 (33.3--80.8)	9.5 (-13.3--30.2)	79.2
Georgia	34.2 (24.5--44.5)	52.1 (33.9--68.9)	17.6 (-1--35.7)	96.8
Iraq	44.8 (34.2--56.7)	56.4 (42.8--69.4)	11.6 (-4.6--26.8)	92
Israel	64.1 (42.3--80.8)	68.2 (42.4--85.8)	3.8 (-16--21.9)	66.6
Jordan	55.4 (47.7--62.3)	55.7 (45.9--64.2)	0.4 (-11.6--11.3)	52.5
Kuwait	60.1 (46.3--72.4)	68 (44.2--85.5)	7.8 (-13.7--25.2)	77.6
Lebanon	53.5 (43.2--64.6)	62.6 (44.3--79)	9.1 (-9.9--26.2)	82.7
Oman	36.4 (26.6--48.9)	38.8 (25.5--55.6)	2.7 (-13.5--19)	62.4
Qatar	55.7 (42.1--68.8)	63.1 (44.4--78.9)	7.3 (-12--25.2)	76.9
Saudi Arabia	40.4 (27.5--57)	42.9 (28.3--60.4)	2.3 (-12.3--17.1)	62.4
State of Palestine	52.8 (41.4--63.8)	64 (48.3--77.8)	11.3 (-6.4--28.1)	89.6
Syrian Arab Republic	51.7 (41.6--62.7)	60.9 (42.7--77.3)	9.3 (-10.5--26.6)	82.8
Turkey	50.4 (40.7--59.4)	61.1 (44--75.6)	10.9 (-7.8--27.4)	87.8
United Arab Emirates	46.5 (29.3--65.3)	59.4 (32.7--81.5)	12.2 (-10.2--32.9)	85.7
Yemen	21.6 (16.6--29.4)	44 (31.2--58.6)	22.3 (8.3--36.2)	100
Europe	70 (66.4--73.1)	79.3 (74.8--82.9)	9.3 (4.8--13.4)	100
Eastern Europe	61.1 (55--66.4)	74.7 (66.3--81.2)	13.6 (4.4--22)	99.8
Belarus	65.9 (53.3--76.4)	79.1 (68.6--86.4)	12.8 (-0.1--26.6)	97.4
Bulgaria	50.3 (38.8--61.1)	69.8 (49.7--84.6)	19.4 (0--35.2)	97.5
Czechia	73 (61.7--81.4)	85.3 (71.4--92.8)	11.9 (-2.6--24.6)	95.2
Hungary	76.5 (63.2--85.1)	78.9 (60.7--89.7)	2.3 (-14.7--16.3)	62
Poland	54.6 (38.7--69.5)	70 (52.1--82.9)	14.6 (-3.9--32.3)	94.5
Republic of Moldova	57 (46.2--66.5)	66.4 (48.3--80.4)	9.6 (-10--26.7)	83.5
Romania	45.9 (32.8--61)	74 (52.4--88.2)	27 (7.1--43.8)	99.5
Russian Federation	64.3 (53.4--73.1)	75.7 (60.3--86.3)	11.4 (-5.7--26.4)	90.9
Slovakia	68.7 (48.7--83.6)	79.8 (55.3--92.9)	10.1 (-8.7--27.7)	87.3
Ukraine	59 (46.6--69.6)	74 (57.4--85.8)	15.1 (-4.1--32.4)	94.3
Northern Europe	83.7 (76.8--87.6)	86.2 (75.3--91.8)	2.6 (-6.1--8.5)	74.7
Denmark	84.3 (68--93.4)	86.1 (63.6--96)	1.2 (-14.5--12.9)	58
Estonia	72.2 (56.9--83.1)	79.4 (56.7--91.5)	6.5 (-10.6--20.5)	79.5
Finland	86.9 (75.3--91.6)	90.1 (79.2--95)	3.6 (-4.3--11.3)	83.7
Ireland	84.4 (71.5--90)	87.2 (70.8--94.3)	2.8 (-10.8--13.8)	68.7
Latvia	73.8 (55.6--85.9)	79.4 (53.7--92.8)	5 (-13.8--20.1)	72.6
Lithuania	57.2 (43--69.1)	68.6 (46.8--83.6)	10.8 (-10.1--29.4)	85
Norway	85.9 (72.2--92.3)	88 (71--95.6)	2 (-9--10.8)	67.2
Sweden	79.4 (62.2--89.2)	82.5 (58.6--94)	2.7 (-14.9--15.6)	64.6
United Kingdom	85.9 (77--90.8)	87.6 (72.1--94.7)	1.8 (-11.4--10.1)	62.8
Southern Europe	59.7 (52.2--66.4)	72.2 (63.4--79)	12.2 (3.7--20.7)	99.7
Albania	17.6 (11.7--25.6)	7.8 (5--11.7)	-9.8 (-18---2.9)	0.2
Bosnia and Herzegovina	22.5 (15--32.5)	37.7 (21.5--56.9)	15.1 (-2.5--34.5)	95.2
Croatia	47.4 (20.5--78.8)	66.9 (35.2--88.4)	17.1 (-4--37.8)	94.6
Greece	46.2 (32.3--61.3)	64.8 (40.5--83.4)	18.1 (-3.5--36.8)	95
Italy	54.5 (38--69)	71.8 (53.3--84.6)	16.5 (-2.7--35.2)	95.5
Malta	73.1 (54.5--86.4)	79.2 (53.6--92.4)	5.2 (-15.2--22.1)	71.8
Montenegro	39.6 (29.8--50.2)	46.5 (30.9--62.2)	6.7 (-10.7--24.2)	77.8
Portugal	73.2 (53.7--85.1)	79.8 (60.1--90.8)	6.5 (-8.6--22.6)	81.4
Serbia	41.9 (31.1--53.1)	53.5 (36.8--68.9)	11.5 (-7.8--29.4)	88.4
Slovenia	68.4 (48.5--82.9)	77.8 (54.5--91.2)	8.4 (-10--26.6)	83.3
Spain	77.7 (69.2--83.9)	83.6 (71.5--91.4)	5.9 (-5--15)	87.2
TFYR Macedonia	21.7 (11.3--39.3)	38.7 (22--58.3)	16.1 (-3.2--36.2)	94.6
Western Europe	84.7 (76.6--89.1)	88.2 (78.9--92.8)	3.5 (-2.6--9)	88.5
Austria	79.3 (66.3--87.4)	85.5 (70.2--93.1)	5.8 (-8.6--19.2)	79.9
Belgium	84.1 (73--90.6)	88.4 (73.9--95.1)	4 (-7--13.5)	78.8
France	88.1 (78.5--92.2)	89.5 (75.8--95.4)	1.3 (-9--9.2)	61.6
Germany	82.8 (70.3--89.9)	88.9 (74.1--95.3)	5.7 (-5.7--16.6)	84.7
Netherlands	86.2 (75.4--91.8)	87 (71.7--94.1)	0.6 (-10.9--9.8)	54.9
Switzerland	87.9 (77.4--93.2)	89.3 (77.2--94.9)	1.2 (-9.3--11)	61.1
Latin America and the Caribbean	76.2 (73.5--78.6)	82.6 (78.8--85.7)	6.3 (2.1--10.2)	99.8
Caribbean	72.7 (68.9--75.8)	74.4 (70--78.2)	1.8 (-3.3--6.7)	76.2
Antigua and Barbuda	70.9 (50.7--85.2)	77.1 (53.7--91.7)	5.3 (-11.5--21.8)	74.8
Bahamas	75.4 (56.2--87.6)	79.1 (56.6--92.5)	3.2 (-13.2--18.9)	66.5
Barbados	71.8 (56.8--83.1)	75 (59.5--86)	3.1 (-13.5--19.5)	64.4
Cuba	84.2 (75.8--90.2)	89.3 (79.6--94.7)	4.9 (-5.4--14.6)	83.8
Dominican Republic	79.4 (76.2--82.2)	83.8 (74.8--90.1)	4.3 (-5--11.5)	83.5
Grenada	67 (47.4--82.6)	74.9 (50.9--90.3)	6.7 (-10--23.4)	79.9
Guadeloupe	62.5 (40.7--80.8)	72.2 (46.4--89.3)	8.3 (-8.1--24.8)	84.5
Haiti	34.7 (31.6--37.7)	46 (38.7--53.5)	11.4 (3.4--19.5)	99.8
Jamaica	76.3 (65--83.3)	76.5 (59.4--87.8)	-0.1 (-14.9--12.9)	49.6
Martinique	65.4 (43.9--82.1)	73.7 (48.4--89.7)	7 (-8.9--22.8)	81.9
Puerto Rico	79.1 (68.4--86.6)	81.6 (65--91.5)	2.2 (-11.9--13.1)	64.3
St.\ Lucia	69.4 (54.2--81.3)	75 (58.6--86.6)	5.4 (-11.1--21.9)	74.9
St.\ Vincent and the Grenadines	74.3 (53.6--87.5)	79 (55--92)	4 (-12.8--20.4)	70.2
Trinidad and Tobago	56.2 (46.2--65.4)	63.7 (46.6--77.7)	7.4 (-9.9--22.9)	80.2
United States Virgin Islands	75.3 (58.7--86.3)	79 (59.1--91.8)	3.1 (-11.9--17.3)	67.3
Central America	74.6 (69.5--78.8)	80 (73--85.2)	5.4 (-2.4--12.3)	91.7
Belize	64.6 (53.5--74.2)	71.9 (59.3--81.8)	7.2 (-7.3--21.2)	83.6
Costa Rica	82.5 (74.4--88)	86.2 (76.2--92.3)	3.5 (-5.5--11.9)	78.7
El Salvador	75.7 (67.3--82.2)	81.1 (70.5--88.2)	5.3 (-5.8--15.4)	83.5
Guatemala	50.5 (44.6--56.7)	69.2 (57.7--78.5)	18.6 (6.1--29.7)	99.8
Honduras	66.1 (57.4--73.7)	77.9 (66.4--86.2)	11.7 (-1.7--23.5)	95.8
Mexico	76.6 (70--82)	80.9 (71.6--87.4)	4.2 (-5.9--13.1)	80.1
Nicaragua	77.6 (74.3--80.4)	90.5 (84--94.2)	12.7 (5.8--17.9)	99.9
Panama	70.5 (57.4--81.1)	75.6 (62.4--85.6)	4.9 (-10.6--20.4)	73.6
South America	77.3 (73.6--80.2)	84.5 (79.4--88.3)	7.2 (1.7--12.1)	99.4
Argentina	77.7 (66.6--85)	83.5 (71.1--91.4)	5.5 (-7.1--17.8)	81.6
Bolivia, Plurinational State of	37.7 (31.8--43.6)	56.9 (44--68.5)	19.2 (5.4--32.2)	99.7
Brazil	82.7 (76.7--87.3)	88.5 (79.5--94.2)	5.7 (-3.9--13.6)	89.4
Chile	72.9 (59.4--83.4)	85.3 (74.4--92)	11.8 (-0.4--25.7)	97
Colombia	75.1 (71.1--78.3)	86.6 (80.2--91.1)	11.5 (4.4--17.5)	99.9
Ecuador	69 (60.8--75.9)	81 (67.9--89.5)	12.1 (-1.7--23)	96
Guyana	53.7 (44.9--62.9)	61.8 (47.5--74.6)	7.8 (-8.4--23.5)	83
Paraguay	68 (59.2--75.4)	81.8 (72.5--88.4)	13.5 (2.7--23.9)	99.3
Peru	57.5 (51.8--62.6)	67.9 (57.5--76.2)	10.5 (-1.1--20.3)	96.2
Suriname	66.5 (55.3--76.4)	77.7 (61--88.8)	10.7 (-6.2--25.9)	89.7
Uruguay	84.4 (73.8--90.9)	86.9 (75.7--93.3)	2.3 (-7.7--12.1)	70
Venezuela, Bolivarian Republic of	74.9 (65.9--82)	82.1 (67.6--91)	7 (-5.8--17.3)	87.4
Northern America	81.4 (70.8--88.1)	83.4 (71.3--90.1)	1.8 (-7.2--10.4)	66.8
Canada	89.4 (80.9--93.5)	90.7 (75.6--96.4)	1.2 (-10.8--8.4)	60.5
United States of America	80.5 (68.8--87.9)	82.6 (69.4--89.9)	1.9 (-8--11.5)	65.7
Oceania	76.5 (67.7--82)	77.1 (66.9--83.6)	0.6 (-7.6--8.6)	56
Australia and New Zealand	83.7 (73.1--89.3)	84.5 (72.2--91.2)	0.8 (-8.2--9.3)	57.8
Australia	83.5 (71.9--89.8)	84.6 (70.7--91.7)	0.9 (-9.6--10.6)	57.1
New Zealand	84.9 (70.6--92.3)	86.1 (63.5--95.4)	0.8 (-15.3--11.5)	55.4
Melanesia	41.4 (31.7--51.2)	50.8 (33.7--67.1)	9 (-8.7--26.8)	83.8
Fiji	58.4 (33.1--79.2)	65.2 (33.8--86.2)	5.8 (-15--24.5)	72.6
Papua New Guinea	38 (27.5--49.3)	48.9 (28.5--68.4)	10.4 (-11.5--32)	82.2
Solomon Islands	45.2 (29.7--60.8)	47.5 (33.8--60.7)	2.2 (-17.6--21.5)	58.7
Vanuatu	47.6 (34.6--60.3)	60.8 (43.1--75.2)	12.8 (-5.9--30.4)	91.3
Micronesia	61 (48.8--70.3)	63.7 (49.9--75.2)	2.7 (-8.6--13.5)	68.5
Guam	68.4 (47.9--81.1)	73.6 (49.5--88.3)	4.9 (-13.7--20.9)	71.4
Kiribati	48.9 (35--61.8)	45.3 (27.4--63.7)	-3.5 (-22.8--16.6)	36.9
Polynesia	40.2 (32.6--48.7)	45.9 (36.3--55.8)	5.6 (-7.1--18.2)	80.7
Samoa	34.5 (25.7--44.7)	39.1 (26.7--53.2)	4.5 (-12.5--21.9)	69.7
Tonga	43 (25.7--62.5)	50.5 (33.7--67)	7.2 (-16.4--30)	72.7
